# Supplementary material for: Coenzyme Q10 in the eye isomerizes by sunlight irradiation
Source: Sci Rep. 2022 Jul 15;12:12104. doi: 10.1038/s41598-022-16343-8 (PMC9287378; doi:10.1038/s41598-022-16343-8)
Supplement: Supplementary file 1 — Supplementary Information 1. [file 41598_2022_16343_MOESM1_ESM.xlsx]

## Sheet: Title & authors
Supplementary file 1
						Title: Coenzyme Q10 in the eye isomerizes by sunlight irradiation
Md. Al Mamun1, Md. Mahamodun Nabi1, Tomohito Sato1, Shuhei Aramaki2, Yusuke Takanashi1,3, Takumi Sakamoto1, Kaito Hizume1, Chikako Mori1, Maiha Yasue1, Masataka Ozaki1, Ariful Islam1, Tomoaki Kahyo1, Makoto Horikawa4, Yutaka Takahashi1, Shigetoshi Okazaki5, Kentaro Ohishi6, Yu Nagashima6, Keiji Seno7, Yoshihiro Hotta8, Mitsutoshi Setou1,9,10,*

## Sheet: Sample_information
	Samples: six paired pig eyeball lipid extracts
		Pair 1		Pair 2		Pair 3		Pair 4		Pair 5		Pair 6
		Nonirradiated	Irradiated	Nonirradiated	Irradiated	Nonirradiated	Irradiated	Nonirradiated	Irradiated	Nonirradiated	Irradiated	Nonirradiated	Irradiated
	Label	[c-1]	[s1-1]	[c-2]	[s1-2]	[c-3]	[s1-3]	[c-4]	[s1-4]	[c-5]	[s1-5]	[c-6]	[s1-6]

## Sheet: LipidSearch_data
Rej.	LipidIon	LipidGroup	Class	FattyAcid	FA1	FA2	FA3	CalcMz	IonFormula	ARatio[s1/c]	HRatio[s1/c]	ADiff[s1/c]	HDiff[s1/c]	GroupArea[c]	GroupArea[s1]	GroupHeight[c]	GroupHeight[s1]	GroupRT[c]	GroupRT[s1]	AreaRSD[c]	AreaRSD[s1]	HeightRSD[c]	HeightRSD[s1]	GroupPQ[c]	GroupPQ[s1]	GroupS/N[c]	GroupS/N[s1]	Area[c-1]	Area[c-2]	Area[c-3]	Area[c-4]	Area[c-5]	Area[c-6]	Area[s1-1]	Area[s1-2]	Area[s1-3]	Area[s1-4]	Area[s1-5]	Area[s1-6]	Height[c-1]	Height[c-2]	Height[c-3]	Height[c-4]	Height[c-5]	Height[c-6]	Height[s1-1]	Height[s1-2]	Height[s1-3]	Height[s1-4]
0	AEA(15:1)+NH4	AEA(15:1)+NH4	AEA	(15:1)	(15:1)			301.285	C17 H37 O2 N2	0.264464	0.264867	-4.35279e+06	-478081	5.91785e+06	1.56506e+06	650333	172252	4.213	4.213	172.804	73.7226	168.079	70.1335	0.96	0.97	632125	171891	345709	5.91785e+06	326840	0	367240	275257	1.16086e+06	1.56506e+06	968431	289928	155043	409555	46077.5	650333	36795.2	0	46336.6	32166.7	129068	172252	108913	35511.3
0	AcCa(18:1)+H	AcCa(18:1)+H	AcCa	(18:1)	(18:1)			426.358	C25 H48 O4 N1	0.487423	0.49727	-8.55314e+06	-716422	1.66865e+07	8.1334e+06	1.42506e+06	708641	12.926	12.926	62.1012	23.8142	61.4516	27.287	0.98	0.99	81.2408	55.5915	6.37094e+06	6.97503e+06	4.65754e+06	5.06268e+06	4.89037e+06	1.66865e+07	8.1334e+06	6.7578e+06	5.71675e+06	3.95996e+06	5.50849e+06	7.3129e+06	532893	688399	394993	435950	400765	1.42506e+06	708641	620050	508424	324493
0	AcCa(20:0)+H	AcCa(20:0)+H	AcCa	(20:0)	(20:0)			456.405	C27 H54 O4 N1	0.401811	0.422705	-3.22762e+06	-234020	5.39566e+06	2.16804e+06	405373	171353	20.453	20.453	69.5653	18.4064	57.8164	18.9931	0.9	0.91	34.2891	168381	1.55853e+06	1.79518e+06	1.39128e+06	1.45252e+06	1.83704e+06	5.39566e+06	1.89965e+06	1.6056e+06	1.77136e+06	1.20887e+06	1.75727e+06	2.16804e+06	155886	151276	129765	126353	150876	405373	150558	147255	133032	93380.1
0	BisMePA(18:2e_16:0)+NH4	BisMePA(34:2e)+NH4	BisMePA	(18:2e_16:0)	(18:2e)	(16:0)		704.559	C39 H79 O7 N1 P1	0.403855	0.461411	-1.12447e+07	-715846	1.88624e+07	7.61767e+06	1.32912e+06	613269	38.4106	38.4106	60.6183	24.8877	52.4089	23.6068	0.97	0.96	66.2017	45.5294	5.61628e+06	6.4009e+06	7.1021e+06	5.025e+06	8.267e+06	1.88624e+07	5.60361e+06	6.4979e+06	4.85132e+06	3.49994e+06	6.10432e+06	7.61767e+06	541896	586766	460250	451798	505551	1.32912e+06	466623	613269	474957	284686
0	BisMePA(18:3e_16:0)+NH4	BisMePA(34:3e)+NH4	BisMePA	(18:3e_16:0)	(18:3e)	(16:0)		702.543	C39 H77 O7 N1 P1	0.53555	0.549048	-2.61164e+08	-2.06139e+07	5.62308e+08	3.01144e+08	4.57119e+07	2.5098e+07	36.712	36.712	54.6807	28.4843	57.2388	29.4825	0.99	0.99	52956032	25072812	1.94217e+08	2.7749e+08	1.76622e+08	1.67527e+08	2.54392e+08	5.62308e+08	2.13887e+08	3.01144e+08	1.91459e+08	1.23621e+08	2.55531e+08	2.7686e+08	1.53013e+07	2.10749e+07	1.30346e+07	1.36693e+07	2.03661e+07	4.57119e+07	1.62869e+07	2.5098e+07	1.5991e+07	9.90124e+06
0	BisMePA(16:2e_18:2)+NH4	BisMePA(34:4e)+NH4	BisMePA	(16:2e_18:2)	(16:2e)	(18:2)		700.528	C39 H75 O7 N1 P1	0.390543	0.527148	-1.49028e+07	-728110	2.44526e+07	9.54978e+06	1.53983e+06	811718	34.9956	34.9956	63.8266	23.4231	47.44	24.0928	0.85	0.67	32.945	28.9156	7.05558e+06	1.14866e+07	6.88777e+06	6.05433e+06	9.31229e+06	2.44526e+07	9.53118e+06	8.21387e+06	7.7568e+06	4.46614e+06	8.37726e+06	9.54978e+06	624570	715946	611946	570019	650988	1.53983e+06	659289	699894	530413	379870
0	BisMePA(18:2e_18:1)+NH4	BisMePA(36:3e)+NH4	BisMePA	(18:2e_18:1)	(18:2e)	(18:1)		730.575	C41 H81 O7 N1 P1	0.425303	0.438339	-2.56235e+08	-1.76537e+07	4.45862e+08	1.89627e+08	3.14312e+07	1.37775e+07	38.626	38.626	67.8756	35.7262	66.3417	34.6542	1	1	1325	669.544	1.15814e+08	1.9379e+08	1.13009e+08	9.6713e+07	1.91225e+08	4.45862e+08	1.18464e+08	1.88915e+08	1.09963e+08	7.01203e+07	1.89627e+08	1.87342e+08	8.4909e+06	1.39047e+07	8.02804e+06	7.13449e+06	13588438	3.14312e+07	8.89102e+06	1.3741e+07	8.06897e+06	5.27818e+06
0	BisMePA(18:3e_18:1)+NH4	BisMePA(36:4e)+NH4	BisMePA	(18:3e_18:1)	(18:3e)	(18:1)		728.559	C41 H79 O7 N1 P1	0.502904	0.511558	-4.13306e+08	-2.81297e+07	8.3144e+08	4.18134e+08	5.75908e+07	2.94611e+07	36.9701	36.9701	56.7938	29.9011	55.433	31.3053	0.97	0.96	81.2165	134.1	2.85358e+08	4.35236e+08	2.26096e+08	2.28534e+08	4.03174e+08	8.3144e+08	3.04297e+08	4.18134e+08	2.5773e+08	1.68467e+08	3.98464e+08	3.74655e+08	1.93761e+07	2.93475e+07	1.72493e+07	1.62108e+07	2.83617e+07	5.75908e+07	2.2311e+07	2.94611e+07	1.76163e+07	1.13282e+07
0	BisMePA(16:0_20:5)+NH4	BisMePA(36:5)+NH4	BisMePA	(16:0_20:5)	(16:0)	(20:5)		740.522	C41 H75 O8 N1 P1	0.5205	0.544145	-2.87637e+07	-2.38737e+06	5.99869e+07	3.12232e+07	5.23713e+06	2.84976e+06	33.8882	33.8882	45.0802	18.945	46.1263	22.3299	0.99	0.98	55.1765	262.865	2.66484e+07	3.19646e+07	2.19544e+07	2.65302e+07	2.31174e+07	5.99869e+07	2.93422e+07	3.12232e+07	2.2214e+07	1.83517e+07	2.34768e+07	2.64181e+07	2.29077e+06	2.77688e+06	1.99947e+06	2.27105e+06	1.85977e+06	5.23713e+06	2.5171e+06	2.84976e+06	1.87709e+06	1.49464e+06
0	BisMePA(16:2e_20:4)+NH4	BisMePA(36:6e)+NH4	BisMePA	(16:2e_20:4)	(16:2e)	(20:4)		724.528	C41 H75 O7 N1 P1	0.503806	0.515537	-2.35704e+08	-1.80851e+07	4.75024e+08	2.3932e+08	3.73303e+07	1.92451e+07	35.0278	35.0278	42.5972	15.3464	39.0557	15.7703	0.98	0.96	116.821	112.201	2.04887e+08	2.34995e+08	1.88797e+08	2.13867e+08	2.1376e+08	4.75024e+08	2.24762e+08	2.34519e+08	2.10651e+08	1.49674e+08	2.1687e+08	2.3932e+08	1.82261e+07	1.88636e+07	1.60965e+07	1.76812e+07	1.68343e+07	3.73303e+07	1.92451e+07	1.88316e+07	1.8413e+07	1.19928e+07
0	BisMePA(18:3e_20:0)+NH4	BisMePA(38:3e)+NH4	BisMePA	(18:3e_20:0)	(18:3e)	(20:0)		758.606	C43 H85 O7 N1 P1	0.438041	0.423512	-7.42438e+07	-5.13611e+06	1.32116e+08	5.78723e+07	8.90932e+06	3.77321e+06	40.199	40.199	73.5198	37.0843	77.2401	36.6029	0.95	0.94	413.599	205.887	3.04665e+07	5.3299e+07	2.75157e+07	2.79778e+07	5.58137e+07	1.32116e+08	3.29967e+07	5.37218e+07	3.158e+07	2.06176e+07	5.78723e+07	5.53447e+07	2.01391e+06	3.51624e+06	1.73168e+06	1.67892e+06	3.5336e+06	8.90932e+06	2.10097e+06	3.40282e+06	2.0462e+06	1.37131e+06
0	BisMePA(18:3e_20:1)+NH4	BisMePA(38:4e)+NH4	BisMePA	(18:3e_20:1)	(18:3e)	(20:1)		756.59	C43 H83 O7 N1 P1	0.441281	0.442744	-1.37645e+08	-8.52063e+06	2.46358e+08	1.08713e+08	1.52903e+07	6.76971e+06	38.677	38.677	67.1433	34.9226	69.0259	35.6655	0.91	0.9	4324.76	45.3564	6.09349e+07	1.05302e+08	6.48406e+07	5.69313e+07	1.07924e+08	2.46358e+08	6.29834e+07	1.01304e+08	6.71008e+07	3.99097e+07	1.08713e+08	1.05687e+08	3.51106e+06	5.98256e+06	3.94624e+06	3.57117e+06	6.90691e+06	1.52903e+07	3.84305e+06	6.20686e+06	3.87775e+06	2.41144e+06
0	BisMePA(18:3e_20:2)+NH4	BisMePA(38:5e)+NH4	BisMePA	(18:3e_20:2)	(18:3e)	(20:2)		754.575	C43 H81 O7 N1 P1	0.444361	0.413069	-3.58307e+07	-2.91233e+06	6.44856e+07	2.86548e+07	4.96196e+06	2.04963e+06	37.867	37.867	68.4846	31.4928	71.5865	28.2278	0.85	0.7	0.0280961	-0.0485605	1.62866e+07	2.26097e+07	1.7588e+07	1.73423e+07	2.45179e+07	6.44856e+07	1.6227e+07	2.0669e+07	1.65255e+07	1.20051e+07	2.56478e+07	2.86548e+07	1.17405e+06	1.61862e+06	1.35628e+06	1.24996e+06	1.84064e+06	4.96196e+06	1.34009e+06	1.61089e+06	1.24705e+06	926333
0	BisMePA(16:2e_22:4)+NH4	BisMePA(38:6e)+NH4	BisMePA	(16:2e_22:4)	(16:2e)	(22:4)		752.559	C43 H79 O7 N1 P1	0.534255	0.495698	-9.16291e+07	-9.2027e+06	1.96736e+08	1.05107e+08	1.82484e+07	9.0457e+06	36.5574	36.5574	54.8325	31.9756	55.9786	27.0904	0.96	0.94	495.612	488.112	6.27713e+07	7.50401e+07	6.03641e+07	7.30206e+07	1.007e+08	1.96736e+08	6.58621e+07	7.59366e+07	5.67711e+07	4.31081e+07	9.63609e+07	1.05107e+08	5.76796e+06	8.14228e+06	5.96836e+06	5.85892e+06	7.74814e+06	1.82484e+07	6.05335e+06	7.11046e+06	5.56298e+06	4.12508e+06
0	BisMePA(18:2e_20:4)+NH4	BisMePA(38:6e)+NH4	BisMePA	(18:2e_20:4)	(18:2e)	(20:4)		752.559	C43 H79 O7 N1 P1	0.489543	0.558956	-3.85374e+08	-2.70225e+07	7.54959e+08	3.69585e+08	6.12696e+07	3.4247e+07	37.132	37.132	50.5001	19.9914	44.2162	19.1672	0.97	0.97	233.82	139.794	2.82585e+08	3.36722e+08	2.57959e+08	2.79771e+08	3.34594e+08	7.54959e+08	2.8212e+08	3.33856e+08	2.70493e+08	2.03705e+08	3.38789e+08	3.69585e+08	2.50557e+07	2.89456e+07	2.43068e+07	2.63471e+07	2.79798e+07	6.12696e+07	2.48081e+07	2.80517e+07	2.51819e+07	1.89061e+07
0	BisMePA(20:5_18:2)+NH4	BisMePA(38:7)+NH4	BisMePA	(20:5_18:2)	(20:5)	(18:2)		764.522	C43 H75 O8 N1 P1	0.436957	0.336106	-9.85998e+06	-1.18225e+06	1.7512e+07	7.65197e+06	1.78078e+06	598531	32.526	32.526	81.7985	36.6525	93.6777	34.404	0.99	0.91	118.821	653118	4.62332e+06	7.31896e+06	3.29107e+06	3.69879e+06	3.80925e+06	1.7512e+07	5.38237e+06	7.65197e+06	3.2789e+06	2.65533e+06	4.78547e+06	4.99912e+06	357663	627761	293781	314982	348263	1.78078e+06	517801	598531	277590	235240
0	BisMePA(18:3e_20:4)+NH4	BisMePA(38:7e)+NH4	BisMePA	(18:3e_20:4)	(18:3e)	(20:4)		750.543	C43 H77 O7 N1 P1	0.484521	0.488314	-2.04966e+08	-1.68558e+07	3.97623e+08	1.92657e+08	3.29416e+07	1.60858e+07	35.2755	35.2755	49.6411	21.6855	51.3297	23.4758	0.98	0.94	162.004	188.735	1.50942e+08	1.96047e+08	1.42302e+08	1.4279e+08	1.68041e+08	3.97623e+08	1.71107e+08	1.87269e+08	1.38383e+08	1.00971e+08	1.57397e+08	1.92657e+08	1.22151e+07	1.57985e+07	1.15092e+07	1.18753e+07	1.304e+07	3.29416e+07	1.40141e+07	1.54438e+07	1.07025e+07	8.11995e+06
0	BisMePA(18:3e_20:4)+NH4	BisMePA(38:7e)+NH4	BisMePA	(18:3e_20:4)	(18:3e)	(20:4)		750.543	C43 H77 O7 N1 P1	0.465864	0.464857	-2.19404e+07	-1.81297e+06	4.10765e+07	1.91361e+07	3.38783e+06	1.57486e+06	35.924	35.924	52.7147	19.2531	53.6391	18.038	0.98	1	22.4327	32.6524	1.31689e+07	1.86605e+07	1.39293e+07	1.6498e+07	1.64887e+07	4.10765e+07	1.38525e+07	1.91361e+07	1.42726e+07	1.13651e+07	1.71752e+07	1.84385e+07	997357	1.51796e+06	1.21312e+06	1.31732e+06	1.37094e+06	3.38783e+06	1.2303e+06	1.57486e+06	1.08625e+06	962443
0	BisMePA(18:3e_22:0)+NH4	BisMePA(40:3e)+NH4	BisMePA	(18:3e_22:0)	(18:3e)	(22:0)		786.637	C45 H89 O7 N1 P1	0.445094	0.490039	-1.75859e+07	-1.02062e+06	3.16917e+07	1.41058e+07	2.00137e+06	980749	41.6397	41.6397	62.7481	28.1697	62.6661	30.764	0.89	0.9	120.836	938891	9.35617e+06	1.49709e+07	8.22025e+06	7.93565e+06	1.38829e+07	3.16917e+07	9.3904e+06	1.41058e+07	1.01852e+07	6.37871e+06	1.3883e+07	1.39838e+07	615372	975217	529558	486269	829944	2.00137e+06	598904	980749	674890	403503
0	BisMePA(18:3e_22:1)+NH4	BisMePA(40:4e)+NH4	BisMePA	(18:3e_22:1)	(18:3e)	(22:1)		784.621	C45 H87 O7 N1 P1	0.4298	0.447499	-6.31745e+07	-3.65189e+06	1.10794e+08	4.76191e+07	6.60974e+06	2.95785e+06	40.2586	40.2586	67.1796	31.5552	63.8037	31.7795	0.76	0.85	17.2474	18.1716	2.73994e+07	4.85145e+07	2.92878e+07	2.62644e+07	4.5649e+07	1.10794e+08	3.18154e+07	4.76191e+07	3.26081e+07	1.84651e+07	4.68035e+07	4.68562e+07	1.71817e+06	2.94222e+06	1.88389e+06	1.68638e+06	2.83198e+06	6.60974e+06	1.95698e+06	2.95785e+06	1.9619e+06	1.16332e+06
0	BisMePA(18:2e_22:4)+NH4	BisMePA(40:6e)+NH4	BisMePA	(18:2e_22:4)	(18:2e)	(22:4)		780.59	C45 H83 O7 N1 P1	0.432612	0.428669	-1.19819e+08	-1.17108e+07	2.11176e+08	9.13574e+07	2.04974e+07	8.78662e+06	38.4458	38.4458	64.699	25.5805	64.9785	26.9659	0.98	0.98	732.657	590.085	6.16958e+07	7.68146e+07	6.06981e+07	5.98193e+07	7.89885e+07	2.11176e+08	6.25341e+07	7.60321e+07	6.06967e+07	4.21913e+07	8.28557e+07	9.13574e+07	6.10999e+06	7.18559e+06	5.8177e+06	5.93967e+06	7.54396e+06	2.04974e+07	6.00727e+06	7.76728e+06	6.02326e+06	3.93729e+06
0	BisMePA(18:3e_22:4)+NH4	BisMePA(40:7e)+NH4	BisMePA	(18:3e_22:4)	(18:3e)	(22:4)		778.575	C45 H81 O7 N1 P1	0.853131	0.479463	-1.22664e+07	-3.64252e+06	8.35194e+07	7.1253e+07	6.99762e+06	3.3551e+06	36.75	36.75	42.9799	31.3416	50.8981	22.2961	0.89	0.95	6.98771e+06	725.796	2.96448e+07	4.09549e+07	4.82216e+07	2.91108e+07	6.31077e+07	8.35194e+07	3.40994e+07	7.1253e+07	4.84864e+07	3.71598e+07	3.92316e+07	6.41364e+07	2.56361e+06	3.29128e+06	2.37779e+06	2.42977e+06	3.1944e+06	6.99762e+06	2.93312e+06	3.11573e+06	2.44579e+06	1.72092e+06
0	BisMePA(18:3e_22:4)+NH4	BisMePA(40:7e)+NH4	BisMePA	(18:3e_22:4)	(18:3e)	(22:4)		778.575	C45 H81 O7 N1 P1	0.433605	0.383364	-7.2855e+07	-6.76692e+06	1.28629e+08	5.57742e+07	1.09739e+07	4.20701e+06	37.317	37.317	59.4989	26.7799	64.8625	22.0406	0.99	0.99	18.9755	14.8167	4.00218e+07	5.5295e+07	3.96057e+07	3.9009e+07	4.93733e+07	1.28629e+08	4.49271e+07	5.49182e+07	3.6069e+07	2.54224e+07	5.14053e+07	5.57742e+07	3.41965e+06	4.48605e+06	2.66948e+06	3.30796e+06	3.78057e+06	1.09739e+07	4.12629e+06	4.03382e+06	3.09619e+06	2.23455e+06
0	Cer(d18:1_14:0)+H	Cer(d32:1)+H	Cer	(d18:1_14:0)	(d18:1)	(14:0)		510.488	C32 H64 O3 N1	0.481228	0.523494	-893463	-75537.6	1.72227e+06	828802	158524	82986.4	32.794	32.794	60.0771	20.74	52.6795	23.26	0.98	0.94	159530	78086.4	516961	791617	468881	621334	592953	1.72227e+06	674259	615168	483024	491534	681211	828802	61410.9	70063.8	58197.7	58840.2	53471.6	158524	57200.2	56221.3	52075	46316.1
0	Cer(d18:0_16:0)+H	Cer(d34:0)+H	Cer	(d18:0_16:0)	(d18:0)	(16:0)		540.535	C34 H70 O3 N1	0.575836	0.518104	-2.25727e+06	-234276	5.32168e+06	3.06442e+06	486155	251879	36.0625	36.0625	46.5087	21.2834	41.0614	15.9133	0.99	0.93	572560	3.54101	2.52365e+06	2.97221e+06	1.74931e+06	2.15782e+06	2.08644e+06	5.32168e+06	2.23955e+06	3.06442e+06	2.06548e+06	1.68891e+06	2.64032e+06	2.05778e+06	252123	276407	151517	242747	233130	486155	200793	251879	176464	162934
0	Cer(d18:1_16:0)+HCOO	Cer(d34:1)+HCOO	Cer	(d18:1_16:0)	(d18:1)	(16:0)		582.51	C35 H68 O5 N1	0.489985	0.506298	-1.03997e+07	-1.01864e+06	2.0391e+07	9.99129e+06	2.06328e+06	1.04463e+06	35.2468	35.2468	50.4027	20.9806	56.5292	22.1687	0.97	0.98	2.05479e+06	1.00022e+06	7.92737e+06	1.01329e+07	6.49974e+06	7.54252e+06	8.68701e+06	2.0391e+07	9.99129e+06	8.9787e+06	7.20453e+06	5.46452e+06	8.48232e+06	9.95897e+06	693459	974511	628864	687099	776863	2.06328e+06	1.04463e+06	821446	748195	516687
0	Cer(d18:1_16:0)+H	Cer(d34:1)+H	Cer	(d18:1_16:0)	(d18:1)	(16:0)		538.519	C34 H68 O3 N1	0.490998	0.486431	-3.25899e+07	-2.97299e+06	6.40272e+07	3.14372e+07	5.78888e+06	2.81589e+06	35.2468	35.2468	51.4642	19.9556	51.0702	17.5027	0.97	0.98	5541186	154.877	2.31289e+07	3.08273e+07	2.0562e+07	2.38054e+07	2.73834e+07	6.40272e+07	3.05258e+07	2.88392e+07	2.26579e+07	1.77004e+07	2.70672e+07	3.14372e+07	2.158e+06	2.49272e+06	1.85819e+06	2.25984e+06	2.5851e+06	5.78888e+06	2.63689e+06	2.74778e+06	2.22498e+06	1.68441e+06
0	Cer(d18:2_16:0)+H	Cer(d34:2)+H	Cer	(d18:2_16:0)	(d18:2)	(16:0)		536.504	C34 H66 O3 N1	0.448553	0.447566	-1.90254e+06	-193473	3.45009e+06	1.54755e+06	350220	156746	33.292	33.292	67.9234	21.5793	57.4184	16.3771	0.93	0.91	348109	157157	997796	1.58161e+06	725087	940860	1.19568e+06	3.45009e+06	1.34858e+06	1.08881e+06	947606	875845	1.21771e+06	1.54755e+06	123620	190639	105270	107583	120058	350220	131013	126909	117381	94864.8
0	Cer(d17:1_18:0)+H	Cer(d35:1)+H	Cer	(d17:1_18:0)	(d17:1)	(18:0)		552.535	C35 H70 O3 N1	0.448807	0.462831	-2.24035e+06	-196645	4.06454e+06	1.82419e+06	366077	169432	36.3852	36.3852	48.703	15.097	47.8714	14.1916	0.97	0.97	364931	156274	1.43773e+06	2.21801e+06	1.53305e+06	1.53148e+06	1.68706e+06	4.06454e+06	1.68079e+06	1.82419e+06	1.58412e+06	1.13698e+06	1.51915e+06	1.6915e+06	106778	191254	155905	146694	172198	366077	169432	157777	138896	110141
0	Cer(d18:0_18:0)+H	Cer(d36:0)+H	Cer	(d18:0_18:0)	(d18:0)	(18:0)		568.566	C36 H74 O3 N1	0.622593	0.613683	-4.46452e+06	-444678	1.18294e+07	7.36493e+06	1.15107e+06	706391	38.1461	38.1461	52.0519	31.8048	54.5905	34.2459	0.98	0.98	78.2568	37.8725	4.49375e+06	7.68963e+06	3.60451e+06	3.88677e+06	5.02517e+06	1.18294e+07	5.46579e+06	7.36493e+06	3.963e+06	2.6987e+06	5.65519e+06	4.84193e+06	431909	692010	340674	349841	458168	1.15107e+06	484304	706391	396247	233840
0	Cer(d18:0_18:0)+HCOO	Cer(d36:0)+HCOO	Cer	(d18:0_18:0)	(d18:0)	(18:0)		612.557	C37 H74 O5 N1	0.693868	0.707013	-882541	-73978.8	2.88288e+06	2.00034e+06	252498	178520	38.1461	38.1461	49.7328	34.7868	51.4741	36.2359	0.98	0.98	296765	209556	1.13603e+06	2.04173e+06	922888	920753	1.43011e+06	2.88288e+06	1.30972e+06	2.00034e+06	981378	703589	1.57501e+06	1.24477e+06	99445.3	177175	69549.3	83150.2	124545	252498	103765	178520	87991.7	59508.5
0	Cer(d18:1_18:0)+HCOO	Cer(d36:1)+HCOO	Cer	(d18:1_18:0)	(d18:1)	(18:0)		610.542	C37 H72 O5 N1	0.490534	0.502933	-4.11979e+07	-3.8696e+06	8.0865e+07	3.96671e+07	7.78486e+06	3.91526e+06	37.4278	37.4278	56.8782	25.7692	57.726	27.5925	0.98	0.98	7786043	613.064	2.67575e+07	4.08447e+07	2.29392e+07	2.70575e+07	3.10355e+07	8.0865e+07	3.03028e+07	3.96671e+07	2.43382e+07	1.8016e+07	3.456e+07	3.27751e+07	2.49185e+06	3.88641e+06	2.30692e+06	2.58929e+06	2.80826e+06	7.78486e+06	2.8847e+06	3.91526e+06	2.35854e+06	1.69747e+06
0	Cer(d18:1_18:0)+H	Cer(d36:1)+H	Cer	(d18:1_18:0)	(d18:1)	(18:0)		566.551	C36 H72 O3 N1	0.391217	0.417905	-1.67669e+08	-1.48975e+07	2.75416e+08	1.07748e+08	2.5593e+07	1.06954e+07	37.4278	37.4278	66.9718	22.7388	66.3119	23.7834	0.99	0.99	556.07	531.496	7.77454e+07	1.11906e+08	6.63307e+07	7.81818e+07	9.72503e+07	2.75416e+08	9.48128e+07	1.07748e+08	7.42582e+07	5.50873e+07	1.02685e+08	9.93703e+07	7.38733e+06	1.03823e+07	6.14633e+06	7.498e+06	9.00985e+06	2.5593e+07	9.12991e+06	1.06954e+07	7.04224e+06	5.17546e+06
0	Cer(d36:1)+H	Cer(d36:1)+H	Cer	(d36:1)	(d36:1)			566.551	C36 H72 O3 N1	0.619267	0.656736	-901469	-64024.2	2.36772e+06	1.46625e+06	186516	122492	39.483	39.483	30.1656	23.6604	30.1344	20.8295	0.94	0.89	4.90729	5.60811	1.2181e+06	1.51408e+06	1.65191e+06	1.48734e+06	1.01342e+06	2.36772e+06	1.28119e+06	1.02564e+06	1.46625e+06	872929	817669	1.35704e+06	92530.7	103994	138334	112358	91549	186516	109797	73238.1	122492	85398.9
0	Cer(d18:2_18:0)+H	Cer(d36:2)+H	Cer	(d18:2_18:0)	(d18:2)	(18:0)		564.535	C36 H70 O3 N1	0.497469	0.538852	-1.18637e+07	-927517	2.36079e+07	1.17442e+07	2.01132e+06	1.0838e+06	35.7377	35.7377	52.6871	22.2444	47.2324	22.5166	0.96	0.98	2.00829e+06	40.501	8.61905e+06	1.11429e+07	6.85893e+06	8.84496e+06	1.02346e+07	2.36079e+07	1.12155e+07	1.08478e+07	8.07954e+06	6.18969e+06	1.07542e+07	1.17442e+07	829988	901411	680079	801523	987959	2.01132e+06	1.0838e+06	1.06677e+06	763006	581573
0	Cer(d36:2)+HCOO	Cer(d36:2)+HCOO	Cer	(d18:2_18:0)	(d18:2)	(18:0)		608.526	C37 H70 O5 N1	0.478189	0.572358	-3.47561e+06	-251637	6.66067e+06	3.18506e+06	588430	336793	35.7377	35.7377	44.9936	15.8981	42.3302	21.4801	0.96	0.95	586731	256791	2.9696e+06	3.87232e+06	2.50923e+06	2.58496e+06	2.73538e+06	6.66067e+06	3.002e+06	3.14914e+06	2.52756e+06	2.05635e+06	2.61744e+06	3.18506e+06	238155	344066	258637	252663	248426	588430	336793	317442	211898	227363
0	Cer(d18:1_19:0)+H	Cer(d37:1)+H	Cer	(d18:1_19:0)	(d18:1)	(19:0)		580.566	C37 H74 O3 N1	0.418102	0.488531	-3.62233e+06	-273174	6.22503e+06	2.6027e+06	534097	260923	38.4323	38.4323	61.6052	18.1244	55.8758	21.1203	0.98	0.96	23.8256	15.9181	1.7121e+06	2.57698e+06	1.80871e+06	2.19304e+06	2.18148e+06	6.22503e+06	2.09352e+06	2.42688e+06	2.12431e+06	1.49071e+06	2.44271e+06	2.6027e+06	156992	246500	174281	205567	198674	534097	213020	215782	194725	136157
0	Cer(d18:0_20:0)+H	Cer(d38:0)+H	Cer	(d18:0_20:0)	(d18:0)	(20:0)		596.598	C38 H78 O3 N1	0.646653	0.491282	-2.88512e+06	-423325	8.16513e+06	5.28001e+06	832141	408816	39.9787	39.9787	48.1342	27.303	57.7052	25.7414	0.98	0.97	24.0384	14.1423	3.15849e+06	4.52998e+06	2.82142e+06	2.55937e+06	4.72771e+06	8.16513e+06	3.81323e+06	5.28001e+06	3.14666e+06	2.50483e+06	5.0328e+06	3.74742e+06	270115	429370	243753	211674	403772	832141	287301	408816	275572	185591
0	Cer(d38:0)+HCOO	Cer(d38:0)+HCOO	Cer	(d18:0_20:0)	(d18:0)	(20:0)		640.589	C39 H78 O5 N1	0.618381	0.621481	-796869	-74906.6	2.08813e+06	1.29126e+06	197894	122987	39.9787	39.9787	45.3167	29.5836	42.9971	29.1219	0.95	0.97	7.73784	9.32202	822419	1.34464e+06	756853	747203	1.10499e+06	2.08813e+06	782149	1.17857e+06	844386	531245	1.29126e+06	1.00707e+06	91165.5	119157	75579.6	65348.5	116600	197894	82433.8	107476	71075.2	51365.2
0	Cer(d18:1_20:0)+HCOO	Cer(d38:1)+HCOO	Cer	(d18:1_20:0)	(d18:1)	(20:0)		638.573	C39 H76 O5 N1	0.373146	0.389635	-1.84648e+07	-1.70944e+06	2.94563e+07	1.09915e+07	2.80069e+06	1.09125e+06	39.3437	39.3437	68.3794	21.0892	66.2521	21.2318	0.97	0.96	156.411	115.186	7.94313e+06	1.13737e+07	6.9612e+06	8.89855e+06	9.84344e+06	2.94563e+07	8.59117e+06	1.07723e+07	8.1068e+06	6.06568e+06	1.09915e+07	1.04735e+07	757065	1.13941e+06	666325	897456	972671	2.80069e+06	874409	1.07615e+06	802812	582425
0	Cer(d18:1_20:0)+H	Cer(d38:1)+H	Cer	(d18:1_20:0)	(d18:1)	(20:0)		594.582	C38 H76 O3 N1	0.370519	0.333488	-5.62425e+07	-6.20826e+06	8.93475e+07	3.31049e+07	9.31456e+06	3.10629e+06	39.3437	39.3437	71.1766	19.0073	80.3632	17.5465	0.98	0.96	9203045	2.99767e+06	2.42694e+07	2.91248e+07	1.94775e+07	2.64499e+07	3.15385e+07	8.93475e+07	2.59084e+07	2.82428e+07	2.55753e+07	1.9171e+07	3.28685e+07	3.31049e+07	2.27876e+06	2.42356e+06	1.67592e+06	2.72512e+06	2.89347e+06	9.31456e+06	2.27405e+06	2.4093e+06	2.63049e+06	1.84606e+06
0	Cer(d18:2_20:0)+H	Cer(d38:2)+H	Cer	(d18:2_20:0)	(d18:2)	(20:0)		592.566	C38 H74 O3 N1	0.374478	0.381006	-1.02784e+07	-916723	1.64318e+07	6.15335e+06	1.48099e+06	564266	37.8501	37.8501	74.7465	22.3708	75.9384	22.5331	0.98	0.99	69.4453	23.7826	4.02447e+06	5.29627e+06	3.8349e+06	4.65946e+06	4.93738e+06	1.64318e+07	4.62779e+06	4.75546e+06	3.99776e+06	3.29682e+06	5.76081e+06	6.15335e+06	355769	451168	339999	404445	465750	1.48099e+06	379912	410353	373471	312910
0	Cer(d38:2)+HCOO	Cer(d38:2)+HCOO	Cer	(d18:2_20:0)	(d18:2)	(20:0)		636.557	C39 H74 O5 N1	0.429607	0.441058	-2.08533e+06	-181413	3.65596e+06	1.57063e+06	324565	143152	37.8501	37.8501	57.0812	19.6065	52.3865	23.7877	1	0.99	26.6253	9.61897	1.11527e+06	1.55273e+06	1.11166e+06	1.40128e+06	1.38212e+06	3.65596e+06	1.34656e+06	1.57063e+06	1.13615e+06	901593	1.54367e+06	1.43812e+06	101014	156092	111499	126038	134969	324565	133552	141980	94394.5	74179
0	Cer(d18:1_21:0+O)+H	Cer(d39:1+O)+H	Cer	(d18:1_21:0+O)	(d18:1)	(21:0+O)		624.593	C39 H78 O4 N1	0.457882	0.538449	-1.45208e+06	-128952	2.67853e+06	1.22645e+06	279389	150437	40.9553	40.9553	66.4604	27.5546	77.3127	41.5066	0.95	0.95	14.4973	10.6652	725606	1.05659e+06	683626	704628	1.08055e+06	2.67853e+06	869186	940503	623714	589977	1.01805e+06	1.22645e+06	66639.3	79748.7	57846.6	78377.2	92125.8	279389	65632.9	69475.4	63134.3	62239
0	Cer(d18:0_22:0)+H	Cer(d40:0)+H	Cer	(d18:0_22:0)	(d18:0)	(22:0)		624.629	C40 H82 O3 N1	0.653536	0.634458	-5.10391e+06	-498552	1.47315e+07	9.62754e+06	1.36387e+06	865319	41.6043	41.6043	46.4958	27.3328	49.1941	28.3101	0.97	0.96	48.0078	23.9115	5.61749e+06	9.8196e+06	5.51049e+06	4.88269e+06	7.80207e+06	1.47315e+07	5.76301e+06	9.62754e+06	6.09663e+06	4.65352e+06	8.87858e+06	8.10595e+06	478051	894675	571419	371271	707200	1.36387e+06	533625	865319	508399	390192
0	Cer(d40:0)+HCOO	Cer(d40:0)+HCOO	Cer	(d18:0_22:0)	(d18:0)	(22:0)		668.62	C41 H82 O5 N1	0.693389	0.763796	-1.06398e+06	-76043.8	3.47013e+06	2.40615e+06	321941	245897	41.6043	41.6043	40.6601	27.4033	40.852	31.803	0.97	0.96	53.9822	241400	1.53684e+06	2.75241e+06	1.44419e+06	1.36027e+06	1.97777e+06	3.47013e+06	1.5699e+06	2.40615e+06	1.57973e+06	1.12665e+06	2.30678e+06	1.68829e+06	150994	287721	132118	131191	192758	321941	143728	218832	167923	94140.3
0	Cer(d18:1_22:0)+HCOO	Cer(d40:1)+HCOO	Cer	(d18:1_22:0)	(d18:1)	(22:0)		666.604	C41 H80 O5 N1	0.451481	0.52996	-8.8375e+06	-680016	1.61116e+07	7.27406e+06	1.44672e+06	766705	41.0361	41.0361	62.6613	23.7943	58.3431	25.4977	0.99	0.98	268.327	125.117	5.17714e+06	7.47717e+06	3.9593e+06	4.60411e+06	5.98319e+06	1.61116e+07	5.39476e+06	7.27406e+06	5.11466e+06	3.58453e+06	6.7227e+06	6.80534e+06	512587	809679	383058	437328	529661	1.44672e+06	485914	766705	478230	364802
0	Cer(d18:1_22:0)+H	Cer(d40:1)+H	Cer	(d18:1_22:0)	(d18:1)	(22:0)		622.613	C40 H80 O3 N1	0.443781	0.554941	-3.00877e+07	-2.09763e+06	5.40933e+07	2.40056e+07	4.71314e+06	2.61551e+06	41.0361	41.0361	68.942	26.0399	62.5953	31.591	0.97	0.96	5580592	102.665	1.43748e+07	2.19872e+07	1.22316e+07	1.38855e+07	2.08117e+07	5.40933e+07	1.76113e+07	2.05141e+07	1.53991e+07	1.0777e+07	2.40056e+07	2.15848e+07	1.38533e+06	2.01131e+06	1.15478e+06	1.32708e+06	2.15166e+06	4.71314e+06	1.57448e+06	1.86374e+06	1.38812e+06	1.01298e+06
0	Cer(d18:2_22:0)+H	Cer(d40:2)+H	Cer	(d18:2_22:0)	(d18:2)	(22:0)		620.598	C40 H78 O3 N1	0.427268	0.484981	-4.30974e+06	-323390	7.52489e+06	3.21514e+06	627920	304529	39.3915	39.3915	62.981	21.9429	55.6536	16.362	0.97	0.96	42.9815	18.3172	2.04332e+06	3.29037e+06	2.32531e+06	2.05572e+06	2.8133e+06	7.52489e+06	2.49825e+06	3.21514e+06	2.48759e+06	1.63162e+06	3.02166e+06	3.02803e+06	215118	273370	188325	203634	279985	627920	262564	304529	227117	185170
0	Cer(d40:2)+HCOO	Cer(d40:2)+HCOO	Cer	(d18:2_22:0)	(d18:2)	(22:0)		664.589	C41 H78 O5 N1	0.445243	0.484847	-1.32775e+06	-104772	2.39338e+06	1.06564e+06	203380	98608.2	39.3915	39.3915	60.4547	24.3331	59.7406	28.3694	0.93	0.95	24.0197	121580	710481	1.11778e+06	667029	774691	873287	2.39338e+06	776333	1.06564e+06	697279	533869	979914	980482	60100.7	96578.4	58643.4	68819	71658.5	203380	63732.6	98608.2	61558.1	43036.6
0	Cer(d18:0_23:0)+H	Cer(d41:0)+H	Cer	(d18:0_23:0)	(d18:0)	(23:0)		638.645	C41 H84 O3 N1	0.693993	0.658206	-1.64105e+06	-164759	5.36278e+06	3.72174e+06	482044	317284	42.3545	42.3545	29.6645	13.4966	33.9106	15.6953	0.96	0.85	9.46298	9.80136	2.66297e+06	3.23607e+06	2.68427e+06	2.977e+06	3.74486e+06	5.36278e+06	2.7075e+06	3.72174e+06	2.72004e+06	2.94906e+06	3.18701e+06	3.53454e+06	208673	325487	219136	255890	289758	482044	256324	317284	219223	212783
0	Cer(d18:1_23:0)+HCOO	Cer(d41:1)+HCOO	Cer	(d18:1_23:0)	(d18:1)	(23:0)		680.62	C42 H82 O5 N1	0.524721	0.531193	-2.13973e+06	-200015	4.50204e+06	2.36232e+06	426647	226632	41.8155	41.8155	47.663	20.8535	46.0516	19.0341	0.97	0.98	13.559	11.2751	1.86867e+06	2.61034e+06	1.37388e+06	1.76761e+06	2.03318e+06	4.50204e+06	1.86391e+06	2.36232e+06	1.51802e+06	1.33478e+06	2.18493e+06	1.89283e+06	191181	243581	130281	174415	194945	426647	203280	226632	144542	144019
0	Cer(d18:1_23:0)+H	Cer(d41:1)+H	Cer	(d18:1_23:0)	(d18:1)	(23:0)		636.629	C41 H82 O3 N1	0.509951	0.578637	-7.3075e+06	-561260	1.49118e+07	7.60428e+06	1.33201e+06	770750	41.8155	41.8155	48.3801	20.4724	43.301	23.3895	0.95	0.96	12.7811	17.4293	5.89542e+06	8.31903e+06	4.54792e+06	5.91231e+06	6.72625e+06	1.49118e+07	6.7274e+06	7.60428e+06	5.56815e+06	4.26581e+06	7.30597e+06	7.53808e+06	569128	812623	420047	613903	669468	1.33201e+06	635516	753985	551208	377200
0	Cer(d18:1_23:1)+H	Cer(d41:2)+H	Cer	(d18:1_23:1)	(d18:1)	(23:1)		634.613	C41 H80 O3 N1	0.442459	0.405622	-2.06148e+06	-204970	3.69744e+06	1.63597e+06	344848	139878	40.2173	40.2173	56.7127	19.033	57.0097	16.2778	0.97	0.95	397820	4.4034	1.23997e+06	1.73777e+06	1.06016e+06	1.35656e+06	1.33394e+06	3.69744e+06	1.42327e+06	1.63597e+06	1.38483e+06	862959	1.40602e+06	1.39948e+06	108110	155793	96366.6	144997	121495	344848	129995	139878	126465	84777.4
0	Cer(d18:0_24:0)+H	Cer(d42:0)+H	Cer	(d18:0_24:0)	(d18:0)	(24:0)		652.66	C42 H86 O3 N1	0.685204	0.585363	-810922	-80233	2.57603e+06	1.7651e+06	193502	113269	41.3969	41.3969	43.5498	37.2397	61.3448	34.8032	0.88	0.79	8.43773	5.93278	1.12137e+06	1.82545e+06	895018	953762	1.48964e+06	2.57603e+06	1.02447e+06	1.7651e+06	868564	861089	1.16749e+06	632077	65226.5	89092.7	38852.3	51857.7	113408	193502	82065.2	109225	61407.2	38352.8
0	Cer(d18:0_24:0)+H	Cer(d42:0)+H	Cer	(d18:0_24:0)	(d18:0)	(24:0)		652.66	C42 H86 O3 N1	0.695851	0.597843	-3.13454e+06	-396198	1.03059e+07	7.17141e+06	985184	588986	43.0494	43.0494	38.1945	21.3114	43.3729	21.3307	0.95	0.95	21.4828	14.9187	5.10092e+06	6.04168e+06	4.48644e+06	3.87602e+06	7.57993e+06	1.03059e+07	4.71696e+06	6.74086e+06	4.75281e+06	4.56618e+06	6.83671e+06	7.17141e+06	421243	528124	360499	383693	530057	985184	427431	552558	396719	354694
0	Cer(d42:0)+HCOO	Cer(d42:0)+HCOO	Cer	(d18:0_24:0)	(d18:0)	(24:0)		696.651	C43 H86 O5 N1	0.693349	0.72849	-670463	-54466.3	2.1864e+06	1.51594e+06	200605	146139	43.0494	43.0494	26.7405	12.3903	28.6795	13.782	0.95	0.94	31.4403	31.2062	1.32151e+06	1.54218e+06	1.13708e+06	1.14388e+06	1.41545e+06	2.1864e+06	1.09741e+06	1.47802e+06	1.33259e+06	1.17602e+06	1.51594e+06	1.35905e+06	133980	143339	99981.8	94153.5	127642	200605	102478	146139	131871	104948
0	Cer(d18:1_24:0)+HCOO	Cer(d42:1)+HCOO	Cer	(d18:1_24:0)	(d18:1)	(24:0)		694.635	C43 H84 O5 N1	0.457659	0.451797	-8.15609e+06	-812275	1.50387e+07	6.88257e+06	1.4817e+06	669428	42.5486	42.5486	57.9661	21.2238	57.5105	19.5044	0.97	0.98	413.619	100.07	4.87554e+06	7.0104e+06	4.31284e+06	4.46768e+06	6.47656e+06	1.50387e+07	5.90132e+06	6.88257e+06	4.68439e+06	3.8294e+06	6.51193e+06	6.58131e+06	466138	681850	465770	454354	599628	1.4817e+06	533100	623260	463084	393990
0	Cer(d18:1_24:0)+H	Cer(d42:1)+H	Cer	(d18:1_24:0)	(d18:1)	(24:0)		650.645	C42 H84 O3 N1	0.451386	0.462487	-2.95258e+07	-2.6973e+06	5.38189e+07	2.42931e+07	5.01811e+06	2.32081e+06	42.5486	42.5486	64.2693	21.9332	61.8598	21.6836	0.96	0.98	363.634	75.2026	1.66586e+07	2.13107e+07	1.24048e+07	1.65022e+07	2.0873e+07	5.38189e+07	2.0739e+07	2.20964e+07	1.51631e+07	1.35198e+07	2.2231e+07	2.42931e+07	1.58815e+06	2.0293e+06	1.1524e+06	1.69881e+06	2.02779e+06	5.01811e+06	2.08175e+06	2.32081e+06	1.42669e+06	1.40325e+06
0	Cer(d42:1+O)+HCOO	Cer(d42:1+O)+HCOO	Cer	(d42:1+O)	(d42:1+O)			710.63	C43 H84 O6 N1	0.614191	0.773374	-566859	-24013.5	1.46927e+06	902415	105961	81947.3	40.129	40.129	35.9294	17.104	33.1823	24.4479	0.94	0.97	77620.2	0.553467	616316	1.46927e+06	830750	677329	1.35753e+06	1.27471e+06	790568	749256	630552	558831	902415	672738	44961.3	77653.4	52412	53702	77178.7	105961	55847.6	81947.3	47104	43064.7
0	Cer(d18:1_24:1)+HCOO	Cer(d42:2)+HCOO	Cer	(d18:1_24:1)	(d18:1)	(24:1)		692.62	C43 H82 O5 N1	0.443915	0.508406	-2.06134e+07	-1.66823e+06	3.70688e+07	1.64554e+07	3.39352e+06	1.72529e+06	41.0129	41.0129	61.7876	25.1226	53.978	25.5393	0.99	0.98	118.134	92.0521	1.2051e+07	1.80272e+07	9.34037e+06	9.99171e+06	1.45978e+07	3.70688e+07	1.27631e+07	1.55445e+07	1.14428e+07	7.95265e+06	1.64554e+07	1.64105e+07	1.17057e+06	1.79113e+06	965751	1.1276e+06	1.54385e+06	3.39352e+06	1.26764e+06	1.43088e+06	1.16213e+06	788809
0	Cer(d18:1_24:1)+H	Cer(d42:2)+H	Cer	(d18:1_24:1)	(d18:1)	(24:1)		648.629	C42 H82 O3 N1	0.418152	0.514252	-6.9048e+07	-5.14171e+06	1.1867e+08	4.96222e+07	1.05851e+07	5.44343e+06	41.0129	41.0129	67.3106	23.2258	62.7728	25.7942	0.97	0.96	347.598	42.2088	3.45075e+07	5.25561e+07	2.84082e+07	3.05748e+07	4.09992e+07	1.1867e+08	4.06828e+07	4.65624e+07	3.26267e+07	2.56384e+07	4.63737e+07	4.96222e+07	3.26341e+06	4.81193e+06	3.02394e+06	2.93725e+06	3.64728e+06	1.05851e+07	3.65839e+06	4.26724e+06	3.12288e+06	2.60563e+06
0	Cer(d18:1_24:2)+H	Cer(d42:3)+H	Cer	(d18:1_24:2)	(d18:1)	(24:2)		646.613	C42 H80 O3 N1	0.435615	0.515894	-8.88701e+06	-634318	1.57463e+07	6.85934e+06	1.31029e+06	675969	39.7124	39.7124	68.3723	23.8331	63.3283	25.3693	0.97	0.97	8.55094	10.4652	4.69446e+06	6.39151e+06	3.48979e+06	4.32004e+06	5.33667e+06	1.57463e+07	5.93164e+06	5.66629e+06	4.28059e+06	3.49659e+06	6.4361e+06	6.85934e+06	467561	517497	321967	386525	459883	1.31029e+06	572298	509755	400520	328356
0	Cer(d42:3)+HCOO	Cer(d42:3)+HCOO	Cer	(d18:1_24:2)	(d18:1)	(24:2)		690.604	C43 H80 O5 N1	0.398956	0.386482	-3.06015e+06	-302875	5.0914e+06	2.03125e+06	493669	190794	39.7124	39.7124	70.8109	24.3183	71.2861	21.033	0.96	0.96	498766	190893	1.47251e+06	1.96816e+06	1.03998e+06	1.36329e+06	1.7264e+06	5.0914e+06	1.42899e+06	1.82074e+06	1.33696e+06	1.00916e+06	1.83802e+06	2.03125e+06	141496	166837	102970	134045	179943	493669	145271	156042	124618	104890
0	Cer(d20:0_23:0)+H	Cer(d43:0)+H	Cer	(d20:0_23:0)	(d20:0)	(23:0)		666.676	C43 H88 O3 N1	0.923658	0.901826	-217031	-23224.4	2.84287e+06	2.62584e+06	236564	213339	43.7248	43.7248	14.0406	10.323	20.8553	11.5001	0.89	0.86	6.38189	5.07221	2.37486e+06	2.60809e+06	1.82352e+06	2.38475e+06	2.43045e+06	2.84287e+06	2.55374e+06	2.47194e+06	2.62584e+06	2.51168e+06	2.09142e+06	2.05802e+06	134506	221094	152373	186243	189313	236564	186972	208666	177912	191465
0	Cer(d18:1_25:0)+H	Cer(d43:1)+H	Cer	(d18:1_25:0)	(d18:1)	(25:0)		664.66	C43 H86 O3 N1	0.640071	0.689989	-1.09271e+06	-81668.6	3.03589e+06	1.94319e+06	263438	181769	43.2468	43.2468	34.4702	20.3302	30.1196	16.9772	0.97	0.91	6.47687	4.15836	1.3439e+06	2.18245e+06	1.41079e+06	1.53552e+06	1.71746e+06	3.03589e+06	1.52693e+06	1.94319e+06	1.28694e+06	1.15767e+06	1.89741e+06	1.73638e+06	147328	209521	119335	156461	150744	263438	128069	181769	141017	115984
0	Cer(d20:0_24:0)+H	Cer(d44:0)+H	Cer	(d20:0_24:0)	(d20:0)	(24:0)		680.692	C44 H90 O3 N1	0.88009	0.934262	-573803	-23578.8	4.78529e+06	4.21149e+06	358676	335098	44.3444	44.3444	11.4175	15.9882	14.7831	10.6156	0.92	0.93	1.79517	8.73356	3.55085e+06	4.00185e+06	4.00814e+06	4.78529e+06	4.05091e+06	3.53456e+06	2.58851e+06	3.70621e+06	3.37039e+06	3.80267e+06	4.01199e+06	4.21149e+06	265537	266691	334237	269420	358676	354021	261559	266017	254776	267894
0	Cer(d18:1_26:0)+H	Cer(d44:1)+H	Cer	(d18:1_26:0)	(d18:1)	(26:0)		678.676	C44 H88 O3 N1	0.679477	0.83834	-1.003e+06	-39724.3	3.12926e+06	2.12626e+06	245728	206003	43.8889	43.8889	27.5319	7.35023	27.8986	14.4319	0.91	0.95	6.47717	4.25073	1.80144e+06	2.75749e+06	1.53498e+06	2.02376e+06	1.99809e+06	3.12926e+06	1.74839e+06	2.01292e+06	1.87529e+06	1.79696e+06	2.12626e+06	1.96326e+06	146027	244313	138237	155024	153555	245728	136499	167303	162605	158845
0	Cer(d18:1_26:1)+H	Cer(d44:2)+H	Cer	(d18:1_26:1)	(d18:1)	(26:1)		676.66	C44 H86 O3 N1	0.602561	0.711792	-1.11559e+06	-78338.6	2.80695e+06	1.69136e+06	271813	193474	42.4702	42.4702	48.187	24.3641	45.6707	25.2968	0.96	0.96	330011	4.81618	1.14834e+06	1.71119e+06	825441	1.00922e+06	1.43577e+06	2.80695e+06	1.41093e+06	1.69136e+06	1.19917e+06	804034	1.48046e+06	1.68196e+06	111578	144724	89678.5	106290	142623	271813	133330	193474	121622	92441.1
0	Cer(d22:0_24:0)+H	Cer(d46:0)+H	Cer	(d22:0_24:0)	(d22:0)	(24:0)		708.723	C46 H94 O3 N1	0.953976	1.02129	-205083	7057.68	4.45603e+06	4.25095e+06	331559	338616	45.5078	45.5078	14.7866	13.5483	10.4656	16.9777	0.82	0.94	3.42467	9.20566	2.82765e+06	3.52051e+06	3.37616e+06	3.53212e+06	4.45603e+06	3.68159e+06	2.96206e+06	3.43682e+06	3.54982e+06	3.03165e+06	4.25095e+06	3.69553e+06	243315	331559	281283	316346	298188	287045	228891	277638	228217	319028
0	Cer(d20:1_26:0)+H	Cer(d46:1)+H	Cer	(d20:1_26:0)	(d20:1)	(26:0)		706.707	C46 H92 O3 N1	0.868091	0.82128	-206466	-26320.1	1.56522e+06	1.35875e+06	147270	120950	45.1208	45.1208	12.9925	3.5222	18.1734	11.6245	0.94	0.76	2.72744	2.16188	1.1784e+06	1.56522e+06	1.1056e+06	1.29226e+06	1.26208e+06	1.44234e+06	1.32341e+06	1.35875e+06	1.33771e+06	1.2571e+06	1.24251e+06	1.2973e+06	121817	147270	119810	92053.4	92884.2	127143	120950	92904.8	89159.6	92817.2
0	Cer(d24:0_24:0)+H	Cer(d48:0)+H	Cer	(d24:0_24:0)	(d24:0)	(24:0)		736.754	C48 H98 O3 N1	0.853788	1.05649	-318231	13719.9	2.17651e+06	1.85828e+06	242866	256586	46.5225	46.5225	18.8416	16.6048	21.0503	12.8373	0.92	0.98	5.27074	4.71678	1.52024e+06	1.57158e+06	1.67897e+06	1.6241e+06	2.17651e+06	1.23312e+06	1.31297e+06	1.2823e+06	1.60693e+06	1.7018e+06	1.85828e+06	1.27601e+06	170454	242866	176415	143929	241413	227990	193714	192981	256586	220899
0	Cer(m18:1_24:0+O)+H	Cer(m42:1+O)+H	Cer	(m18:1_24:0+O)	(m18:1)	(24:0+O)		650.645	C42 H84 O3 N1	0.495127	0.577399	-8.04132e+06	-592607	1.59274e+07	7.88609e+06	1.40229e+06	809679	41.5846	41.5846	60.4862	27.0859	57.1446	29.2973	0.97	0.97	46.4782	33.717	4.3846e+06	9.87969e+06	4.33214e+06	4.19773e+06	7.22222e+06	1.59274e+07	5.79336e+06	7.88609e+06	4.89767e+06	3.64117e+06	7.26626e+06	7.42833e+06	421678	939935	435891	385964	621404	1.40229e+06	553600	760894	459085	358436
0	Cer(t18:0_24:0)+H	Cer(t42:0)+H	Cer	(t18:0_24:0)	(t18:0)	(24:0)		668.655	C42 H86 O4 N1	0.807869	0.801129	-1.03286e+06	-77055.4	5.37582e+06	4.34295e+06	387465	310410	41.7445	41.7445	24.3729	15.498	23.5153	14.6107	0.95	0.92	11.0272	9.96043	3.12656e+06	3.21731e+06	3.03756e+06	3.35676e+06	4.06099e+06	5.37582e+06	3.06224e+06	3.07025e+06	3.37494e+06	3.16149e+06	4.00663e+06	4.34295e+06	211671	241684	250557	233849	286726	387465	225307	220493	223645	248490
0	Cer(t42:0)+HCOO	Cer(t42:0)+HCOO	Cer	(t18:0_24:0)	(t18:0)	(24:0)		712.646	C43 H86 O6 N1	0.596816	0.953687	-755620	-3971.42	1.87413e+06	1.11851e+06	85752.1	81780.7	41.7445	41.7445	41.6215	21.7791	18.2807	20.8252	0.96	0.92	84880.7	2.55315	778983	991546	705499	863619	955097	1.87413e+06	707755	707739	775945	783264	1.08482e+06	1.11851e+06	53207.3	61889.7	55652.2	60585.5	67113.5	85752.1	50711.3	54522.1	54605.6	62233.1
0	Cer(t18:0_24:0+O)+H	Cer(t42:0+O)+H	Cer	(t18:0_24:0+O)	(t18:0)	(24:0+O)		684.65	C42 H86 O5 N1	0.750161	0.908007	-1.16914e+06	-25904.9	4.67958e+06	3.51044e+06	281598	255693	41.117	41.117	23.855	14.8473	15.1857	13.4172	0.95	0.96	12.8892	10.9014	2.27439e+06	3.73257e+06	3.36757e+06	3.52265e+06	2.87524e+06	4.67958e+06	2.65466e+06	2.57147e+06	2.50422e+06	3.36665e+06	2.79178e+06	3.51044e+06	189567	228593	213175	191541	224890	281598	193483	193293	186116	238098
0	Cer(t42:0+O)+HCOO	Cer(t42:0+O)+HCOO	Cer	(t18:0_24:0+O)	(t18:0)	(24:0+O)		728.641	C43 H86 O7 N1	1.00677	1.03325	8612.11	3576.41	1.27178e+06	1.28039e+06	107558	111134	41.117	41.117	10.5217	14.5687	14.569	19.472	0.86	0.93	23.6788	10.2285	1.01137e+06	1.10643e+06	1.08043e+06	1.01312e+06	1.26923e+06	1.27178e+06	849977	997432	1.0864e+06	1.28039e+06	1.24663e+06	1.12563e+06	79024.5	107558	87945.6	71927.1	97352	96969.6	63587.8	76086	74929.9	83598
0	Cer(t18:0_25:0)+H	Cer(t43:0)+H	Cer	(t18:0_25:0)	(t18:0)	(25:0)		682.671	C43 H88 O4 N1	0.992408	0.884803	-20157.9	-22645.3	2.65517e+06	2.63501e+06	196579	173934	42.487	42.487	18.1072	14.252	19.6671	17.6027	0.97	0.85	6.13341	5.33578	1.77391e+06	1.94955e+06	1.63136e+06	1.97607e+06	2.27763e+06	2.65517e+06	1.8394e+06	1.93502e+06	1.99604e+06	2.30781e+06	2.41008e+06	2.63501e+06	123752	136434	117849	141438	158177	196579	108280	124631	161478	158850
0	Cer(t18:0_26:0)+H	Cer(t44:0)+H	Cer	(t18:0_26:0)	(t18:0)	(26:0)		696.686	C44 H90 O4 N1	0.968884	0.893236	-152116	-39431.7	4.88874e+06	4.73662e+06	369334	329902	43.1522	43.1522	12.8363	8.24806	17.2364	10.7762	0.89	0.94	8.2003	8.06652	3.4917e+06	4.0169e+06	3.84894e+06	4.46476e+06	4.88874e+06	4.73813e+06	3.81091e+06	3.96925e+06	4.20731e+06	4.4739e+06	4.73662e+06	4.51904e+06	252243	298968	239840	322418	369334	354253	243736	267891	295793	329902
0	Cer(t20:0_24:0+O)+H	Cer(t44:0+O)+H	Cer	(t20:0_24:0+O)	(t20:0)	(24:0+O)		712.681	C44 H90 O5 N1	0.94029	0.867007	-312356	-52315.2	5.2312e+06	4.91884e+06	393368	341053	42.5547	42.5547	14.3572	16.8191	18.7568	14.686	0.96	0.98	11.0522	12.039	3.37182e+06	4.37052e+06	4.05394e+06	4.71519e+06	4.47109e+06	5.2312e+06	3.31201e+06	3.20284e+06	4.09442e+06	4.55336e+06	3.95513e+06	4.91884e+06	268700	298750	226580	339184	319791	393368	214876	290303	309587	294194
0	Cer(t20:0_25:0)+H	Cer(t45:0)+H	Cer	(t20:0_25:0)	(t20:0)	(25:0)		710.702	C45 H92 O4 N1	0.952366	0.915667	-133785	-17470.3	2.80859e+06	2.6748e+06	207158	189688	43.794	43.794	9.92144	6.41768	10.4695	9.53964	0.93	0.89	7.32022	4.57678	2.06697e+06	2.50522e+06	2.37108e+06	2.80859e+06	2.55735e+06	2.42237e+06	2.4102e+06	2.6748e+06	2.50621e+06	2.21975e+06	2.32492e+06	2.42829e+06	159672	186442	176108	207158	203518	167614	161448	189688	189510	162382
0	Cer(t20:0_26:0)+H	Cer(t46:0)+H	Cer	(t20:0_26:0)	(t20:0)	(26:0)		724.718	C46 H94 O4 N1	1.03048	0.900525	158197	-46053	5.19096e+06	5.34916e+06	462961	416908	44.4282	44.4282	11.8237	8.80665	15.4577	7.95947	0.85	0.95	9.15482	7.86008	3.78071e+06	5.11738e+06	5.10422e+06	4.40414e+06	4.53751e+06	5.19096e+06	4.3819e+06	4.92597e+06	5.34916e+06	5.33183e+06	4.44165e+06	5.19378e+06	296256	413870	462961	337364	367871	380622	346575	376628	371412	416908
0	ChE(20:4)+NH4	ChE(20:4)+NH4	ChE	(20:4)	(20:4)			690.618	C47 H80 O2 N1	0.802743	0.860368	-1.52822e+06	-116684	7.74734e+06	6.21912e+06	835652	718968	47.9456	47.9456	41.4922	29.1502	33.2708	26.5912	0.97	0.95	829085	725138	4.59806e+06	5.3087e+06	3.1703e+06	2.71275e+06	3.40877e+06	7.74734e+06	5.78075e+06	4.13616e+06	4.07914e+06	2.74107e+06	3.8156e+06	6.21912e+06	678694	561477	394115	386349	423289	835652	699311	552854	666438	336613
0	Co(Q10)+H	Co(Q10)+H	Co	(Q10)	(Q10)			863.691	C59 H91 O4	0.342912	0.344393	-2.92602e+06	-335738	4.45301e+06	1.52699e+06	512102	176364	45.6758	45.6758	40.0181	63.5197	38.747	54.8059	0.96	0.99	22.7708	22.968	2.00322e+06	2.71177e+06	1.81592e+06	2.19216e+06	1.88545e+06	4.45301e+06	375173	1.03585e+06	189818	627383	786260	1.52699e+06	221302	310281	222654	270017	219667	512102	49247.7	97428.3	49072.4	76863.2
0	Co(Q10)+NH4	Co(Q10)+NH4	Co	(Q10)	(Q10)			880.718	C59 H94 O4 N1	0.388218	0.437764	-1.05384e+08	-9.57113e+06	1.72258e+08	6.68737e+07	1.70233e+07	7.45221e+06	45.6758	45.6758	41.1431	99.0973	36.1653	106.812	0.98	0.97	1620.63	68.188	7.38803e+07	9.53687e+07	7.34167e+07	7.83652e+07	7.44635e+07	1.72258e+08	1.43444e+07	2.39742e+07	7.02311e+06	1.22023e+07	1.12395e+07	6.68737e+07	7.99221e+06	1.02361e+07	7.135e+06	8.33282e+06	9.15246e+06	1.70233e+07	1.44976e+06	2.38195e+06	680827	1.15197e+06
0	Co(Q9)+NH4	Co(Q9)+NH4	Co	(Q9)	(Q9)			812.655	C54 H86 O4 N1	0.340753	0.408583	-7.46894e+06	-656061	1.13295e+07	3.86057e+06	1.1093e+06	453242	43.8982	43.8982	53.0814	136.25	43.0944	121.384	0.95	0.94	1.30212e+06	44.1227	3.78659e+06	5.88547e+06	3.63432e+06	4.62577e+06	4.04526e+06	1.13295e+07	461382	996560	63836.3	465590	382217	3.86057e+06	435506	692407	458484	573385	412776	1.1093e+06	78421.7	133070	26871.7	57232
0	DG(16:0_10:0)+NH4	DG(26:0)+NH4	DG	(16:0_10:0)	(16:0)	(10:0)		502.447	C29 H60 O5 N1	0.465409	0.34213	-1.1442e+06	-147758	2.14033e+06	996130	224601	76842.8	32.428	32.428	123.258	41.0057	119.394	30.6518	0.97	0.96	4.8706	75907.1	297298	299569	522292	424789	31066.3	2.14033e+06	394144	568183	420847	497903	435106	996130	38845.2	36282.5	43640.3	38913.1	12551.9	224601	42632.9	48186.2	36415.7	41838.8
0	DG(10:0_18:1)+NH4	DG(28:1)+NH4	DG	(10:0_18:1)	(10:0)	(18:1)		528.462	C31 H62 O5 N1	0.380229	0.398982	-4.24319e+06	-309744	6.84639e+06	2.6032e+06	515366	205622	32.7913	32.7913	125.824	58.4265	119.137	47.0364	0.96	0.94	515797	205648	800849	741346	1.28302e+06	1.05618e+06	813270	6.84639e+06	712260	873785	1.23328e+06	888480	928495	2.6032e+06	60359.9	82891	89919.8	100420	55067.3	515366	92531.2	77660.9	92334.5	99933.4
0	DG(16:0_14:0)+NH4	DG(30:0)+NH4	DG	(16:0_14:0)	(16:0)	(14:0)		558.509	C33 H68 O5 N1	0.668187	0.666463	-8.84013e+06	-533599	2.66419e+07	1.78018e+07	1.59982e+06	1.06622e+06	37.0852	37.0852	45.9434	26.4471	47.5277	21.6866	0.98	0.99	18.3407	13.7488	9.82695e+06	1.06915e+07	1.22909e+07	1.08642e+07	1.27597e+07	2.66419e+07	1.13803e+07	9.34749e+06	1.12642e+07	1.03656e+07	9.98114e+06	1.78018e+07	689327	616065	622501	688728	663707	1.59982e+06	717908	791198	753482	614792
0	DG(16:1_14:0)+NH4	DG(30:1)+NH4	DG	(16:1_14:0)	(16:1)	(14:0)		556.494	C33 H66 O5 N1	0.661375	0.524202	-5.90803e+06	-627293	1.74471e+07	1.15391e+07	1.3184e+06	691108	35.185	35.185	95.65	55.4216	101.23	50.8185	0.84	0.91	21.38	30.9887	5.00121e+06	5.19247e+06	1.09124e+06	4.9441e+06	2.73912e+06	1.74471e+07	6.16287e+06	3.34955e+06	4.50906e+06	3.18266e+06	4.87481e+06	1.15391e+07	254910	308423	205423	258882	238828	1.3184e+06	259879	291798	305066	267204
0	DG(16:0_16:0)+NH4	DG(32:0)+NH4	DG	(16:0_16:0)	(16:0)	(16:0)		586.541	C35 H72 O5 N1	0.459786	0.45193	-7.75763e+07	-6.51544e+06	1.43603e+08	6.60267e+07	1.1888e+07	5.37253e+06	39.0325	39.0325	73.2867	23.9195	76.104	26.6478	0.97	0.98	231.477	92.24	3.86903e+07	4.57817e+07	4.19485e+07	4.07214e+07	3.51775e+07	1.43603e+08	5.39163e+07	4.09822e+07	4.18867e+07	4.23195e+07	3.5509e+07	6.60267e+07	3.34009e+06	3.55166e+06	3.10577e+06	3.3884e+06	2.71656e+06	1.1888e+07	4.36799e+06	3.26406e+06	3.37144e+06	3.08109e+06
0	DG(16:0_16:1)+NH4	DG(32:1)+NH4	DG	(16:0_16:1)	(16:0)	(16:1)		584.525	C35 H70 O5 N1	0.339507	0.346755	-1.91583e+08	-1.52739e+07	2.90061e+08	9.84779e+07	2.33817e+07	8.10772e+06	37.347	37.347	122.107	38.6199	129.863	48.6156	0.97	0.96	22956182	9431763	3.67516e+07	5.54962e+07	4.55012e+07	3.86479e+07	3.29475e+07	2.90061e+08	5.1445e+07	4.92529e+07	5.63015e+07	3.97644e+07	4.13958e+07	9.84779e+07	2.93676e+06	3.69225e+06	3.16079e+06	2.95865e+06	2.33526e+06	2.33817e+07	3.83111e+06	3.43508e+06	4.02408e+06	2.55649e+06
0	DG(16:1_16:1)+NH4	DG(32:2)+NH4	DG	(16:1_16:1)	(16:1)	(16:1)		582.509	C35 H68 O5 N1	0.512236	0.539366	-2.5047e+07	-1.17044e+06	5.13508e+07	2.63037e+07	2.54093e+06	1.37049e+06	35.5998	35.5998	110.628	55.8055	101.719	53.9051	0.87	0.93	22.7457	22.8468	8.47595e+06	1.07608e+07	7.96121e+06	8.52175e+06	7.62265e+06	5.13508e+07	1.19611e+07	1.11907e+07	1.18825e+07	6.93915e+06	7.52271e+06	2.63037e+07	512219	528959	442309	479432	454491	2.54093e+06	787944	552821	534643	383144
0	DG(16:0_17:0)+NH4	DG(33:0)+NH4	DG	(16:0_17:0)	(16:0)	(17:0)		600.556	C36 H74 O5 N1	0.932708	0.502923	-314751	-224332	4.67739e+06	4.36264e+06	451302	226970	39.9554	39.9554	48.5753	45.1097	58.1267	20.9333	0.99	0.97	20.2198	5.73661	1.8786e+06	2.10421e+06	1.31102e+06	1.9344e+06	2.82392e+06	4.67739e+06	2.44766e+06	4.36264e+06	1.84594e+06	1.94926e+06	1.21051e+06	3.22912e+06	145106	166741	173700	152551	151631	451302	158893	178387	165684	169608
0	DG(18:0_16:0)+NH4	DG(34:0)+NH4	DG	(18:0_16:0)	(18:0)	(16:0)		614.572	C37 H76 O5 N1	0.472424	0.44626	-1.11451e+08	-1.03569e+07	2.11251e+08	9.98003e+07	1.87036e+07	8.34665e+06	40.7698	40.7698	80.1494	28.9726	82.0327	28.3217	0.98	0.99	314.406	132.902	5.00706e+07	5.76905e+07	5.19079e+07	6.53285e+07	4.61962e+07	2.11251e+08	5.98007e+07	5.48147e+07	6.09845e+07	5.55772e+07	4.90724e+07	9.98003e+07	4.40855e+06	5.12293e+06	4.39969e+06	5.74166e+06	3.76763e+06	1.87036e+07	5.26275e+06	4.63012e+06	5.13878e+06	4.66348e+06
0	DG(16:0_18:1)+NH4	DG(34:1)+NH4	DG	(16:0_18:1)	(16:0)	(18:1)		612.556	C37 H74 O5 N1	0.44742	0.452911	-9.80499e+08	-8.42643e+07	1.7744e+09	7.93904e+08	1.54023e+08	6.97588e+07	39.2307	39.2307	111.405	52.6103	112.669	54.0017	0.98	0.99	128.72	122.843	2.91975e+08	3.42931e+08	2.87189e+08	3.24037e+08	2.35419e+08	1.7744e+09	3.45425e+08	3.24572e+08	3.66069e+08	2.49945e+08	2.51084e+08	7.93904e+08	2.47191e+07	2.85811e+07	2.57058e+07	2.78379e+07	1.95468e+07	1.54023e+08	2.96966e+07	2.7604e+07	3.21043e+07	2.21098e+07
0	DG(16:1_18:1)+NH4	DG(34:2)+NH4	DG	(16:1_18:1)	(16:1)	(18:1)		610.541	C37 H72 O5 N1	0.432325	0.39109	-1.42271e+08	-1.12947e+07	2.50621e+08	1.0835e+08	1.8549e+07	7.25434e+06	37.6284	37.6284	134.975	73.2885	122.129	53.5854	0.95	0.9	467.544	88.5965	2.73294e+07	3.00279e+07	3.58736e+07	3.71376e+07	2.01399e+07	2.50621e+08	3.06838e+07	2.82581e+07	3.08395e+07	2.96962e+07	3.28002e+07	1.0835e+08	2.69085e+06	3.36418e+06	2.49629e+06	2.6342e+06	2169223	1.8549e+07	3.38726e+06	3.16995e+06	3240421	2.10129e+06
0	DG(16:1_18:2)+NH4	DG(34:3)+NH4	DG	(16:1_18:2)	(16:1)	(18:2)		608.525	C37 H70 O5 N1	0.332347	0.290577	-4.09037e+07	-3.81566e+06	6.12649e+07	2.03612e+07	5.37853e+06	1.56288e+06	36.1145	36.1145	124.816	44.6178	138.095	46.9054	0.88	0.88	64.5561	102.505	9.32098e+06	1.07864e+07	7.00524e+06	7.75419e+06	7.63021e+06	6.12649e+07	1.26624e+07	9.95514e+06	8.84884e+06	6.83278e+06	7.95433e+06	2.03612e+07	655293	789962	525935	598753	510498	5.37853e+06	923738	736883	677577	530747
0	DG(17:0_18:1)+NH4	DG(35:1)+NH4	DG	(17:0_18:1)	(17:0)	(18:1)		626.572	C38 H76 O5 N1	0.426618	0.419958	-8.87585e+06	-622633	1.54798e+07	6.60396e+06	1.07343e+06	450794	40.1086	40.1086	82.0193	27.7505	91.0424	31.8639	0.99	0.99	1.19679e+06	523645	4.26427e+06	3.83792e+06	3.50468e+06	3.82083e+06	3.85192e+06	1.54798e+07	5.06711e+06	4.82792e+06	4.66625e+06	2.83713e+06	3.69928e+06	6.60396e+06	224365	236796	217105	253719	249021	1.07343e+06	313938	260629	307036	186463
0	DG(17:1_18:1)+NH4	DG(35:2)+NH4	DG	(17:1_18:1)	(17:1)	(18:1)		624.556	C38 H74 O5 N1	0.563657	0.381133	-6.44595e+06	-692089	1.47727e+07	8.32673e+06	1.11832e+06	426228	38.5891	38.5891	97.1217	58.5772	108.14	39.6658	0.91	0.8	1226402	11.2216	2.17432e+06	4.39112e+06	2.21581e+06	2.74761e+06	3.74368e+06	1.47727e+07	4.67694e+06	2.38236e+06	2.85903e+06	3.50482e+06	2.07367e+06	8.32673e+06	211624	227436	182598	216817	140235	1.11832e+06	211294	207401	225783	180316
0	DG(18:0_18:0)+NH4	DG(36:0)+NH4	DG	(18:0_18:0)	(18:0)	(18:0)		642.603	C39 H80 O5 N1	0.843227	0.832614	-4.33805e+06	-348550	2.76708e+07	2.33328e+07	2.08231e+06	1.73376e+06	42.3447	42.3447	19.9367	16.245	21.2869	14.4708	0.96	0.96	24.0901	16.4248	1.65952e+07	1.98885e+07	1.71592e+07	2.05649e+07	1.87507e+07	2.76708e+07	1.74923e+07	1.40458e+07	1.99346e+07	1.85886e+07	1.87878e+07	2.33328e+07	1.22822e+06	1.44267e+06	1.25402e+06	1.61397e+06	1.36425e+06	2.08231e+06	1.30748e+06	1.10954e+06	1.41885e+06	1.44756e+06
0	DG(18:0_18:1)+NH4	DG(36:1)+NH4	DG	(18:0_18:1)	(18:0)	(18:1)		640.587	C39 H78 O5 N1	0.406756	0.404009	-1.86329e+08	-1.43809e+07	3.14084e+08	1.27756e+08	2.41294e+07	9.74848e+06	40.9451	40.9451	93.9848	30.9673	95.6727	32.7337	1	0.99	26477640	10763322	5.98744e+07	7.46412e+07	6.34024e+07	7.4603e+07	6.00561e+07	3.14084e+08	7.42259e+07	7.23133e+07	8.20162e+07	5.8582e+07	6.48482e+07	1.27756e+08	4.70659e+06	5.38688e+06	4.75436e+06	5.68229e+06	4.42663e+06	2.41294e+07	5.35447e+06	5.12956e+06	6.25048e+06	4.40503e+06
0	DG(18:1_18:1)+NH4	DG(36:2)+NH4	DG	(18:1_18:1)	(18:1)	(18:1)		638.572	C39 H76 O5 N1	0.443964	0.43407	-4.47877e+08	-3.14178e+07	8.05481e+08	3.57605e+08	5.55154e+07	2.40976e+07	39.4617	39.4617	94.8043	37.6772	102.339	44.2801	0.91	0.91	555.397	422.122	1.6024e+08	1.857e+08	1.61423e+08	1.86124e+08	1.49319e+08	8.05481e+08	1.94196e+08	1.72235e+08	2.09297e+08	1.5156e+08	1.51935e+08	3.57605e+08	9.31531e+06	1.12158e+07	1.08117e+07	1.21076e+07	9.01337e+06	5.55154e+07	1.11167e+07	1.08743e+07	1.43353e+07	9.17718e+06
0	DG(18:1_18:2)+NH4	DG(36:3)+NH4	DG	(18:1_18:2)	(18:1)	(18:2)		636.556	C39 H74 O5 N1	0.436063	0.45367	-1.95053e+08	-1.43551e+07	3.45877e+08	1.50824e+08	2.62755e+07	1.19204e+07	38.1207	38.1207	99.5759	38.9137	103.561	43.4985	0.95	0.95	112.155	122.983	6.53518e+07	8.08162e+07	6.08531e+07	7.44504e+07	5.82493e+07	3.45877e+08	8.33159e+07	7.66499e+07	7.89618e+07	6.1094e+07	6.21388e+07	1.50824e+08	4.75294e+06	5.80324e+06	4.61134e+06	5.30268e+06	3.97009e+06	2.62755e+07	6.11666e+06	5.6248e+06	6.37462e+06	4.29513e+06
0	DG(16:0_20:3)+NH4	DG(36:3)+NH4	DG	(16:0_20:3)	(16:0)	(20:3)		636.556	C39 H74 O5 N1	0.449465	0.407474	-5.82224e+06	-371868	1.05756e+07	4.75337e+06	627597	255730	38.909	38.909	68.8369	49.391	76.2026	39.1921	0.96	0.97	734151	13.8982	3.78978e+06	2.99112e+06	2.87315e+06	2.84599e+06	3.41975e+06	1.05756e+07	3.98293e+06	2.67512e+06	611497	2.26219e+06	3.90969e+06	4.75337e+06	169631	182273	138948	160715	199700	627597	195061	169394	75052.7	110593
0	DG(18:2_18:2)+NH4	DG(36:4)+NH4	DG	(18:2_18:2)	(18:2)	(18:2)		634.541	C39 H72 O5 N1	0.480317	0.493499	-4.67329e+07	-2.61012e+06	8.9926e+07	4.3193e+07	5.15325e+06	2.54312e+06	36.6848	36.6848	88.2308	56.6418	77.5556	30.8976	0.87	0.767574	249.1	31.2909	1.92201e+07	2.22123e+07	1.50545e+07	2.47047e+07	2.23625e+07	8.9926e+07	2.53856e+07	2.03957e+07	9.28224e+06	1.00253e+07	2.31333e+07	4.3193e+07	1.25064e+06	1.6584e+06	863497	1.74156e+06	1.45431e+06	5.15325e+06	1.78718e+06	1.30605e+06	1179982	1.31287e+06
0	DG(16:0_20:4)+NH4	DG(36:4)+NH4	DG	(16:0_20:4)	(16:0)	(20:4)		634.541	C39 H72 O5 N1	0.379785	0.395681	-5.35682e+07	-4.38725e+06	8.63704e+07	3.28022e+07	7.25984e+06	2.87258e+06	37.6368	37.6368	73.7941	22.5721	73.2662	23.9222	0.98	0.98	387.955	239.874	2.65741e+07	2.54197e+07	2.00669e+07	2.21104e+07	2.69154e+07	8.63704e+07	3.21143e+07	2.33483e+07	2.46287e+07	1.71915e+07	2.94868e+07	3.28022e+07	2.25403e+06	2.18964e+06	1.73261e+06	1.83223e+06	2.24314e+06	7.25984e+06	2.79776e+06	2.03505e+06	2.11513e+06	1.46986e+06
0	DG(18:0_20:1)+NH4	DG(38:1)+NH4	DG	(18:0_20:1)	(18:0)	(20:1)		668.619	C41 H82 O5 N1	0.484815	0.476791	-6.15707e+06	-406681	1.19512e+07	5.79411e+06	777283	370602	42.3843	42.3843	70.8621	22.1731	78.7062	31.1806	0.94	0.88	12.6853	9.42827	3.06622e+06	3.5204e+06	3.18911e+06	3.79192e+06	3.86424e+06	1.19512e+07	3.66444e+06	3.95081e+06	3.96802e+06	3.11763e+06	3.95446e+06	5.79411e+06	169793	277343	174486	201444	203678	777283	227110	211756	222510	153056
0	DG(20:1_18:1)+NH4	DG(38:2)+NH4	DG	(20:1_18:1)	(20:1)	(18:1)		666.603	C41 H80 O5 N1	0.433544	0.39738	-2.91846e+07	-2.07212e+06	5.15214e+07	2.23368e+07	3.43852e+06	1.3664e+06	41.0169	41.0169	87.9495	30.0873	97.5329	31.4881	0.83	0.79	150.118	93.2709	1.11015e+07	1.37267e+07	1.01696e+07	1.1863e+07	1.24028e+07	5.15214e+07	1.30251e+07	1.28845e+07	1.26659e+07	1e+07	1.35345e+07	2.23368e+07	648185	816766	609475	690943	703026	3.43852e+06	785086	731613	742958	607339
0	DG(18:0_20:3)+NH4	DG(38:3)+NH4	DG	(18:0_20:3)	(18:0)	(20:3)		664.587	C41 H78 O5 N1	0.422785	0.43189	-1.40049e+07	-1.36465e+06	2.42629e+07	1.0258e+07	2.40209e+06	1.03744e+06	39.8005	39.8005	90.1812	33.1797	84.0245	30.7618	0.95	0.98	2390614	1.03414e+06	5.06287e+06	5.93967e+06	5.15191e+06	6.09669e+06	4.80396e+06	2.42629e+07	6.09097e+06	5.68967e+06	5.63271e+06	4.45809e+06	5.13397e+06	1.0258e+07	604675	648065	506214	605604	548996	2.40209e+06	665344	554515	627063	460358
0	DG(18:0_20:3)+NH4	DG(38:3)+NH4	DG	(18:0_20:3)	(18:0)	(20:3)		664.587	C41 H78 O5 N1	0.427301	0.454779	-3.25363e+07	-3.08527e+06	5.68122e+07	2.42759e+07	5.65875e+06	2.57348e+06	40.6683	40.6683	88.9118	38.7455	85.8615	41.6643	0.98	0.97	465.485	40.273	1.18278e+07	1.54362e+07	9.20314e+06	1.07336e+07	1.84485e+07	5.68122e+07	1.53371e+07	1.43456e+07	1.15091e+07	8.13914e+06	2.21192e+07	2.42759e+07	1.262e+06	1.65478e+06	914498	1.07732e+06	1.94812e+06	5.65875e+06	1.56011e+06	1.35354e+06	1.2209e+06	841013
0	DG(18:1_20:3)+NH4	DG(38:4)+NH4	DG	(18:1_20:3)	(18:1)	(20:3)		662.572	C41 H76 O5 N1	0.383947	0.381729	-1.52266e+07	-1.02771e+06	2.47163e+07	9.48976e+06	1.66224e+06	634525	38.6467	38.6467	81.2872	20.0109	83.9113	30.7156	0.97	0.97	15.5469	7.98614	5.69034e+06	6.41397e+06	5.20411e+06	6.71276e+06	7.18229e+06	2.47163e+07	8.34752e+06	6.93608e+06	6.27815e+06	5.40832e+06	7.29403e+06	9.48976e+06	412980	447436	330002	423238	407362	1.66224e+06	562237	463843	309451	284902
0	DG(18:0_20:4)+NH4	DG(38:4)+NH4	DG	(18:0_20:4)	(18:0)	(20:4)		662.572	C41 H76 O5 N1	0.425966	0.44854	-3.2002e+08	-2.76648e+07	5.57493e+08	2.37473e+08	5.01666e+07	2.25017e+07	39.5212	39.5212	74.0629	24.6025	72.3844	26.5354	0.98	0.98	131.098	1629.23	1.6234e+08	1.76206e+08	1.1853e+08	1.34753e+08	1.93305e+08	5.57493e+08	1.89979e+08	1.68639e+08	1.54747e+08	1.0949e+08	1.99107e+08	2.37473e+08	1.50136e+07	1.65457e+07	1.09603e+07	1.27087e+07	1.69837e+07	5.01666e+07	1.81704e+07	1.50398e+07	1.45165e+07	9.6918e+06
0	DG(18:1_20:4)+NH4	DG(38:5)+NH4	DG	(18:1_20:4)	(18:1)	(20:4)		660.556	C41 H74 O5 N1	0.372421	0.378519	-6.74732e+07	-5.31649e+06	1.07513e+08	4.00402e+07	8.55456e+06	3.23807e+06	37.8602	37.8602	88.9127	28.8064	88.1989	28.4912	0.99	0.99	1030.21	19.4855	2.54413e+07	2.6906e+07	1.90976e+07	2.2687e+07	2.81952e+07	1.07513e+08	3.06873e+07	2.53564e+07	2.38111e+07	1.62716e+07	3.04418e+07	4.00402e+07	2.00016e+06	2.16713e+06	1.5811e+06	1.84122e+06	2.22929e+06	8.55456e+06	2.55099e+06	1.99897e+06	1.92589e+06	1.36417e+06
0	DG(18:1_20:4)+H	DG(38:5)+H	DG	(18:1_20:4)	(18:1)	(20:4)		643.53	C41 H71 O5	0.67899	0.744084	-2.48536e+07	-1.12002e+06	7.74232e+07	5.25696e+07	4.37652e+06	3.2565e+06	39.427	39.427	67.9335	46.1997	59.8254	44.0047	0.7	0.86	164.848	207.308	2.46724e+07	2.51848e+07	2.59931e+07	2.76425e+07	1.57469e+07	7.74232e+07	1.9107e+07	2.39101e+07	3.13525e+07	2.59289e+07	1.63978e+07	5.25696e+07	1.36494e+06	1.45605e+06	1.57711e+06	1.78565e+06	1.32634e+06	4.37652e+06	1.36973e+06	1.39813e+06	2.05439e+06	1.52204e+06
0	DG(38:6)+NH4	DG(38:6)+NH4	DG	(38:6)	(38:6)			658.541	C41 H72 O5 N1	0.408272	0.41049	-1.10681e+07	-818762	1.87048e+07	7.63664e+06	1.38889e+06	570123	37.223	37.223	75.748	27.7704	71.4119	27.2068	1	0.99	228.124	160.441	5.89393e+06	5.61549e+06	4.75754e+06	4.9601e+06	4.29086e+06	1.87048e+07	7.63664e+06	5.26838e+06	5.55673e+06	3.60426e+06	4.62176e+06	7.41689e+06	456889	433750	375289	401260	344552	1.38889e+06	559666	438556	408111	280754
0	DG(18:1_22:1)+NH4	DG(40:2)+NH4	DG	(18:1_22:1)	(18:1)	(22:1)		694.634	C43 H84 O5 N1	0.482363	0.459227	-2.6633e+06	-167511	5.14511e+06	2.48181e+06	309762	142251	42.419	42.419	73.7679	46.3357	62.8026	23.775	0.83	0.83	302985	5.76971	1.26761e+06	1.86208e+06	1.12187e+06	1.32773e+06	1.72435e+06	5.14511e+06	1.03832e+06	598369	1.51091e+06	1.1202e+06	1.74406e+06	2.48181e+06	97093.2	126359	82086.1	83020.3	129429	309762	74601.8	101184	97798.2	80613.2
0	DG(18:0_22:4)+NH4	DG(40:4)+NH4	DG	(18:0_22:4)	(18:0)	(22:4)		690.603	C43 H80 O5 N1	0.412931	0.420107	-1.33631e+07	-1.22292e+06	2.27624e+07	9.3993e+06	2.10888e+06	885954	40.7222	40.7222	74.0174	24.4276	71.6093	23.0059	0.98	0.95	2.39151e+06	1.06046e+06	6.45651e+06	7.18733e+06	4.9907e+06	5.49348e+06	7.91941e+06	2.27624e+07	8.34002e+06	7.17145e+06	7.22203e+06	4.33581e+06	9.18296e+06	9.3993e+06	573274	681024	463610	534720	852811	2.10888e+06	743921	654293	692590	413455
0	DG(18:1_22:4)+NH4	DG(40:5)+NH4	DG	(18:1_22:4)	(18:1)	(22:4)		688.587	C43 H78 O5 N1	0.420444	0.487614	-8.8821e+06	-593131	1.53257e+07	6.44359e+06	1.15759e+06	564455	39.1938	39.1938	92.6296	33.2979	84.2188	33.4994	0.97	0.99	53.379	41.9192	3.10255e+06	3.47366e+06	2.94659e+06	3.40524e+06	3.58002e+06	1.53257e+07	3.99337e+06	3.91697e+06	3.22104e+06	2.43442e+06	4.56217e+06	6.44359e+06	222160	275827	286531	365280	260787	1.15759e+06	325636	324540	289343	220794
0	Hex1Cer(d18:1_16:0)+H	Hex1Cer(d34:1)+H	Hex1Cer	(d18:1_16:0)	(d18:1)	(16:0)		700.572	C40 H78 O8 N1	0.559827	0.655707	-4.5685e+06	-287019	1.03789e+07	5.81037e+06	833646	546628	33.0888	33.0888	43.0133	18.755	38.0359	19.9443	0.99	0.98	807378	535641	5.00117e+06	4.54698e+06	4.20428e+06	4.42597e+06	4.70013e+06	1.03789e+07	5.81037e+06	4.48856e+06	4.26262e+06	3.22567e+06	4.39176e+06	4.25879e+06	469556	394607	363603	382207	397270	833646	546628	409509	405608	292916
0	Hex1Cer(d34:1)+HCOO	Hex1Cer(d34:1)+HCOO	Hex1Cer	(d18:1_16:0)	(d18:1)	(16:0)		744.563	C41 H78 O10 N1	0.556883	0.607	-1.76769e+06	-135795	3.98923e+06	2.22153e+06	345535	209740	33.0888	33.0888	43.0262	17.2338	38.084	18.3134	0.98	0.99	344582	26.8785	1.73709e+06	1.80267e+06	1.71577e+06	1.67006e+06	1.84197e+06	3.98923e+06	2.22153e+06	1.87218e+06	1.68955e+06	1.27565e+06	1.88996e+06	1.86662e+06	142178	176127	165271	172178	172087	345535	204775	209740	144206	136803
0	Hex1Cer(d18:1_16:0+O)+H	Hex1Cer(d34:1+O)+H	Hex1Cer	(d18:1_16:0+O)	(d18:1)	(16:0+O)		716.567	C40 H78 O9 N1	0.464884	0.377585	-3.22801e+06	-297540	6.03236e+06	2.80435e+06	478041	180501	32.4229	32.4229	63.4526	42.6492	81.23	35.8639	0.76	0.81	1.46276	2.51738	1.69633e+06	2.24826e+06	1.68342e+06	1.81926e+06	2.44348e+06	6.03236e+06	2.80435e+06	902472	1.92934e+06	1.04522e+06	2.64437e+06	2.67418e+06	123186	127994	88197.8	113695	155387	478041	174152	96757.6	113593	63491.6
0	Hex1Cer(d18:0_18:0)+H	Hex1Cer(d36:0)+H	Hex1Cer	(d18:0_18:0)	(d18:0)	(18:0)		730.619	C42 H84 O8 N1	0.535504	0.564374	-1.57673e+07	-1.29217e+06	3.3945e+07	1.81777e+07	2.96623e+06	1.67406e+06	36.1702	36.1702	68.0206	41.9944	71.1024	41.1315	0.93	0.98	33.2775	19.2713	1.07426e+07	1.76663e+07	6.72274e+06	6.43411e+06	1.49622e+07	3.3945e+07	1.59798e+07	1.81777e+07	8.36273e+06	4.5651e+06	1.51961e+07	1.13337e+07	892700	1.34408e+06	529639	595904	1.24532e+06	2.96623e+06	1.42498e+06	1.67406e+06	792368	411565
0	Hex1Cer(d18:1_18:0)+H	Hex1Cer(d36:1)+H	Hex1Cer	(d18:1_18:0)	(d18:1)	(18:0)		728.603	C42 H82 O8 N1	0.501766	0.457527	-7.15224e+07	-6.86419e+06	1.43552e+08	7.20293e+07	1.26535e+07	5.78932e+06	35.3769	35.3769	61.8415	34.6436	66.1656	33.7686	0.98	0.97	576.155	133.317	5.15089e+07	7.51033e+07	3.43975e+07	3.36292e+07	5.94059e+07	1.43552e+08	7.20293e+07	6.99221e+07	4.26833e+07	2.23814e+07	5.7454e+07	5.82694e+07	4.41384e+06	5.92643e+06	2.82357e+06	2.72311e+06	4.85256e+06	1.26535e+07	5.18466e+06	5.78932e+06	3.83287e+06	1.73384e+06
0	Hex1Cer(d18:1_18:0)+HCOO	Hex1Cer(d36:1)+HCOO	Hex1Cer	(d18:1_18:0)	(d18:1)	(18:0)		772.594	C43 H82 O10 N1	0.679536	0.680665	-9.60225e+06	-859541	2.99636e+07	2.03613e+07	2.69166e+06	1.83212e+06	35.3769	35.3769	43.4006	33.1952	42.561	33.7849	0.96	0.97	67.5753	1.77905e+06	1.38082e+07	2.25741e+07	1.1321e+07	1.05084e+07	1.6e+07	2.99636e+07	1.77266e+07	2.03613e+07	1.15498e+07	6.87757e+06	1.5936e+07	1.3847e+07	1.17154e+06	2.13511e+06	1.07641e+06	986160	1.53528e+06	2.69166e+06	1.66947e+06	1.83212e+06	984617	644685
0	Hex1Cer(d18:0_20:0)+H	Hex1Cer(d38:0)+H	Hex1Cer	(d18:0_20:0)	(d18:0)	(20:0)		758.65	C44 H88 O8 N1	0.567245	0.555022	-8.81367e+06	-891813	2.03664e+07	1.15528e+07	2.00417e+06	1.11236e+06	38.1427	38.1427	57.958	32.2824	63.9572	33.9289	0.97	0.98	5.90393	306.583	6.91839e+06	9.5468e+06	5.85067e+06	5.54313e+06	9.18834e+06	2.03664e+07	8.16731e+06	9.18642e+06	6.47763e+06	3.956e+06	1.15528e+07	8.22642e+06	633748	889295	532893	464857	816206	2.00417e+06	741390	975858	668455	354625
0	Hex1Cer(d18:0_20:0+O)+H	Hex1Cer(d38:0+O)+H	Hex1Cer	(d18:0_20:0+O)	(d18:0)	(20:0+O)		774.645	C44 H88 O9 N1	0.601083	0.698126	-3.04053e+06	-188201	7.62196e+06	4.58144e+06	623442	435241	37.6843	37.6843	45.3866	24.2239	45.5726	34.6025	0.87	0.92	602456	30.1889	2.65135e+06	3.3065e+06	3.16906e+06	3.13429e+06	4.70805e+06	7.62196e+06	3.15115e+06	3.11668e+06	3.27401e+06	2.1182e+06	4.58144e+06	3.20843e+06	226850	287478	249339	238524	417221	623442	219737	245835	324461	154906
0	Hex1Cer(d18:1_20:0)+H	Hex1Cer(d38:1)+H	Hex1Cer	(d18:1_20:0)	(d18:1)	(20:0)		756.635	C44 H86 O8 N1	0.469415	0.520379	-4.28624e+07	-3.14193e+06	8.07833e+07	3.79209e+07	6.55086e+06	3.40893e+06	37.4826	37.4826	50.2241	15.8129	48.4311	17.4621	0.98	0.98	22.8132	73.7154	3.18098e+07	3.3656e+07	2.85962e+07	2.89857e+07	3.69518e+07	8.07833e+07	3.79209e+07	3.4232e+07	3.07099e+07	2.31015e+07	3.4665e+07	3.15166e+07	2.67956e+06	2.66799e+06	2.34599e+06	2.49265e+06	3.1822e+06	6.55086e+06	3.40893e+06	2.86397e+06	2.5956e+06	1.99268e+06
0	Hex1Cer(d18:1_20:0)+HCOO	Hex1Cer(d38:1)+HCOO	Hex1Cer	(d18:1_20:0)	(d18:1)	(20:0)		800.626	C45 H86 O10 N1	0.552537	0.607873	-1.00722e+07	-838574	2.25096e+07	1.24374e+07	2.13853e+06	1.29995e+06	37.4826	37.4826	38.5419	17.7507	38.3175	22.5125	0.99	0.99	81.1717	86.9553	1.01604e+07	1.20469e+07	9.96558e+06	1.03477e+07	1.09595e+07	2.25096e+07	1.24374e+07	1.20505e+07	1.07325e+07	7.41964e+06	1.14038e+07	9.42758e+06	970283	1.1358e+06	980089	985634	1.01735e+06	2.13853e+06	1.29995e+06	1.12411e+06	982944	692396
0	Hex1Cer(d18:0_22:0)+H	Hex1Cer(d40:0)+H	Hex1Cer	(d18:0_22:0)	(d18:0)	(22:0)		786.682	C46 H92 O8 N1	0.547237	0.557732	-3.42258e+07	-2.98478e+06	7.55931e+07	4.13673e+07	6.74881e+06	3.76403e+06	39.8669	39.8669	61.1178	37.5484	59.6265	38.0626	0.99	0.98	57.4062	306.761	2.52803e+07	4.15034e+07	1.7282e+07	1.65509e+07	4.2579e+07	7.55931e+07	2.97808e+07	3.97264e+07	2.19652e+07	1.23286e+07	4.13673e+07	2.9307e+07	2.39316e+06	3.83732e+06	1.60534e+06	1.48645e+06	3.72112e+06	6.74881e+06	2.66034e+06	3.5596e+06	1.9882e+06	1.09318e+06
0	Hex1Cer(d40:0)+HCOO	Hex1Cer(d40:0)+HCOO	Hex1Cer	(d18:0_22:0)	(d18:0)	(22:0)		830.673	C47 H92 O10 N1	0.661266	0.765358	-6.64063e+06	-415786	1.96043e+07	1.29636e+07	1.772e+06	1.35622e+06	39.8669	39.8669	58.0248	41.1491	57.8602	46.1392	0.98	0.97	475.894	102.503	6.67505e+06	1.22199e+07	5.00578e+06	4.56881e+06	1.11072e+07	1.96043e+07	8.07976e+06	1.22202e+07	6.21852e+06	3.65116e+06	1.29636e+07	8.45998e+06	596479	1.09896e+06	457482	420812	994013	1.772e+06	721669	1.14111e+06	540131	318545
0	Hex1Cer(d18:0_22:0+O)+H	Hex1Cer(d40:0+O)+H	Hex1Cer	(d18:0_22:0+O)	(d18:0)	(22:0+O)		802.677	C46 H92 O9 N1	0.736408	0.750744	-3.04689e+07	-2.37777e+06	1.15591e+08	8.5122e+07	9.53945e+06	7.16168e+06	39.4751	39.4751	44.1683	31.5744	41.8401	31.1382	0.94	0.98	11293700	8.00501e+06	4.23236e+07	6.09319e+07	4.60781e+07	4.50676e+07	8.41332e+07	1.15591e+08	5.17384e+07	5.96189e+07	5.39187e+07	3.02661e+07	8.5122e+07	5.39082e+07	3.63213e+06	5.31909e+06	4.01129e+06	3.98472e+06	7.4473e+06	9.53945e+06	4.25095e+06	5.09085e+06	4.79672e+06	2.55595e+06
0	Hex1Cer(d18:0_22:1)+H	Hex1Cer(d40:1)+H	Hex1Cer	(d18:0_22:1)	(d18:0)	(22:1)		784.666	C46 H90 O8 N1	0.528352	0.507529	-5.98773e+06	-611769	1.26953e+07	6.70761e+06	1.24224e+06	630476	38.1792	38.1792	67.4231	36.2405	67.1739	35.8046	0.98	0.95	5.9722	4.59037	3.27693e+06	7.12177e+06	3.07827e+06	2.65753e+06	5.21682e+06	1.26953e+07	4.2978e+06	6.70761e+06	3.73508e+06	1.98496e+06	5.87332e+06	5.04007e+06	324072	651600	290387	274108	523166	1.24224e+06	428777	630476	359146	193050
0	Hex1Cer(d40:1)+HCOO	Hex1Cer(d40:1)+HCOO	Hex1Cer	(d18:0_22:1)	(d18:0)	(22:1)		828.657	C47 H90 O10 N1	0.60363	0.603234	-954688	-89406.8	2.40858e+06	1.45389e+06	225339	135932	38.1792	38.1792	56.2169	33.313	56.7176	31.6763	0.96	0.99	-0.449648	-0.41372	767548	1.47177e+06	688542	703850	1.10103e+06	2.40858e+06	1.02145e+06	1.45389e+06	897751	510619	1.43308e+06	1.0467e+06	65975.1	134403	63228.5	71004.5	102410	225339	87986	135932	84742.8	54452
0	Hex1Cer(d18:1_22:0)+H	Hex1Cer(d40:1)+H	Hex1Cer	(d18:1_22:0)	(d18:1)	(22:0)		784.666	C46 H90 O8 N1	0.5325	0.581797	-8.00678e+07	-5.91587e+06	1.71268e+08	9.12003e+07	1.41459e+07	8.23007e+06	39.2788	39.2788	57.1504	31.0662	54.3046	30.8144	0.99	0.97	82.5092	449.86	5.84117e+07	8.18099e+07	4.74258e+07	4.68839e+07	8.59415e+07	1.71268e+08	6.72924e+07	9.12003e+07	5.54516e+07	3.48531e+07	8.84205e+07	6.90631e+07	5.73931e+06	6.87692e+06	3.84153e+06	3.98521e+06	7.28329e+06	1.41459e+07	5.91914e+06	8.23007e+06	4.80852e+06	3.06944e+06
0	Hex1Cer(d18:1_22:0)+HCOO	Hex1Cer(d40:1)+HCOO	Hex1Cer	(d18:1_22:0)	(d18:1)	(22:0)		828.657	C47 H90 O10 N1	0.492861	0.543753	-2.66304e+07	-2.07086e+06	5.2511e+07	2.58806e+07	4.5389e+06	2.46804e+06	39.2788	39.2788	57.8513	29.069	53.4643	32.4739	0.98	0.98	328.908	272.229	1.65794e+07	2.77874e+07	1.39347e+07	1.5173e+07	2.464e+07	5.2511e+07	1.90794e+07	2.444e+07	1.71158e+07	1.00699e+07	2.58806e+07	2.14316e+07	1.5783e+06	2.85935e+06	1.20884e+06	1.5224e+06	2.17837e+06	4.5389e+06	1.66935e+06	2.46804e+06	1.4916e+06	870340
0	Hex1Cer(d18:1_22:0+O)+H	Hex1Cer(d40:1+O)+H	Hex1Cer	(d18:1_22:0+O)	(d18:1)	(22:0+O)		800.661	C46 H90 O9 N1	0.701002	0.713477	-5.38617e+07	-4.20729e+06	1.80141e+08	1.26279e+08	1.4684e+07	1.04767e+07	38.8073	38.8073	46.0803	28.7223	40.0451	23.3499	0.99	0.98	691.292	107.1	6.47563e+07	8.91574e+07	7.08623e+07	6.51098e+07	1.23162e+08	1.80141e+08	7.80416e+07	9.19164e+07	7.84583e+07	5.12414e+07	1.26279e+08	8.43109e+07	5.86758e+06	7.70158e+06	7.1867e+06	5.6556e+06	1.02951e+07	1.4684e+07	7.22549e+06	8.96488e+06	6.88745e+06	5.35364e+06
0	Hex1Cer(d40:1+O)+HCOO	Hex1Cer(d40:1+O)+HCOO	Hex1Cer	(d18:1_22:0+O)	(d18:1)	(22:0+O)		844.652	C47 H90 O11 N1	0.874671	0.961966	-6.93573e+06	-176367	5.53403e+07	4.84046e+07	4.63712e+06	4.46075e+06	38.8073	38.8073	35.4789	31.3523	28.1111	28.6024	0.99	0.99	101.908	25362.6	2.45075e+07	3.49823e+07	2.57101e+07	2.59724e+07	4.42046e+07	5.53403e+07	2.82487e+07	3.40658e+07	2.91518e+07	1.83029e+07	4.84046e+07	3.01701e+07	2.48676e+06	3.48105e+06	2.67325e+06	2.29548e+06	3.82163e+06	4.63712e+06	2.95456e+06	3.58583e+06	2.8853e+06	1.82342e+06
0	Hex1Cer(d18:1_22:1)+H	Hex1Cer(d40:2)+H	Hex1Cer	(d18:1_22:1)	(d18:1)	(22:1)		782.65	C46 H88 O8 N1	0.398294	0.427541	-1.71316e+07	-1.4284e+06	2.84717e+07	1.13401e+07	2.4952e+06	1.0668e+06	37.4875	37.4875	73.1042	30.8875	70.1841	29.5991	0.99	0.97	72.0993	63.3281	6.28938e+06	1.12296e+07	7.42413e+06	5.55238e+06	1.13476e+07	2.84717e+07	7.98534e+06	1.10026e+07	8.01851e+06	4.05452e+06	1.13401e+07	9.87872e+06	576876	919764	753335	535694	984947	2.4952e+06	688799	1.0668e+06	785747	404869
0	Hex1Cer(d40:2)+HCOO	Hex1Cer(d40:2)+HCOO	Hex1Cer	(d18:1_22:1)	(d18:1)	(22:1)		826.641	C47 H88 O10 N1	0.552799	0.505822	-3.22817e+06	-302180	7.21862e+06	3.99045e+06	611479	309299	37.4875	37.4875	60.0353	35.428	57.584	30.5577	0.97	0.94	720859	350381	2.19085e+06	3.84404e+06	2.02437e+06	1.80973e+06	3.24095e+06	7.21862e+06	2.41578e+06	3.99045e+06	2.33471e+06	1.27116e+06	3.56639e+06	2.80002e+06	201735	354107	191503	143394	279821	611479	235393	309299	215614	109367
0	Hex1Cer(d18:1_22:1)+H	Hex1Cer(d40:2)+H	Hex1Cer	(d18:1_22:1)	(d18:1)	(22:1)		782.65	C46 H88 O8 N1	0.702048	0.668203	-3.84706e+06	-364056	1.29117e+07	9.06462e+06	1.09723e+06	733170	38.8222	38.8222	42.454	29.706	39.5684	25.6898	0.99	0.96	6.80671	10.3149	5.08811e+06	6.86783e+06	4.84564e+06	5.41289e+06	8.63688e+06	1.29117e+07	5.51551e+06	6.70397e+06	5.92607e+06	3.4592e+06	9.06462e+06	6.02589e+06	491273	613033	434730	456908	771833	1.09723e+06	439969	606721	537257	339270
0	Hex1Cer(d18:0_23:0)+H	Hex1Cer(d41:0)+H	Hex1Cer	(d18:0_23:0)	(d18:0)	(23:0)		800.697	C47 H94 O8 N1	0.589177	0.774302	-1.05586e+07	-496773	2.57012e+07	1.51425e+07	2.20105e+06	1.70428e+06	40.6622	40.6622	51.7243	35.1918	46.4052	41.6079	0.98	0.98	34.5003	300.268	1.10083e+07	1.40329e+07	6.78955e+06	7.60355e+06	1.45578e+07	2.57012e+07	1.24666e+07	1.43552e+07	7.76921e+06	5.20175e+06	1.51425e+07	1.09329e+07	1.02553e+06	1.24094e+06	651069	747285	1.41917e+06	2.20105e+06	1.1508e+06	1.20196e+06	729896	444046
0	Hex1Cer(d41:0)+HCOO	Hex1Cer(d41:0)+HCOO	Hex1Cer	(d18:0_23:0)	(d18:0)	(23:0)		844.688	C48 H94 O10 N1	0.568847	0.699109	-2.78681e+06	-165894	6.46362e+06	3.67681e+06	551341	385448	40.6622	40.6622	57.6199	37.0146	53.1295	42.9166	0.98	0.96	524.35	47.0981	2.33069e+06	3.56931e+06	1.57696e+06	1.60187e+06	3.59381e+06	6.46362e+06	2.5141e+06	3.57908e+06	1.91786e+06	1.22503e+06	3.67681e+06	2.45414e+06	227624	310293	139241	153361	366417	551341	246960	325362	164397	104053
0	Hex1Cer(d18:0_23:0+O)+H	Hex1Cer(d41:0+O)+H	Hex1Cer	(d18:0_23:0+O)	(d18:0)	(23:0+O)		816.692	C47 H94 O9 N1	0.441733	0.340555	-7.62618e+07	-5.63266e+06	1.36605e+08	6.03427e+07	8.54152e+06	2.90886e+06	40.425	40.425	64.8087	26.4079	83.1254	27.5047	0.97	0.91	205.71	114.086	3.7861e+07	5.27798e+07	3.3512e+07	3.99327e+07	5.82913e+07	1.36605e+08	4.20623e+07	5.32099e+07	3.98171e+07	2.65415e+07	6.03427e+07	4.28355e+07	1.70262e+06	2.77543e+06	1.53643e+06	1.90394e+06	2.79146e+06	8.54152e+06	2.1848e+06	2.71687e+06	1.96345e+06	1.20313e+06
0	Hex1Cer(d18:1_23:0)+H	Hex1Cer(d41:1)+H	Hex1Cer	(d18:1_23:0)	(d18:1)	(23:0)		798.682	C47 H92 O8 N1	0.531199	0.58689	-3.30226e+07	-2.45202e+06	7.04405e+07	3.7418e+07	5.93552e+06	3.4835e+06	40.095	40.095	56.2159	26.2532	52.3823	31.8356	0.98	0.96	89.6625	52.7188	2.74389e+07	3.33389e+07	1.86556e+07	2.00532e+07	3.27313e+07	7.04405e+07	3.03733e+07	3.7418e+07	2.41081e+07	1.59214e+07	3.21206e+07	3.08875e+07	2.40676e+06	2.80802e+06	1.76864e+06	1.8574e+06	2.84137e+06	5.93552e+06	2.66225e+06	3.4835e+06	1.94981e+06	1.2334e+06
0	Hex1Cer(d41:1)+HCOO	Hex1Cer(d41:1)+HCOO	Hex1Cer	(d18:1_23:0)	(d18:1)	(23:0)		842.673	C48 H92 O10 N1	0.542715	0.51411	-8.39724e+06	-810023	1.83633e+07	9.96601e+06	1.66709e+06	857067	40.095	40.095	56.4802	31.7255	53.4234	29.9217	0.98	0.99	148.337	103.568	6.25688e+06	9.95225e+06	4.54016e+06	5.53357e+06	9.1054e+06	1.83633e+07	7.65492e+06	9.96601e+06	5.68004e+06	3.82402e+06	9.65928e+06	7.60121e+06	603853	893758	406627	608022	805606	1.66709e+06	656726	857067	500878	360747
0	Hex1Cer(d18:1_23:0+O)+H	Hex1Cer(d41:1+O)+H	Hex1Cer	(d18:1_23:0+O)	(d18:1)	(23:0+O)		814.677	C47 H92 O9 N1	0.678439	0.728236	-2.44415e+07	-1.66342e+06	7.60087e+07	5.15673e+07	6.12081e+06	4.45739e+06	39.6636	39.6636	34.6313	21.024	31.0038	20.4924	0.96	0.99	7422056	5.33666e+06	3.40304e+07	4.39069e+07	3.55263e+07	3.68179e+07	5.49231e+07	7.60087e+07	4.24034e+07	4.23446e+07	3.52589e+07	2.65068e+07	5.15673e+07	4.05684e+07	3.12358e+06	3.74878e+06	2.92197e+06	3.17519e+06	4.56442e+06	6.12081e+06	3.56271e+06	3.58478e+06	3.06586e+06	2.32642e+06
0	Hex1Cer(d41:1+O)+HCOO	Hex1Cer(d41:1+O)+HCOO	Hex1Cer	(d18:1_23:0+O)	(d18:1)	(23:0+O)		858.668	C48 H92 O11 N1	0.793231	0.730563	-4.62319e+06	-554990	2.23592e+07	1.7736e+07	2.05981e+06	1.50482e+06	39.6636	39.6636	32.7518	25.5056	34.8595	22.4195	1	0.98	224.024	1.71109e+06	1.17577e+07	13041368	9.81009e+06	1.16498e+07	1.75236e+07	2.23592e+07	1.31739e+07	1.26653e+07	1.09759e+07	8.01339e+06	1.7736e+07	1.2161e+07	1.05736e+06	1.22641e+06	813435	1.01305e+06	1.46869e+06	2.05981e+06	1.11009e+06	1.08561e+06	984093	749997
0	Hex1Cer(d18:1_23:1)+H	Hex1Cer(d41:2)+H	Hex1Cer	(d18:1_23:1)	(d18:1)	(23:1)		796.666	C47 H90 O8 N1	0.415374	0.430003	-9.04279e+06	-772366	1.54676e+07	6.42486e+06	1.35503e+06	582669	38.3969	38.3969	65.2996	24.5265	62.4922	25.8757	0.98	0.99	12.4503	583481	4.52235e+06	6.39807e+06	4.01574e+06	3.94539e+06	6.09199e+06	1.54676e+07	5.475e+06	5.84438e+06	4.35301e+06	3.04134e+06	6.42486e+06	6.07995e+06	442559	592895	359602	364025	516938	1.35503e+06	500931	499371	392037	254457
0	Hex1Cer(d18:2_23:0+O)+H	Hex1Cer(d41:2+O)+H	Hex1Cer	(d18:2_23:0+O)	(d18:2)	(23:0+O)		812.661	C47 H90 O9 N1	0.395822	0.511808	-5.1864e+06	-325559	8.58422e+06	3.39783e+06	666866	341307	37.9187	37.9187	62.6265	24.6021	51.2479	19.2799	0.97	0.95	810976	9.08451	2.11119e+06	3.58169e+06	3.20541e+06	2.62497e+06	2.78588e+06	8.58422e+06	2.347e+06	1.7414e+06	3.39783e+06	1.9705e+06	2.93629e+06	2.70596e+06	223823	239090	258155	269842	315295	666866	294991	245032	281299	186457
0	Hex1Cer(d18:0_24:0)+H	Hex1Cer(d42:0)+H	Hex1Cer	(d18:0_24:0)	(d18:0)	(24:0)		814.713	C48 H96 O8 N1	0.59043	0.579615	-5.08559e+07	-4.85802e+06	1.24169e+08	7.33129e+07	1.15561e+07	6.6981e+06	41.4065	41.4065	65.848	43.9145	65.6011	44.277	0.97	0.98	13295308	14.1608	3.90464e+07	6.59883e+07	2.43662e+07	2.35271e+07	7.05595e+07	1.24169e+08	4.82339e+07	6.22143e+07	2.89715e+07	1.75935e+07	7.33129e+07	5.32198e+07	3.67008e+06	6.0901e+06	2.28016e+06	2.22745e+06	6.45427e+06	1.15561e+07	4.46416e+06	5.88047e+06	2.69529e+06	1.5613e+06
0	Hex1Cer(d42:0)+HCOO	Hex1Cer(d42:0)+HCOO	Hex1Cer	(d18:0_24:0)	(d18:0)	(24:0)		858.704	C49 H96 O10 N1	0.568503	0.573046	-1.52268e+07	-1.38194e+06	3.52883e+07	2.00615e+07	3.23675e+06	1.8548e+06	41.4065	41.4065	67.5905	46.5534	65.7375	46.1985	0.98	0.98	75.6646	67.3196	1.09079e+07	1.75566e+07	6.72339e+06	6.56111e+06	1.88918e+07	3.52883e+07	1.22975e+07	1.86291e+07	7.61343e+06	4.77162e+06	2.00615e+07	1.38085e+07	1.05007e+06	1.59676e+06	637975	644589	1.73697e+06	3.23675e+06	1.12317e+06	1.687e+06	690325	458055
0	Hex1Cer(d18:0_24:0+O)+H	Hex1Cer(d42:0+O)+H	Hex1Cer	(d18:0_24:0+O)	(d18:0)	(24:0+O)		830.708	C48 H96 O9 N1	0.742722	0.851352	-3.65581e+07	-1.74674e+06	1.42096e+08	1.05538e+08	1.17508e+07	1.00041e+07	41.0598	41.0598	50.2009	38.2009	43.8022	39.3006	0.96	0.97	12868851	11629134	4.68833e+07	7.46238e+07	4.65302e+07	4.9096e+07	9.9772e+07	1.42096e+08	6.07785e+07	6.54887e+07	4.97797e+07	3.22093e+07	1.05538e+08	7.04404e+07	4.51693e+06	6.78522e+06	4.10335e+06	5.16049e+06	9.42663e+06	1.17508e+07	5.59306e+06	6.17176e+06	4.64628e+06	2.98011e+06
0	Hex1Cer(d18:0_24:1)+H	Hex1Cer(d42:1)+H	Hex1Cer	(d18:0_24:1)	(d18:0)	(24:1)		812.697	C48 H94 O8 N1	0.471702	0.487765	-8.94938e+07	-7.847e+06	1.694e+08	7.99065e+07	1.53191e+07	7.47212e+06	39.8498	39.8498	64.7269	34.5236	58.7702	31.9161	0.97	0.97	83.6761	66.3318	5.00126e+07	9.53093e+07	3.75505e+07	3.52632e+07	8.38966e+07	1.694e+08	6.30004e+07	7.99065e+07	4.56507e+07	2.60855e+07	7.82893e+07	6.68484e+07	5.10624e+06	1.02997e+07	3.7016e+06	3.53227e+06	9.3785e+06	1.53191e+07	6.52825e+06	7.47212e+06	4.66022e+06	2.63031e+06
0	Hex1Cer(d42:1)+HCOO	Hex1Cer(d42:1)+HCOO	Hex1Cer	(d18:0_24:1)	(d18:0)	(24:1)		856.688	C49 H94 O10 N1	0.590863	0.613709	-1.75872e+07	-1.52044e+06	4.29861e+07	2.53989e+07	3.93599e+06	2.41555e+06	39.8498	39.8498	62.3051	41.1243	62.219	42.2582	0.98	0.98	414.078	126.157	1.40788e+07	2.59026e+07	1.02718e+07	9.17844e+06	2.00752e+07	4.29861e+07	1.50769e+07	2.53989e+07	1.17375e+07	7.24905e+06	2.26859e+07	1.63156e+07	1.28091e+06	2.41204e+06	862983	891825	1.92999e+06	3.93599e+06	1.4284e+06	2.41555e+06	1.07669e+06	640661
0	Hex1Cer(d18:1_24:0)+H	Hex1Cer(d42:1)+H	Hex1Cer	(d18:1_24:0)	(d18:1)	(24:0)		812.697	C48 H94 O8 N1	0.492672	0.474367	-1.90736e+08	-1.8025e+07	3.75962e+08	1.85226e+08	3.4292e+07	1.6267e+07	40.8778	40.8778	71.4804	36.7688	69.2449	33.0641	0.99	0.96	191.372	214.985	9.69241e+07	1.63286e+08	7.26622e+07	8.02708e+07	1.65265e+08	3.75962e+08	1.34247e+08	1.6815e+08	9.29264e+07	5.67525e+07	1.85226e+08	1.47403e+08	9.20293e+06	1.48465e+07	6.61644e+06	8.18058e+06	1.54343e+07	3.4292e+07	1.35034e+07	1.6267e+07	9.71764e+06	5.54909e+06
0	Hex1Cer(d18:1_24:0)+HCOO	Hex1Cer(d42:1)+HCOO	Hex1Cer	(d18:1_24:0)	(d18:1)	(24:0)		856.688	C49 H94 O10 N1	0.536869	0.5252	-4.79044e+07	-4.50315e+06	1.03436e+08	5.55317e+07	9.48431e+06	4.98116e+06	40.8778	40.8778	66.4778	40.0115	64.9571	40.2656	0.97	0.98	11019325	5.9866e+06	3.21691e+07	5.16864e+07	2.03519e+07	2.18097e+07	4.9504e+07	1.03436e+08	3.77122e+07	5.17437e+07	2.5697e+07	1.57978e+07	5.55317e+07	4.07503e+07	3.06174e+06	4.70814e+06	1.91101e+06	2.04972e+06	4.76698e+06	9.48431e+06	3.45439e+06	4.80778e+06	2.35752e+06	1.40467e+06
0	Hex1Cer(d18:1_24:0+O)+H	Hex1Cer(d42:1+O)+H	Hex1Cer	(d18:1_24:0+O)	(d18:1)	(24:0+O)		828.692	C48 H94 O9 N1	0.470528	0.472899	-4.52301e+06	-412114	8.5425e+06	4.01949e+06	781851	369736	38.4416	38.4416	70.5226	35.1274	72.0921	35.0132	0.95	0.92	58.2905	468557	1.76846e+06	3.2292e+06	2.14936e+06	1.99647e+06	4.12679e+06	8.5425e+06	2.60598e+06	3.21376e+06	1.99195e+06	1.40695e+06	4.01949e+06	3.52602e+06	230403	275125	162326	172214	312360	781851	238873	267183	185839	119839
0	Hex1Cer(d18:1_24:0+O)+H	Hex1Cer(d42:1+O)+H	Hex1Cer	(d18:1_24:0+O)	(d18:1)	(24:0+O)		828.692	C48 H94 O9 N1	0.589548	0.584629	-2.06428e+07	-1.81041e+06	5.02929e+07	2.96501e+07	4.35855e+06	2.54813e+06	39.4622	39.4622	49.779	27.8298	49.2574	28.0345	0.96	0.96	2.53566	14.2282	1.66075e+07	2.55122e+07	1.76464e+07	1.69888e+07	2.91128e+07	5.02929e+07	1.88282e+07	2.43721e+07	2.01749e+07	1.19791e+07	2.96501e+07	2.23872e+07	1.41346e+06	2.06334e+06	1.61599e+06	1.53767e+06	2.55832e+06	4.35855e+06	1.58172e+06	2.10532e+06	1.87376e+06	1.01163e+06
0	Hex1Cer(d42:1+O)+HCOO	Hex1Cer(d42:1+O)+HCOO	Hex1Cer	(d18:1_24:0+O)	(d18:1)	(24:0+O)		872.683	C49 H94 O11 N1	0.603179	0.627423	-7.65236e+06	-671201	1.92841e+07	1.16318e+07	1.80151e+06	1.13031e+06	39.4622	39.4622	59.1089	31.5632	60.453	35.0819	0.95	0.94	7.83038	12.9789	5.60698e+06	8.56985e+06	4.89196e+06	6.05012e+06	1.01174e+07	1.92841e+07	6.13708e+06	9.24875e+06	7.75386e+06	4.53032e+06	1.16318e+07	7.5116e+06	450311	720262	551310	561431	882868	1.80151e+06	538905	848428	711637	407974
0	Hex1Cer(d18:1_24:0+O)+H	Hex1Cer(d42:1+O)+H	Hex1Cer	(d18:1_24:0+O)	(d18:1)	(24:0+O)		828.692	C48 H94 O9 N1	0.721283	0.761012	-9.68866e+07	-7.33752e+06	3.47617e+08	2.5073e+08	3.07025e+07	2.3365e+07	40.4677	40.4677	48.3591	33.3573	47.569	35.3037	0.98	0.96	96.7863	163.139	1.28117e+08	1.86747e+08	1.12038e+08	1.22977e+08	2.48189e+08	3.47617e+08	1.57278e+08	1.73287e+08	1.33331e+08	8.70776e+07	2.5073e+08	1.65938e+08	1.19945e+07	1.71196e+07	1.00448e+07	1.11336e+07	2.44913e+07	3.07025e+07	1.43528e+07	1.56939e+07	1.17935e+07	7.75406e+06
0	Hex1Cer(d42:1+O)+HCOO	Hex1Cer(d42:1+O)+HCOO	Hex1Cer	(d18:1_24:0+O)	(d18:1)	(24:0+O)		872.683	C49 H94 O11 N1	0.867423	0.86042	-1.45872e+07	-1.42502e+06	1.10028e+08	9.54407e+07	1.02093e+07	8.78426e+06	40.4677	40.4677	43.7958	39.4829	41.8964	38.6264	0.99	0.98	12558653	120.944	5.19117e+07	6.63745e+07	3.87198e+07	4.40503e+07	1.005e+08	1.10028e+08	4.97338e+07	6.64407e+07	4.70251e+07	2.78696e+07	9.54407e+07	5.78486e+07	5.31331e+06	6.35863e+06	3.51708e+06	3.89146e+06	8.56506e+06	1.02093e+07	4.72979e+06	6.53495e+06	4.44035e+06	2.73809e+06
0	Hex1Cer(d18:1_24:1)+H	Hex1Cer(d42:2)+H	Hex1Cer	(d18:1_24:1)	(d18:1)	(24:1)		810.682	C48 H92 O8 N1	0.442559	0.464344	-3.84216e+08	-3.06181e+07	6.8925e+08	3.05034e+08	5.716e+07	2.65419e+07	39.2383	39.2383	72.3575	34.6777	67.8533	34.1117	0.97	0.97	395.103	864.742	1.87115e+08	2.7805e+08	1.44731e+08	1.33293e+08	2.90006e+08	6.8925e+08	2.146e+08	2.59942e+08	1.6474e+08	1.01898e+08	3.05034e+08	2.78977e+08	1.63982e+07	2.47992e+07	1.29841e+07	1.19409e+07	2.59465e+07	5.716e+07	1.85857e+07	2.3467e+07	1.49138e+07	9.05427e+06
0	Hex1Cer(d18:1_24:1)+HCOO	Hex1Cer(d42:2)+HCOO	Hex1Cer	(d18:1_24:1)	(d18:1)	(24:1)		854.673	C49 H92 O10 N1	0.486261	0.558122	-1.00857e+08	-7.30195e+06	1.96319e+08	9.54622e+07	1.65248e+07	9.22286e+06	39.2383	39.2383	70.1988	36.6552	65.5163	40.9742	0.98	0.99	221.317	8716682	5.08868e+07	9.77396e+07	4.04508e+07	4.10304e+07	8.13672e+07	1.96319e+08	5.85235e+07	7.75953e+07	5.14219e+07	2.97429e+07	9.54622e+07	8.52748e+07	4.63405e+06	9.88896e+06	3.67608e+06	3.73373e+06	7.18654e+06	1.65248e+07	5.2866e+06	6.67891e+06	4.72304e+06	2.70578e+06
0	Hex1Cer(d18:1_24:1)+H	Hex1Cer(d42:2)+H	Hex1Cer	(d18:1_24:1)	(d18:1)	(24:1)		810.682	C48 H92 O8 N1	0.718802	0.781915	-7.36883e+06	-476173	2.62051e+07	1.88363e+07	2.18343e+06	1.70726e+06	40.469	40.469	47.1847	35.2938	48.7109	35.2226	0.97	0.98	2.54883e+06	2.19617e+06	9.92375e+06	1.39669e+07	8.93324e+06	9.70237e+06	2.0284e+07	2.62051e+07	1.18812e+07	1.23911e+07	8.96192e+06	6.54934e+06	1.88363e+07	1.16644e+07	889456	1.19369e+06	700579	790059	1.89458e+06	2.18343e+06	1.08521e+06	1.13564e+06	793794	611403
0	Hex1Cer(d18:2_24:0+O)+H	Hex1Cer(d42:2+O)+H	Hex1Cer	(d18:2_24:0+O)	(d18:2)	(24:0+O)		826.677	C48 H92 O9 N1	0.450718	0.453507	-1.65188e+08	-1.45753e+07	3.00735e+08	1.35547e+08	2.66705e+07	1.20953e+07	38.7817	38.7817	65.9805	26.6346	64.5529	26.7291	0.97	0.97	26605534	203.65	7.43759e+07	1.10043e+08	8.1446e+07	7.66198e+07	1.53045e+08	3.00735e+08	8.08501e+07	9.64617e+07	9.99308e+07	6.48946e+07	1.35547e+08	1.27051e+08	6.90241e+06	9.53464e+06	7.68381e+06	6.72683e+06	1.44387e+07	2.66705e+07	6.72891e+06	8.12457e+06	8.83285e+06	6.48325e+06
0	Hex1Cer(d18:1_24:2)+H	Hex1Cer(d42:3)+H	Hex1Cer	(d18:1_24:2)	(d18:1)	(24:2)		808.666	C48 H90 O8 N1	0.414569	0.442518	-1.16264e+07	-870510	1.98596e+07	8.23318e+06	1.5615e+06	690994	37.8646	37.8646	70.2505	26.4449	67.6316	24.0235	0.97	0.95	10.9131	19.8655	5.47767e+06	7.52987e+06	5.16346e+06	4.29128e+06	7.33543e+06	1.98596e+07	7.38414e+06	8.23318e+06	5.62718e+06	3.62964e+06	8.08255e+06	7.44191e+06	444225	623836	404702	361670	605907	1.5615e+06	642526	641421	450257	344056
0	Hex1Cer(d42:3)+HCOO	Hex1Cer(d42:3)+HCOO	Hex1Cer	(d18:1_24:2)	(d18:1)	(24:2)		852.657	C49 H90 O10 N1	0.543478	0.576151	-2.05211e+06	-157783	4.4951e+06	2.44299e+06	372262	214479	37.8646	37.8646	55.1774	26.7818	54.5573	27.8566	0.98	0.97	372382	214934	1.42879e+06	2.7273e+06	1.4104e+06	1.33196e+06	1.97865e+06	4.4951e+06	1.90941e+06	2.44299e+06	1.60948e+06	1.01882e+06	2.18583e+06	1.89096e+06	120973	243732	118579	113555	159951	372262	171154	214479	136611	88487
0	Hex1Cer(d18:1_24:2)+H	Hex1Cer(d42:3)+H	Hex1Cer	(d18:1_24:2)	(d18:1)	(24:2)		808.666	C48 H90 O8 N1	0.559705	0.56654	-8.55603e+06	-803842	1.94325e+07	1.08765e+07	1.85448e+06	1.05064e+06	38.7791	38.7791	63.235	31.4703	57.9528	27.9694	0.98	0.97	30.4932	4.64253	5.46484e+06	6.7493e+06	5.53788e+06	5.28073e+06	9.98659e+06	1.94325e+07	5.9361e+06	6.93367e+06	6.61185e+06	4.24699e+06	1.08765e+07	8.17703e+06	640075	690706	578800	500861	995309	1.85448e+06	554193	640237	773450	496859
0	Hex1Cer(d18:0_25:0)+H	Hex1Cer(d43:0)+H	Hex1Cer	(d18:0_25:0)	(d18:0)	(25:0)		828.729	C49 H98 O8 N1	0.603183	0.529213	-2.77417e+06	-339883	6.99107e+06	4.2169e+06	721946	382063	42.1211	42.1211	53.0398	32.7551	57.7645	34.253	0.98	1	23.7324	10.942	2.99841e+06	3.88912e+06	1.8713e+06	1.86743e+06	3.83964e+06	6.99107e+06	3.42805e+06	3.89683e+06	2.29055e+06	1.57158e+06	4.2169e+06	2.91708e+06	310053	377041	161623	167007	401217	721946	321238	382063	204148	131858
0	Hex1Cer(d18:0_25:0+O)+H	Hex1Cer(d43:0+O)+H	Hex1Cer	(d18:0_25:0+O)	(d18:0)	(25:0+O)		844.724	C49 H98 O9 N1	0.720913	0.759316	-2.45655e+06	-193463	8.80212e+06	6.34557e+06	803804	610341	41.7905	41.7905	42.914	30.4939	37.9201	27.047	0.95	0.92	52.151	20.666	3.82732e+06	4.47921e+06	3.06361e+06	3.65538e+06	6.15423e+06	8.80212e+06	4.49358e+06	4.26992e+06	3.52021e+06	2.41344e+06	6.34557e+06	4.46437e+06	389619	405846	304482	400808	586586	803804	441329	458152	398688	245403
0	Hex1Cer(d43:0+O)+HCOO	Hex1Cer(d43:0+O)+HCOO	Hex1Cer	(d18:0_25:0+O)	(d18:0)	(25:0+O)		888.715	C50 H98 O11 N1	0.746258	0.82543	-814647	-50050.9	3.21053e+06	2.39589e+06	286709	236658	41.7905	41.7905	47.2015	35.4833	47.3615	40.5453	0.97	0.99	20.4648	13.2529	1.19432e+06	1.61257e+06	1.05166e+06	1.22901e+06	2.1407e+06	3.21053e+06	1.51521e+06	1.55007e+06	1.18196e+06	802275	2.39589e+06	1.47918e+06	106265	138482	99428.5	105331	185231	286709	135603	135384	111583	69753.2
0	Hex1Cer(d18:0_25:1)+H	Hex1Cer(d43:1)+H	Hex1Cer	(d18:0_25:1)	(d18:0)	(25:1)		826.713	C49 H96 O8 N1	0.571505	0.464372	-4.46116e+06	-542095	1.04112e+07	5.95008e+06	1.01208e+06	469980	40.6142	40.6142	54.2376	29.9166	60.8906	26.3935	0.98	0.98	14.0649	13.9456	3.85803e+06	5.43749e+06	3.32914e+06	2.62692e+06	5.28502e+06	1.04112e+07	5.8574e+06	5.95008e+06	3.71525e+06	2.53294e+06	5.33562e+06	4.01485e+06	319600	491039	253425	263742	469163	1.01208e+06	448532	443099	323233	205722
0	Hex1Cer(d18:1_25:0)+H	Hex1Cer(d43:1)+H	Hex1Cer	(d18:1_25:0)	(d18:1)	(25:0)		826.713	C49 H96 O8 N1	0.509805	0.512621	-1.24509e+07	-1.15556e+06	2.53999e+07	1.2949e+07	2.37097e+06	1.21541e+06	41.6168	41.6168	62.0527	33.8155	64.061	32.6565	0.97	0.96	71.2562	24.2862	9.97352e+06	1.20607e+07	5.85572e+06	5.37986e+06	1.1709e+07	2.53999e+07	1.27035e+07	1.2949e+07	6.52081e+06	5.04114e+06	1.19375e+07	1.08447e+07	913421	1.08177e+06	481824	566906	972661	2.37097e+06	1.00522e+06	1.04457e+06	590752	470172
0	Hex1Cer(d43:1)+HCOO	Hex1Cer(d43:1)+HCOO	Hex1Cer	(d18:1_25:0)	(d18:1)	(25:0)		870.704	C50 H96 O10 N1	0.530631	0.525424	-2.73868e+06	-257078	5.83481e+06	3.09613e+06	541701	284623	41.6168	41.6168	61.8344	36.7147	57.5194	37.14	0.97	0.99	143.454	322619	2.04506e+06	3.21262e+06	1.22579e+06	1.40537e+06	2.71977e+06	5.83481e+06	2.53529e+06	2.9883e+06	1.45268e+06	1.05139e+06	3.09613e+06	2.49727e+06	189436	351315	121179	150298	286082	541701	244191	284623	144530	91212.9
0	Hex1Cer(d18:1_25:0+O)+H	Hex1Cer(d43:1+O)+H	Hex1Cer	(d18:1_25:0+O)	(d18:1)	(25:0+O)		842.708	C49 H96 O9 N1	0.430498	0.385766	-1.00673e+07	-636022	1.76773e+07	7.61006e+06	1.03547e+06	399449	40.3704	40.3704	77.4055	32.551	91.2846	34.9776	0.95	0.89	59.4773	18.3511	4.81353e+06	4.04741e+06	3.43933e+06	4.26935e+06	8.0202e+06	1.76773e+07	5.06885e+06	5.22449e+06	4.08015e+06	2.97816e+06	7.61006e+06	6.94632e+06	262571	201407	159470	189024	352044	1.03547e+06	225117	245398	181638	193758
0	Hex1Cer(d18:1_25:0+O)+H	Hex1Cer(d43:1+O)+H	Hex1Cer	(d18:1_25:0+O)	(d18:1)	(25:0+O)		842.708	C49 H96 O9 N1	0.740712	0.700296	-6.56272e+06	-773250	2.53106e+07	1.87478e+07	2.58004e+06	1.80679e+06	41.2317	41.2317	40.9303	28.0851	41.8268	26.706	0.98	0.98	149.326	89.6992	1.16517e+07	1.35569e+07	9.23008e+06	1.07058e+07	1.87122e+07	2.53106e+07	1.41761e+07	1.27088e+07	1.11158e+07	7.68471e+06	1.87478e+07	1.35306e+07	1.1732e+06	1.37388e+06	970481	1.02362e+06	1.95288e+06	2.58004e+06	1.40709e+06	1.24132e+06	1.06258e+06	804133
0	Hex1Cer(d43:1+O)+HCOO	Hex1Cer(d43:1+O)+HCOO	Hex1Cer	(d18:1_25:0+O)	(d18:1)	(25:0+O)		886.699	C50 H96 O11 N1	0.801988	0.844811	-1.41181e+06	-102348	7.12992e+06	5.71811e+06	659502	557155	41.2317	41.2317	32.949	28.4656	30.7083	34.4513	0.95	0.97	791539	982.671	3.80718e+06	4.37551e+06	2.9566e+06	3.7262e+06	5.54535e+06	7.12992e+06	4.24291e+06	4.60065e+06	3.4842e+06	2.28927e+06	5.71811e+06	3.84824e+06	345420	387912	279206	444494	506847	659502	372753	521278	319689	203127
0	Hex1Cer(d18:1_25:1)+H	Hex1Cer(d43:2)+H	Hex1Cer	(d18:1_25:1)	(d18:1)	(25:1)		824.697	C49 H94 O8 N1	0.460271	0.512981	-2.11839e+07	-1.52642e+06	3.92491e+07	1.80652e+07	3.13421e+06	1.60779e+06	40.0428	40.0428	64.725	22.8197	58.423	24.7047	0.96	0.96	19.5794	15.4621	1.36811e+07	1.41427e+07	8.82647e+06	1.0662e+07	1.67446e+07	3.92491e+07	1.4494e+07	1.5162e+07	1.17949e+07	8.95805e+06	1.56789e+07	1.80652e+07	1.18121e+06	1.2771e+06	759032	900465	1.63958e+06	3.13421e+06	1.4007e+06	1.43443e+06	1.15382e+06	705938
0	Hex1Cer(d43:2)+HCOO	Hex1Cer(d43:2)+HCOO	Hex1Cer	(d18:1_25:1)	(d18:1)	(25:1)		868.688	C50 H94 O10 N1	0.478366	0.559223	-5.49984e+06	-406437	1.05435e+07	5.04365e+06	922092	515655	40.0428	40.0428	63.7077	30.2145	58.0678	34.3206	0.99	0.97	42.8405	22.3596	3.08248e+06	4.40849e+06	2.57057e+06	2.8614e+06	4.71302e+06	1.05435e+07	3.31381e+06	4.42638e+06	3.20572e+06	1.90497e+06	5.04365e+06	4.18466e+06	273690	424933	268425	292010	402175	922092	282193	466390	339618	178648
0	Hex1Cer(d43:2+O)+H	Hex1Cer(d43:2+O)+H	Hex1Cer	(d43:2+O)	(d43:2+O)			840.692	C49 H94 O9 N1	0.695069	0.692415	-5.14425e+06	-486699	1.68702e+07	1.17259e+07	1.58233e+06	1.09563e+06	39.6275	39.6275	34.214	19.9313	34.9609	23.1503	0.97	0.98	83.5072	11.891	7.46953e+06	8.66064e+06	8.77959e+06	8.32481e+06	1.17759e+07	1.68702e+07	8.57906e+06	7.8621e+06	9.58818e+06	6.76584e+06	1.17259e+07	1.06759e+07	688161	809510	779436	795583	1.08941e+06	1.58233e+06	819098	731717	888385	523836
0	Hex1Cer(d18:0_26:0)+H	Hex1Cer(d44:0)+H	Hex1Cer	(d18:0_26:0)	(d18:0)	(26:0)		842.744	C50 H100 O8 N1	0.558248	0.638767	-1.84515e+06	-149721	4.17689e+06	2.33174e+06	414471	264750	42.7941	42.7941	62.1983	40.0139	62.9032	43.9817	0.99	1	70.6253	8.76013	1.63718e+06	2.06409e+06	894608	793204	2.4436e+06	4.17689e+06	2.31478e+06	2.33174e+06	1.13667e+06	672680	2.22425e+06	1.74801e+06	145733	214560	90965.8	80138.4	233914	414471	241588	264750	105143	66040.8
0	Hex1Cer(d18:0_26:0+O)+H	Hex1Cer(d44:0+O)+H	Hex1Cer	(d18:0_26:0+O)	(d18:0)	(26:0+O)		858.739	C50 H100 O9 N1	0.818382	0.842395	-1.1361e+06	-99651.3	6.25548e+06	5.11937e+06	632285	532634	42.4943	42.4943	47.9506	37.9367	46.0611	34.3286	0.98	0.99	21.0548	45.2969	2.32668e+06	3.26082e+06	2.03266e+06	2.44319e+06	4.9897e+06	6.25548e+06	3.01945e+06	3.41818e+06	2.31497e+06	1.62222e+06	5.11937e+06	3.2153e+06	248704	361203	217274	263833	560053	632285	304091	374224	280256	187647
0	Hex1Cer(d18:0_26:1)+H	Hex1Cer(d44:1)+H	Hex1Cer	(d18:0_26:1)	(d18:0)	(26:1)		840.729	C50 H98 O8 N1	0.553144	0.537621	-8.94945e+06	-887704	2.00276e+07	1.10782e+07	1.91986e+06	1.03216e+06	41.3545	41.3545	65.527	38.5795	66.4431	39.001	0.97	0.97	57.785	28.9251	6.47213e+06	9.92347e+06	4.20934e+06	4.28438e+06	9.10652e+06	2.00276e+07	7.75689e+06	9.49482e+06	5.16477e+06	3.19191e+06	1.10782e+07	9.11735e+06	582196	949724	367490	459339	848146	1.91986e+06	741478	923125	462790	307468
0	Hex1Cer(d44:1)+HCOO	Hex1Cer(d44:1)+HCOO	Hex1Cer	(d18:0_26:1)	(d18:0)	(26:1)		884.72	C51 H98 O10 N1	0.5492	0.627783	-2.11729e+06	-159013	4.69673e+06	2.57944e+06	427205	268192	41.3545	41.3545	61.9009	39.9454	61.8748	42.7722	0.98	0.98	513683	125.478	1.58928e+06	2.23911e+06	1.1162e+06	1.04692e+06	2.43651e+06	4.69673e+06	1.67132e+06	2.57944e+06	1.16836e+06	818513	2.50958e+06	1.83952e+06	147684	206030	95428	98498.4	221369	427205	166554	268192	103675	73863.1
0	Hex1Cer(d18:1_26:0)+H	Hex1Cer(d44:1)+H	Hex1Cer	(d18:1_26:0)	(d18:1)	(26:0)		840.729	C50 H98 O8 N1	0.588185	0.637395	-5.03997e+06	-399318	1.22384e+07	7.19846e+06	1.10125e+06	701930	42.3158	42.3158	58.6909	35.0423	54.3166	37.2815	0.99	0.99	39.6726	4.75684	4.40736e+06	6.78465e+06	2.7456e+06	2.98877e+06	7.10627e+06	1.22384e+07	5.65881e+06	6.59163e+06	3.5098e+06	2.4972e+06	7.19846e+06	5.66584e+06	429866	655413	271776	302092	647200	1.10125e+06	531708	699630	352603	225354
0	Hex1Cer(d44:1)+HCOO	Hex1Cer(d44:1)+HCOO	Hex1Cer	(d18:1_26:0)	(d18:1)	(26:0)		884.72	C51 H98 O10 N1	0.560061	0.487024	-1.59608e+06	-185931	3.62795e+06	2.03187e+06	362454	176524	42.3158	42.3158	63.7168	39.9136	63.4937	35.2888	0.99	0.97	17.0094	19.0894	1.14278e+06	1.74408e+06	791038	818587	1.90175e+06	3.62795e+06	1.48952e+06	1.85477e+06	971900	542910	2.03187e+06	1.42942e+06	118344	162188	94075.4	75407.2	172078	362454	144997	166929	87524.1	61426.6
0	Hex1Cer(d18:1_26:0+O)+H	Hex1Cer(d44:1+O)+H	Hex1Cer	(d18:1_26:0+O)	(d18:1)	(26:0+O)		856.724	C50 H98 O9 N1	0.430997	0.452008	-947260	-75287.8	1.66477e+06	717511	137388	62100.6	40.07	40.07	76.8698	29.7579	56.6405	17.2881	0.94	0.96	8.03708	1.86299	357537	614594	282762	377771	726402	1.66477e+06	511205	460165	289513	414283	717511	595894	56038.4	44411.5	36223.4	45822.3	87034.2	137388	60467.4	46331	58023.5	38361.2
0	Hex1Cer(d18:1_26:0+O)+H	Hex1Cer(d44:1+O)+H	Hex1Cer	(d18:1_26:0+O)	(d18:1)	(26:0+O)		856.724	C50 H98 O9 N1	0.621815	0.702298	-7.17387e+06	-472304	1.89692e+07	1.17954e+07	1.5865e+06	1.1142e+06	41.0025	41.0025	52.4529	33.8097	47.9223	34.2075	0.97	0.98	180.367	84.3765	6.31766e+06	8.56994e+06	6.1335e+06	6.19294e+06	1.11702e+07	1.89692e+07	7.82674e+06	7.01609e+06	7.41859e+06	3.81732e+06	1.17954e+07	7.29789e+06	550180	752501	571869	594638	900505	1.5865e+06	660648	634188	582700	414398
0	Hex1Cer(d18:1_26:0+O)+H	Hex1Cer(d44:1+O)+H	Hex1Cer	(d18:1_26:0+O)	(d18:1)	(26:0+O)		856.724	C50 H98 O9 N1	0.839256	0.827849	-2.61377e+06	-250992	1.62605e+07	1.36468e+07	1.45797e+06	1.20698e+06	41.9449	41.9449	38.3647	33.3002	34.2196	32.285	0.98	0.99	1.77292e+06	22.2722	7.6911e+06	9.97488e+06	6.20277e+06	7201006	1.25574e+07	1.62605e+07	9.17551e+06	9.45143e+06	6.873e+06	4.83353e+06	1.36468e+07	9.29112e+06	695104	949588	598763	758472	1.10275e+06	1.45797e+06	839417	855679	636517	436475
0	Hex1Cer(d18:1_26:1)+H	Hex1Cer(d44:2)+H	Hex1Cer	(d18:1_26:1)	(d18:1)	(26:1)		838.713	C50 H96 O8 N1	0.45809	0.467751	-4.40294e+07	-4.33524e+06	8.12485e+07	3.72191e+07	8.14513e+06	3.80989e+06	40.8116	40.8116	75.9341	36.7728	77.3751	36.9183	0.98	0.98	1975.22	54.7656	2.08491e+07	3.18275e+07	1.50627e+07	1.47841e+07	3.39712e+07	8.12485e+07	2.51093e+07	3.10234e+07	1.8967e+07	1.09761e+07	3.72191e+07	2.98287e+07	1.9861e+06	3.11929e+06	1.51534e+06	1.41508e+06	3.43135e+06	8.14513e+06	2.4172e+06	3.04012e+06	1.83622e+06	1.17384e+06
0	Hex1Cer(d44:2)+HCOO	Hex1Cer(d44:2)+HCOO	Hex1Cer	(d18:1_26:1)	(d18:1)	(26:1)		882.704	C51 H96 O10 N1	0.47349	0.527003	-1.08468e+07	-826503	2.06014e+07	9.75454e+06	1.74738e+06	920873	40.8116	40.8116	69.2111	35.0527	61.3362	32.981	0.98	0.98	67.6639	59.5416	6.18987e+06	8.58888e+06	4.26352e+06	4.13235e+06	9.51953e+06	2.06014e+07	6.6105e+06	8.51578e+06	5.44396e+06	3.04194e+06	9.75454e+06	8.15599e+06	642010	723610	434567	426378	822190	1.74738e+06	563159	770572	577072	325235
0	Hex1Cer(d44:2+O)+H	Hex1Cer(d44:2+O)+H	Hex1Cer	(d44:2+O)	(d44:2+O)			854.708	C50 H96 O9 N1	0.611406	0.538223	-2.38692e+07	-2.59888e+06	6.14246e+07	3.75554e+07	5.628e+06	3.02912e+06	40.4082	40.4082	51.7531	30.0153	50.5123	25.8361	0.98	0.99	2064.08	319.82	2.11258e+07	2.62728e+07	2.16445e+07	1.95131e+07	3.96956e+07	6.14246e+07	2.53599e+07	2.27181e+07	2.48304e+07	1.40466e+07	3.75554e+07	2.62815e+07	1.93569e+06	2.44213e+06	2.17637e+06	1.78489e+06	3.90087e+06	5.628e+06	2.3991e+06	2.12855e+06	2.40682e+06	1.23727e+06
0	Hex1Cer(m36:0+O)+HCOO	Hex1Cer(m36:0+O)+HCOO	Hex1Cer	(m36:0+O)	(m36:0+O)			774.61	C43 H84 O10 N1	0.955222	0.800374	-247706	-117305	5.53187e+06	5.28416e+06	587623	470318	36.1684	36.1684	41.8413	43.8937	50.3958	44.7021	0.98	0.98	23.2198	540445	3.1936e+06	5.44147e+06	2.38235e+06	1.87503e+06	3.53815e+06	5.53187e+06	3.5779e+06	5.28416e+06	2.03516e+06	1.36066e+06	4.10218e+06	3.03186e+06	270275	415271	174898	165643	295810	587623	324770	470318	187541	117670
0	Hex1Cer(m38:0+O)+HCOO	Hex1Cer(m38:0+O)+HCOO	Hex1Cer	(m38:0+O)	(m38:0+O)			802.641	C45 H88 O10 N1	0.635478	0.637421	-1.79586e+06	-154198	4.92661e+06	3.13075e+06	425281	271083	38.1406	38.1406	53.4337	33.742	52.7531	32.4224	0.98	0.99	506369	319822	1.73832e+06	2.83442e+06	1.45639e+06	1.35055e+06	2.84988e+06	4.92661e+06	2.18074e+06	2.79692e+06	1.81828e+06	1.02088e+06	3.13075e+06	2.27468e+06	146519	244406	129749	121168	247529	425281	181022	238064	163135	94015.3
0	Hex1Cer(m40:0+O)+HCOO	Hex1Cer(m40:0+O)+HCOO	Hex1Cer	(m40:0+O)	(m40:0+O)			830.673	C47 H92 O10 N1	0.658986	0.76684	-6.70846e+06	-413011	1.96721e+07	1.29636e+07	1.77136e+06	1.35835e+06	39.8851	39.8851	57.9874	42.0192	57.7666	47.7983	0.98	0.97	475.894	102.503	6.72081e+06	1.23504e+07	4.98099e+06	4.63217e+06	1.10677e+07	1.96721e+07	7.94511e+06	1.23417e+07	6.06419e+06	3.69018e+06	1.29636e+07	8.15183e+06	597152	1.09907e+06	458234	422435	991917	1.77136e+06	721892	1.14153e+06	540800	318095
0	Hex1Cer(m41:0+O)+HCOO	Hex1Cer(m41:0+O)+HCOO	Hex1Cer	(m41:0+O)	(m41:0+O)			844.688	C48 H94 O10 N1	0.57546	0.698481	-2.71212e+06	-166274	6.38836e+06	3.67625e+06	551455	385181	40.6602	40.6602	57.189	36.7472	53.032	41.1471	0.98	0.97	524.35	47.0981	2.35767e+06	3.65703e+06	1.53438e+06	1.58919e+06	3.59399e+06	6.38836e+06	2.68097e+06	3.60268e+06	1.86046e+06	1.2294e+06	3.67625e+06	2.60319e+06	227590	310676	140022	153630	366486	551455	309294	326553	164407	104129
0	Hex1Cer(m42:0+O)+HCOO	Hex1Cer(m42:0+O)+HCOO	Hex1Cer	(m42:0+O)	(m42:0+O)			858.704	C49 H96 O10 N1	0.570372	0.574644	-1.48974e+07	-1.37739e+06	3.4675e+07	1.97777e+07	3.23821e+06	1.86081e+06	41.4115	41.4115	66.3636	46.2509	65.7388	46.2452	0.97	0.98	149.792	67.3196	1.09898e+07	1.77405e+07	6.69472e+06	6.72301e+06	1.84852e+07	3.4675e+07	1.20683e+07	1.87135e+07	7.63495e+06	4.83021e+06	1.97777e+07	1.38144e+07	1.04998e+06	1.59636e+06	637730	644803	1.74412e+06	3.23821e+06	1.12492e+06	1.68527e+06	690767	458030
0	Hex1Cer(t36:1)+HCOO	Hex1Cer(t36:1)+HCOO	Hex1Cer	(t36:1)	(t36:1)			788.589	C43 H82 O11 N1	0.582053	0.472074	-4.16605e+07	-4.77449e+06	9.96789e+07	5.80184e+07	9.04386e+06	4.26937e+06	34.8983	34.8983	86.1672	54.166	106.907	66.6368	0.96	0.95	72.0208	385.181	1.75894e+07	2.57009e+07	1.59999e+07	2.29987e+07	3.99583e+07	9.96789e+07	2.23532e+07	2.32091e+07	1.88195e+07	1.64735e+07	4.0978e+07	5.80184e+07	1.103e+06	1.52225e+06	1.15011e+06	1.50948e+06	3.04063e+06	9.04386e+06	1.01595e+06	1.53287e+06	1.18919e+06	1.01536e+06
0	Hex1Cer(t38:0)+HCOO	Hex1Cer(t38:0)+HCOO	Hex1Cer	(t38:0)	(t38:0)			818.636	C45 H88 O11 N1	0.7579	0.769868	-570281	-42459.3	2.35556e+06	1.78528e+06	184499	142040	37.6816	37.6816	43.8496	30.9295	42.459	30.9942	0.95	0.95	5.75317	25.404	873614	1.08609e+06	1.03124e+06	947196	1.74164e+06	2.35556e+06	1.01963e+06	1.04078e+06	1.05996e+06	805796	1.78528e+06	950027	66511.1	102557	84612.2	73511.5	147525	184499	71498.4	95736.1	85829.3	59847.6
0	Hex1Cer(t38:1)+HCOO	Hex1Cer(t38:1)+HCOO	Hex1Cer	(t38:1)	(t38:1)			816.621	C45 H86 O11 N1	0.693286	0.639333	-7.90517e+06	-660223	2.57738e+07	1.78686e+07	1.83056e+06	1.17034e+06	37.029	37.029	54.7167	37.137	60.0902	41.9652	0.99	0.98	138.808	126.685	6.66784e+06	1.26293e+07	8.75658e+06	8.21827e+06	1.59838e+07	2.57738e+07	8.11669e+06	8.96961e+06	8.80643e+06	7.85227e+06	1.78686e+07	1.37527e+07	531154	701052	479089	576424	1.03327e+06	1.83056e+06	520579	668798	536171	413571
0	Hex1Cer(t40:0)+HCOO	Hex1Cer(t40:0)+HCOO	Hex1Cer	(t40:0)	(t40:0)			846.668	C47 H92 O11 N1	0.764866	0.833029	-9.51532e+06	-653992	4.04677e+07	3.09524e+07	3.91679e+06	3.2628e+06	39.4746	39.4746	43.5209	33.3406	47.6939	37.6249	0.96	0.96	1.75808	3.23058	1.45878e+07	2.24553e+07	1.58614e+07	1.61781e+07	2.76482e+07	4.04677e+07	1.6711e+07	2.03419e+07	1.86771e+07	1.09346e+07	3.09524e+07	2.01084e+07	1.19412e+06	1.98755e+06	1.49113e+06	1.50907e+06	2.46697e+06	3.91679e+06	1.62815e+06	2.06976e+06	1.86634e+06	1.03563e+06
0	Hex1Cer(t40:1)+HCOO	Hex1Cer(t40:1)+HCOO	Hex1Cer	(t40:1)	(t40:1)			844.652	C47 H90 O11 N1	0.874671	0.961966	-6.93573e+06	-176367	5.53403e+07	4.84046e+07	4.63712e+06	4.46075e+06	38.8102	38.8102	35.4789	31.3523	28.1111	28.6024	0.99	0.99	101.908	25362.6	2.45075e+07	3.49823e+07	2.57101e+07	2.59724e+07	4.42046e+07	5.53403e+07	2.82487e+07	3.40658e+07	2.91518e+07	1.83029e+07	4.84046e+07	3.01701e+07	2.48676e+06	3.48105e+06	2.67325e+06	2.29548e+06	3.82163e+06	4.63712e+06	2.95456e+06	3.58583e+06	2.8853e+06	1.82342e+06
0	Hex1Cer(t41:0)+HCOO	Hex1Cer(t41:0)+HCOO	Hex1Cer	(t41:0)	(t41:0)			860.683	C48 H94 O11 N1	0.525712	0.471046	-1.61821e+07	-898347	3.41187e+07	1.79366e+07	1.69835e+06	799999	40.393	40.393	55.4757	26.7436	57.2321	27.978	0.96	0.89	200.39	393.631	1.17086e+07	1.45269e+07	9.37099e+06	1.12244e+07	1.79394e+07	3.41187e+07	1.33748e+07	1.37447e+07	1.15063e+07	7.44569e+06	1.79366e+07	1.50147e+07	528696	686970	462448	564528	927412	1.69835e+06	644965	624383	523224	325312
0	Hex1Cer(t41:1)+HCOO	Hex1Cer(t41:1)+HCOO	Hex1Cer	(t41:1)	(t41:1)			858.668	C48 H92 O11 N1	0.76396	0.726903	-5.34647e+06	-562874	2.26507e+07	1.73042e+07	2.06108e+06	1.4982e+06	39.6586	39.6586	34.3608	25.1866	34.8275	22.1942	0.99	0.99	224.024	226.554	1.16656e+07	1.32411e+07	9.05595e+06	1.16552e+07	1.68858e+07	2.26507e+07	1.27223e+07	1.21969e+07	1.04619e+07	8.02147e+06	1.73042e+07	1.21674e+07	1.05642e+06	1.22611e+06	816370	1.01369e+06	1.46656e+06	2.06108e+06	1.11024e+06	1.08464e+06	988349	750053
0	Hex1Cer(t42:0)+HCOO	Hex1Cer(t42:0)+HCOO	Hex1Cer	(t42:0)	(t42:0)			874.699	C49 H96 O11 N1	0.85364	0.820231	-7.21316e+06	-855525	4.92838e+07	4.20706e+07	4.75902e+06	3.90349e+06	41.0565	41.0565	49.5543	42.1677	52.5127	41.4603	0.98	0.99	4699399	518.704	1.89663e+07	2.63243e+07	1.58058e+07	1.6502e+07	3.89933e+07	4.92838e+07	2.10022e+07	2.53267e+07	1.92413e+07	1.1602e+07	4.20706e+07	2.51605e+07	1.71348e+06	2.3921e+06	1.39448e+06	1.54717e+06	3.64829e+06	4.75902e+06	1.95717e+06	2.3206e+06	1.84967e+06	1.08655e+06
0	Hex1Cer(t18:0_24:0+O)+H	Hex1Cer(t42:0+O)+H	Hex1Cer	(t18:0_24:0+O)	(t18:0)	(24:0+O)		846.703	C48 H96 O10 N1	0.922029	0.777638	-201568	-60441.4	2.58518e+06	2.38361e+06	271815	211374	39.7905	39.7905	81.785	79.3183	74.6593	58.6279	0.98	0.91	271254	269.276	631653	529330	423963	648528	2.58518e+06	2.17835e+06	814239	588009	380255	393177	2.38361e+06	1.20561e+06	72020.7	71565.9	54321.6	66767.2	271815	215275	102139	57984.6	66829.4	58046.3
0	Hex1Cer(t42:1)+HCOO	Hex1Cer(t42:1)+HCOO	Hex1Cer	(t42:1)	(t42:1)			872.683	C49 H94 O11 N1	0.867423	0.86042	-1.45872e+07	-1.42502e+06	1.10028e+08	9.54407e+07	1.02093e+07	8.78426e+06	40.4606	40.4606	43.7958	39.4829	41.8964	38.6264	0.99	0.98	12558653	120.944	5.19117e+07	6.63745e+07	3.87198e+07	4.40503e+07	1.005e+08	1.10028e+08	4.97338e+07	6.64407e+07	4.70251e+07	2.78696e+07	9.54407e+07	5.78486e+07	5.31331e+06	6.35863e+06	3.51708e+06	3.89146e+06	8.56506e+06	1.02093e+07	4.72979e+06	6.53495e+06	4.44035e+06	2.73809e+06
0	Hex1Cer(t42:2)+HCOO	Hex1Cer(t42:2)+HCOO	Hex1Cer	(t42:2)	(t42:2)			870.668	C49 H92 O11 N1	0.717973	0.71542	-2.23707e+07	-1.91694e+06	7.93211e+07	5.69504e+07	6.73601e+06	4.81908e+06	38.791	38.791	49.5293	33.4273	46.336	30.8767	0.99	0.97	209.818	4731529	2.4451e+07	3.68723e+07	2.91724e+07	2.96697e+07	4.59046e+07	7.93211e+07	3.27316e+07	3.53732e+07	3.45349e+07	1.93508e+07	5.69504e+07	4.00681e+07	2.25974e+06	3.23055e+06	2.6079e+06	2.6557e+06	4.07884e+06	6.73601e+06	3.06401e+06	3.2998e+06	3.03108e+06	1.70565e+06
0	Hex1Cer(t44:1)+H	Hex1Cer(t44:1)+H	Hex1Cer	(t44:1)	(t44:1)			856.724	C50 H98 O9 N1	0.536451	0.517714	-1.41591e+06	-109363	3.05449e+06	1.63858e+06	226760	117397	41.3299	41.3299	117.581	104.301	90.5231	66.8326	0.85	0.46	9.45992	1.09007	598160	111476	84500.9	640063	1.17027e+06	3.05449e+06	84108.2	1.12539e+06	47495.6	446251	320890	1.63858e+06	62976.7	33279.9	14505.2	60890.1	110199	226760	26634.3	97723.8	18063	54396.8
0	Hex1Cer(t44:2)+HCOO	Hex1Cer(t44:2)+HCOO	Hex1Cer	(t44:2)	(t44:2)			898.699	C51 H96 O11 N1	0.644488	0.66447	-7.8447e+06	-714879	2.20659e+07	1.42212e+07	2.13059e+06	1.41571e+06	40.3957	40.3957	51.1165	31.5019	51.0221	36.8945	0.99	0.99	195.972	389.7	7.94637e+06	9.87752e+06	7.00971e+06	7.55316e+06	1.51037e+07	2.20659e+07	7.895e+06	9.39707e+06	8.98073e+06	5.29223e+06	1.42212e+07	9.85201e+06	741050	993899	697236	789307	1.72019e+06	2.13059e+06	722747	943958	740657	458429
0	Hex2Cer(d31:0)+CH3COO	Hex2Cer(d31:0)+CH3COO	Hex2Cer	(d31:0)	(d31:0)			880.6	C45 H86 O15 N1	0.77596	0.712205	-3.05522e+06	-317466	1.36369e+07	1.05817e+07	1.1031e+06	785632	35.201	35.201	26.9149	20.1987	32.3553	18.6277	0.83	0.94	20.0955	78.8481	8.65438e+06	8.794e+06	7.39928e+06	8.19508e+06	6.97289e+06	1.36369e+07	1.05817e+07	7.96712e+06	7.96205e+06	6.07415e+06	7.07232e+06	6.82123e+06	621137	666920	505544	602982	542799	1.1031e+06	785632	582957	550253	477438
0	Hex2Cer(d18:1_18:0)+H	Hex2Cer(d36:1)+H	Hex2Cer	(d18:1_18:0)	(d18:1)	(18:0)		890.656	C48 H92 O13 N1	0.516598	0.505873	-1.4884e+06	-164789	3.079e+06	1.59061e+06	333495	168706	34.5047	34.5047	61.7075	32.678	68.6211	33.9259	0.98	0.99	11.173	168454	1.10914e+06	1.08697e+06	703968	1.14078e+06	1.14703e+06	3.079e+06	1.17022e+06	1.00231e+06	555432	888891	1.26783e+06	1.59061e+06	123800	104977	61757.6	106696	115011	333495	119791	95654.2	70734.3	80322.2
0	Hex2Cer(d18:1_20:0)+H	Hex2Cer(d38:1)+H	Hex2Cer	(d18:1_20:0)	(d18:1)	(20:0)		918.688	C50 H96 O13 N1	0.488743	0.481059	-1.28718e+06	-134988	2.51768e+06	1.2305e+06	260122	125134	36.6169	36.6169	56.0043	25.9115	53.5608	14.3596	0.97	0.99	261362	123819	784307	843148	729441	1.35176e+06	1.04585e+06	2.51768e+06	1.08996e+06	853320	621794	744979	1.16492e+06	1.2305e+06	88399.1	83526.5	79492.6	128503	125654	260122	109302	95417.4	81463.4	105097
0	LPC(16:0)+H	LPC(16:0)+H	LPC	(16:0)	(16:0)			496.34	C24 H51 O7 N1 P1	0.417764	0.434114	-2.47274e+06	-176005	4.24697e+06	1.77423e+06	311025	135020	12.888	12.888	80.0251	28.0293	71.4853	28.6079	0.92	0.89	325660	14.3789	1.31119e+06	1.52937e+06	317882	1.46834e+06	1.1471e+06	4.24697e+06	1.55671e+06	1.3107e+06	854185	914775	1.53146e+06	1.77423e+06	90396	110236	64966.2	93380	94716.9	311025	128383	97303	68159.7	68979.2
0	LPC(16:0)+HCOO	LPC(16:0)+HCOO	LPC	(16:0)	(16:0)			540.331	C25 H51 O9 N1 P1	0.524532	0.501637	-1.55291e+06	-141548	3.26607e+06	1.71316e+06	284027	142478	13.8923	13.8923	60.0178	30.5761	67.0145	29.32	0.86	0.9	331488	46.4463	1.33827e+06	1.45935e+06	642154	1.15086e+06	1.19376e+06	3.26607e+06	1.71316e+06	1.65305e+06	944226	722969	1.44093e+06	1.25573e+06	89848.8	129889	51171.3	85697.8	99570.9	284027	142478	130279	83568	60232.3
0	LPC(16:0)+H	LPC(16:0)+H	LPC	(16:0)	(16:0)			496.34	C24 H51 O7 N1 P1	0.453111	0.493273	-1.25888e+07	-850791	2.3019e+07	1.04301e+07	1.67899e+06	828201	13.8923	13.8923	62.5164	26.6718	58.8793	28.705	0.92	0.9	86.449	79.2096	8.6661e+06	1.03477e+07	3.77537e+06	8.63243e+06	8.29761e+06	2.3019e+07	1.00611e+07	9.50028e+06	6.60574e+06	4.95449e+06	1.03528e+07	1.04301e+07	647656	783948	299014	684864	647935	1.67899e+06	826450	764288	469247	389162
0	LPC(16:0e)+H	LPC(16:0e)+H	LPC	(16:0e)	(16:0e)			482.361	C24 H53 O6 N1 P1	0.404672	0.479548	-8.28596e+06	-478175	1.39183e+07	5.63236e+06	918768	440593	15.9276	15.9276	93.6793	43.1885	88.4033	42.1104	0.93	0.87	65.5174	429149	2.52456e+06	4.97514e+06	1.20463e+06	2.5934e+06	4.31486e+06	1.39183e+07	3.60673e+06	4.66264e+06	1.9521e+06	1.74536e+06	5.01702e+06	5.63236e+06	192355	361361	101721	184957	263118	918768	257999	334969	139379	154973
0	LPC(18:0)+HCOO	LPC(18:0)+HCOO	LPC	(18:0)	(18:0)			568.362	C27 H55 O9 N1 P1	0.575066	0.549349	-1.63624e+06	-128348	3.85058e+06	2.21434e+06	284805	156457	18.4036	18.4036	53.8429	29.4768	53.8814	25.5129	0.89	0.84	17.0532	16.6674	1.54861e+06	2.18354e+06	944447	1.44974e+06	1.48852e+06	3.85058e+06	2.21434e+06	2.09969e+06	1.14895e+06	1.01582e+06	1.71502e+06	1.87103e+06	105682	154495	66417	107039	129124	284805	156457	154564	97287.5	77440.4
0	LPC(18:0)+H	LPC(18:0)+H	LPC	(18:0)	(18:0)			524.371	C26 H55 O7 N1 P1	0.57123	0.521552	-1.13285e+07	-1.00841e+06	2.64208e+07	1.50924e+07	2.10766e+06	1.09925e+06	18.4036	18.4036	54.2585	27.3754	65.134	26.8582	0.88	0.91	135.61	24.4501	1.09632e+07	1.37343e+07	5.7347e+06	1.02024e+07	1.10286e+07	2.64208e+07	1.50924e+07	1.33309e+07	8.04379e+06	7.55965e+06	1.16186e+07	1.41621e+07	696473	986981	366872	657099	794840	2.10766e+06	1.00993e+06	968776	568423	580400
0	LPC(18:0e)+H	LPC(18:0e)+H	LPC	(18:0e)	(18:0e)			510.392	C26 H57 O6 N1 P1	0.425381	0.480327	-1.78695e+06	-101347	3.10979e+06	1.32285e+06	195022	93674.2	20.377	20.377	104.019	55.6976	72.9172	39.3006	0.89	0.7	194814	6.80823	445281	990152	215801	495243	871378	3.10979e+06	692364	923436	259033	296296	992852	1.32285e+06	42642.1	80158.5	36860.9	53798.6	74209	195022	61989.5	75617	32149	38754.2
0	LPC(18:1)+HCOO	LPC(18:1)+HCOO	LPC	(18:1)	(18:1)			566.346	C27 H53 O9 N1 P1	0.372127	0.510328	-1.13037e+06	-69030.5	1.80032e+06	669949	140973	71942.3	13.9368	13.9368	84.9635	34.0254	78.5968	31.9171	0.99	0.91	163347	1.74366	350597	773220	171814	458290	557043	1.80032e+06	637512	502115	409000	211236	509835	669949	27283.9	67798	24716.1	36736.2	40180	140973	59792	43202.4	34931.8	32925.7
0	LPC(18:1)+H	LPC(18:1)+H	LPC	(18:1)	(18:1)			522.355	C26 H53 O7 N1 P1	0.385665	0.386139	-7.38432e+06	-569804	1.202e+07	4.63569e+06	928229	358425	13.9368	13.9368	85.0083	28.9594	85.1238	25.2897	0.97	0.98	63.0086	31.4962	3.18535e+06	3.75464e+06	1.66289e+06	2.96381e+06	3.06384e+06	1.202e+07	3.59473e+06	4.088e+06	2.26457e+06	2.19042e+06	3.72331e+06	4.63569e+06	241802	306084	108135	242843	239783	928229	262925	293048	206913	170771
0	LPC(18:1)+H	LPC(18:1)+H	LPC	(18:1)	(18:1)			522.355	C26 H53 O7 N1 P1	0.428018	0.5141	-4.94171e+06	-270488	8.63962e+06	3.69792e+06	556674	286186	14.8507	14.8507	73.8447	28.2319	65.383	33.4639	0.97	0.91	25.6306	19.3846	2.891e+06	4.40174e+06	1.18007e+06	2.06419e+06	2.56968e+06	8.63962e+06	3.21643e+06	3.69792e+06	1.99104e+06	1.79031e+06	3.43639e+06	3.51134e+06	196923	324996	100979	162696	178632	556674	226239	286186	122152	121372
0	LPC(18:1e)+H	LPC(18:1e)+H	LPC	(18:1e)	(18:1e)			508.376	C26 H55 O6 N1 P1	0.468681	0.449325	-2.42119e+06	-180023	4.55694e+06	2.13575e+06	326914	146891	16.7462	16.7462	74.9273	32.1641	72.6895	29.4372	0.88	0.93	22.857	11.5247	1.15051e+06	2.2666e+06	557683	1.26236e+06	1.57118e+06	4.55694e+06	1.71665e+06	2.13575e+06	1.05561e+06	882679	1.83326e+06	2.00946e+06	87453	154370	48296.5	98271.8	104103	326914	136444	146891	85393.1	63761.8
0	LPC(18:2)+HCOO	LPC(18:2)+HCOO	LPC	(18:2)	(18:2)			564.331	C27 H51 O9 N1 P1	0.387131	0.485085	-760105	-57165.3	1.24024e+06	480136	111019	53853.6	10.994	10.994	98.3416	36.4011	76.7314	27.1081	0.94	0.89	5.28666	54146.9	231115	317048	123428	234380	361739	1.24024e+06	298779	381581	213404	166074	342292	480136	30438.4	38482.9	16091.6	31123.9	36886.9	111019	32806.7	34935.2	26949.8	29033.6
0	LPC(18:2)+H	LPC(18:2)+H	LPC	(18:2)	(18:2)			520.34	C26 H51 O7 N1 P1	0.436688	0.436167	-4.87099e+06	-426946	8.64706e+06	3.77607e+06	757221	330275	10.994	10.994	87.2429	34.2391	82.8629	35.5081	0.93	0.96	73.2817	35.5498	1.68655e+06	3.02281e+06	1.18379e+06	2.06765e+06	2.36052e+06	8.64706e+06	2.00452e+06	2.49929e+06	1.82128e+06	1.47954e+06	2.57423e+06	3.77607e+06	153558	260211	126493	195858	216160	757221	180888	227657	154801	120696
0	LPC(18:2)+H	LPC(18:2)+H	LPC	(18:2)	(18:2)			520.34	C26 H51 O7 N1 P1	0.904588	0.541896	-74840.6	-47287	784391	709551	103223	55936.3	11.838	11.838	48.9571	42.5105	46.838	15.4033	0.814526	0.87	0	9.70034	305304	774723	180009	449696	503858	784391	597930	709551	162953	310508	524769	496837	45720.3	64905.5	33356	37862.1	46342.1	103223	49352.4	55936.3	35958.8	40043.2
0	LPC(20:4)+H	LPC(20:4)+H	LPC	(20:4)	(20:4)			544.34	C28 H51 O7 N1 P1	0.444738	0.487733	-2.30585e+06	-195998	4.15273e+06	1.84688e+06	382608	186611	10.8798	10.8798	69.0803	28.0379	72.0158	29.2216	0.96	0.94	8.73568	5.74242	1.29231e+06	2.06527e+06	667203	1.178e+06	1.41181e+06	4.15273e+06	1.84688e+06	1.68439e+06	1.18646e+06	779960	1.53402e+06	1.78696e+06	109480	150526	68072.9	102315	134128	382608	159697	144907	111544	72392.9
0	LPC(22:6)+H	LPC(22:6)+H	LPC	(22:6)	(22:6)			568.34	C30 H51 O7 N1 P1	0.37333	0.429657	-1.81281e+06	-151443	2.89277e+06	1.07996e+06	265531	114087	10.5562	10.5562	69.9939	16.9531	67.4586	15.0007	0.9	0.93	7.31452	3.23426	922486	1.17841e+06	576626	891030	799263	2.89277e+06	1.07826e+06	1.0209e+06	974554	652271	900978	1.07996e+06	77080.1	108331	77227.8	69277.2	79025.2	265531	94683.1	96526.5	114087	79115.8
0	LPC(28:0)+H	LPC(28:0)+H	LPC	(28:0)	(28:0)			664.528	C36 H75 O7 N1 P1	0.388746	0.431548	-1.60626e+06	-108307	2.62781e+06	1.02155e+06	190530	82223.1	31.357	31.357	86.9372	33.7814	77.0374	31.8043	0.86	0.88	187859	10.5074	613959	834143	422997	461266	797988	2.62781e+06	1.02155e+06	780142	546525	350867	882752	916585	56937.6	68092.3	38975.8	34364.8	62806.5	190530	82223.1	49127.3	43533	33314.8
0	LPC(34:1)+Na	LPC(34:1)+Na	LPC	(34:1)	(34:1)			768.588	C42 H84 O7 N1 P1 Na1	0.64853	0.440595	-6.39377e+06	-798249	1.81915e+07	1.17977e+07	1.42696e+06	628711	36.393	36.393	54.4911	38.6047	65.5431	38.4069	0.952733	0.967615	0	0	5.98598e+06	6.56032e+06	5.69289e+06	6.69817e+06	1.01108e+07	1.81915e+07	5.81037e+06	8.91937e+06	3.84034e+06	5.94086e+06	7.05191e+06	1.17977e+07	384967	628399	370685	334087	629293	1.42696e+06	300483	561618	244338	344114
0	LPE(18:0)-H	LPE(18:0)-H	LPE	(18:0)	(18:0)			480.31	C23 H47 O7 N1 P1	0.448311	0.491225	-2.05855e+06	-169145	3.73137e+06	1.67282e+06	332456	163311	18.9233	18.9233	65.0612	20.9005	62.6023	24.4161	0.96	0.97	53.8917	139878	1.08089e+06	1.6855e+06	801239	1.33071e+06	1.20033e+06	3.73137e+06	1.67282e+06	1.66099e+06	1.05843e+06	1.01349e+06	1.45702e+06	1.52085e+06	107300	150541	92153	109394	96469.1	332456	142404	163311	100607	84637.2
0	LPE(18:0)+H	LPE(18:0)+H	LPE	(18:0)	(18:0)			482.324	C23 H49 O7 N1 P1	0.514157	0.583542	-2.59964e+06	-185345	5.35078e+06	2.75114e+06	445050	259705	18.9233	18.9233	60.7497	26.3565	55.1937	26.4644	0.97	0.98	41.0903	251049	1.70855e+06	2.73108e+06	1.10412e+06	1.98988e+06	1.96321e+06	5.35078e+06	2.25567e+06	2.75114e+06	1.49071e+06	1.33903e+06	1.98215e+06	2.30939e+06	145612	289770	104303	169483	197608	445050	231454	259705	140463	128012
0	LPE(18:1)-H	LPE(18:1)-H	LPE	(18:1)	(18:1)			478.294	C23 H45 O7 N1 P1	1.11459	1.11462	596004	51290.5	5.2014e+06	5.7974e+06	447492	498783	14.4981	14.4981	50.0827	56.0718	51.7518	53.812	0.99	0.97	463569	90.7031	2.3728e+06	3.6353e+06	645052	2.78251e+06	3.60244e+06	5.2014e+06	4.13983e+06	2.4359e+06	2.44341e+06	1.95563e+06	5.7974e+06	1.19589e+06	184485	302823	51365.3	248708	317493	447492	383948	215806	212546	171569
0	LPE(18:1)+H	LPE(18:1)+H	LPE	(18:1)	(18:1)			480.308	C23 H47 O7 N1 P1	1.004	1.18669	31587.3	114956	7.89237e+06	7.92396e+06	615772	730728	14.4981	14.4981	49.4116	48.6613	46.0696	51.8812	0.99	0.96	638842	10.6535	3.69714e+06	5.5501e+06	920472	4.57163e+06	5.71828e+06	7.89237e+06	5.8911e+06	3.70913e+06	3.60022e+06	3.44162e+06	7.92396e+06	1.88378e+06	331665	477384	78041.3	397514	457993	615772	522464	296227	319360	281707
0	LPE(18:1)+H	LPE(18:1)+H	LPE	(18:1)	(18:1)			480.308	C23 H47 O7 N1 P1	0.635695	0.617894	-2.38027e+06	-104042	6.53373e+06	4.15346e+06	272286	168244	36.6019	36.6019	60.4931	86.9481	54.5472	52.5956	0.75	0.92	3.25136	148608	3.39264e+06	4.00288e+06	122381	2.7469e+06	3.75795e+06	6.53373e+06	4.15346e+06	498907	1.30972e+06	1.72191e+06	3.81598e+06	132392	153719	159216	22024.6	123151	150859	272286	134845	75046.4	76999.5	77259.7
0	LPE(20:1)+H	LPE(20:1)+H	LPE	(20:1)	(20:1)			508.34	C25 H51 O7 N1 P1	1.15809	1.23792	227554	30880.6	1.43942e+06	1.66697e+06	129794	160674	18.618	18.618	63.8481	88.3444	54.2888	68.3445	0.96	0.94	4.27524	12.1672	575662	1.03111e+06	31535.9	664998	687449	1.43942e+06	969618	270949	181100	494537	1.66697e+06	307841	60869.4	101985	12588.7	59603.6	111852	129794	92969.9	42824.2	43932.2	55002.6
0	LPE(20:4)-H	LPE(20:4)-H	LPE	(20:4)	(20:4)			500.278	C25 H43 O7 N1 P1	0.924867	0.93088	-342536	-29214.2	4.55903e+06	4.2165e+06	422659	393445	11.3879	11.3879	41.1887	41.563	37.3988	35.9572	0.99	0.97	35.0732	38.748	2.58207e+06	3.40175e+06	862445	3.51702e+06	3.04279e+06	4.55903e+06	4.17737e+06	2.11872e+06	2.53098e+06	2.39474e+06	4.2165e+06	1.33506e+06	231911	335861	108458	330255	292942	422659	375605	227318	274932	233627
0	LPE(22:4)+H	LPE(22:4)+H	LPE	(22:4)	(22:4)			530.324	C27 H49 O7 N1 P1	0.919263	1.03622	-178743	7074.18	2.21391e+06	2.03516e+06	195324	202398	14.8935	14.8935	48.2683	46.2481	42.4491	46.3024	0.98	0.97	17.3186	201441	968577	1.37598e+06	321389	1.48127e+06	1.40702e+06	2.21391e+06	1.83106e+06	1.06788e+06	982318	866439	2.03516e+06	604158	91880.6	123829	41454.2	138744	142148	195324	169512	107798	86761.1	89045.7
0	LPE(22:4)-H	LPE(22:4)-H	LPE	(22:4)	(22:4)			528.31	C27 H47 O7 N1 P1	0.99004	1.02817	-14641.6	4037.75	1.47009e+06	1.45545e+06	143326	147364	14.8935	14.8935	52.5175	49.5452	49.1888	46.001	0.93	0.99	142859	147291	573527	902270	166404	946746	889593	1.47009e+06	1.00183e+06	539645	703896	691891	1.45545e+06	345146	61273.3	77980.7	21487.2	93782.3	97505.4	143326	89912.5	57596.2	72488.8	74520.2
0	LPE(22:6)-H	LPE(22:6)-H	LPE	(22:6)	(22:6)			524.278	C27 H43 O7 N1 P1	0.708756	0.742274	-465271	-37417.1	1.59753e+06	1.13226e+06	145181	107764	11.0867	11.0867	48.1769	27.7842	37.8353	21.0972	0.95	0.96	8.88347	10.9839	713325	1.01061e+06	307158	1.14895e+06	724835	1.59753e+06	1.13226e+06	813134	826716	783040	1.08317e+06	475799	82068.2	116142	42011.7	133786	86699.6	145181	107764	85536.8	89812.8	86656.3
0	MGDG(16:0_16:0)+HCOO	MGDG(32:0)+HCOO	MGDG	(16:0_16:0)	(16:0)	(16:0)		775.558	C42 H79 O12	0.674943	0.610281	-950347	-87686.2	2.92363e+06	1.97328e+06	224998	137312	36.3294	36.3294	42.9877	53.4973	60.7678	38.6167	0.98	0.95	263650	160195	1.0997e+06	1.83831e+06	847692	1.61074e+06	1.773e+06	2.92363e+06	1.24585e+06	1.44744e+06	516392	369700	1.97328e+06	1.13642e+06	65364.5	134717	57667.7	52080	120548	224998	99371.7	111523	65249.4	37037.9
0	MGDG(16:0_18:1)+HCOO	MGDG(34:1)+HCOO	MGDG	(16:0_18:1)	(16:0)	(18:1)		801.573	C44 H81 O12	0.485528	0.561586	-2.4143e+06	-137541	4.69278e+06	2.27847e+06	313725	176183	36.5831	36.5831	70.1332	38.3264	61.892	39.2593	0.97	0.96	5.64198	4.69009	1.17922e+06	2.02096e+06	1.13045e+06	956644	1.97883e+06	4.69278e+06	1.57244e+06	2.08921e+06	1.22022e+06	637142	2.27847e+06	2.08248e+06	99784.5	148459	83533	66311.3	164717	313725	126711	149320	84140.8	47439
0	MGMG(30:0)+CH3COO	MGMG(30:0)+CH3COO	MGMG	(30:0)	(30:0)			747.563	C41 H79 O11	0.427105	0.438583	-1.3471e+08	-9.0089e+06	2.35139e+08	1.00429e+08	1.60467e+07	7.03783e+06	32.2572	32.2572	68.2255	28.4043	68.47	26.4687	0.86	0.9	15876170	352.932	6.07606e+07	7.78727e+07	5.67035e+07	6.65671e+07	1.0323e+08	2.35139e+08	8.72569e+07	7.34902e+07	6.12661e+07	4.50959e+07	9.98116e+07	1.00429e+08	4.14166e+06	5.17982e+06	3.71021e+06	4.48703e+06	7.69656e+06	1.60467e+07	5.75444e+06	5.63109e+06	4.50037e+06	3.0517e+06
0	MGMG(32:0)+CH3COO	MGMG(32:0)+CH3COO	MGMG	(32:0)	(32:0)			775.594	C43 H83 O11	0.546733	0.513622	-9.55584e+07	-7.3813e+06	2.10821e+08	1.15263e+08	1.5176e+07	7.79474e+06	34.6819	34.6819	47.4126	26.9131	52.3211	28.8625	0.88	0.91	15205688	7.53457e+06	8.06841e+07	1.00091e+08	7.3318e+07	8.07448e+07	1.07564e+08	2.10821e+08	1.03665e+08	9.90996e+07	6.11396e+07	5.93725e+07	1.08405e+08	1.15263e+08	5.696e+06	6.4729e+06	4.6205e+06	5.41974e+06	7.28783e+06	1.5176e+07	6.7473e+06	6.49718e+06	4.10159e+06	3.77342e+06
0	MGMG(34:0)+CH3COO	MGMG(34:0)+CH3COO	MGMG	(34:0)	(34:0)			803.625	C45 H87 O11	0.616444	0.583485	-2.32173e+07	-1.76895e+06	6.05317e+07	3.73144e+07	4.24704e+06	2.47809e+06	36.8536	36.8536	37.5692	17.4625	41.8551	18.8915	0.93	0.89	47.7053	74.2895	2.63718e+07	2.99874e+07	2.4432e+07	3.23869e+07	4.15891e+07	6.05317e+07	3.43012e+07	3.08943e+07	2.78438e+07	2.22604e+07	3.73144e+07	3.432e+07	1.55319e+06	2.06062e+06	1.61765e+06	2.18583e+06	2.9501e+06	4.24704e+06	2.12397e+06	2.22102e+06	1.64347e+06	1.47581e+06
0	MGMG(36:0)+CH3COO	MGMG(36:0)+CH3COO	MGMG	(36:0)	(36:0)			831.657	C47 H91 O11	0.51832	0.565389	-3.66043e+07	-2.09992e+06	7.5993e+07	3.93887e+07	4.83171e+06	2.7318e+06	38.754	38.754	65.2949	26.546	57.7819	30.155	0.800569	0.88	4.83171e+06	45.3764	1.94004e+07	2.71826e+07	2.17248e+07	2.1722e+07	3.20215e+07	7.5993e+07	3.12229e+07	3.26263e+07	2.50582e+07	1.78583e+07	3.93887e+07	3.82156e+07	1.49951e+06	1.90216e+06	1.42556e+06	1.66253e+06	2.12847e+06	4.83171e+06	1.99448e+06	2.3976e+06	1.58385e+06	1.17257e+06
0	MGMG(36:1)+CH3COO	MGMG(36:1)+CH3COO	MGMG	(36:1)	(36:1)			829.641	C47 H89 O11	0.633808	0.59741	-5.29008e+06	-470578	1.44462e+07	9.15612e+06	1.16888e+06	698298	36.915	36.915	44.104	30.3578	46.794	25.1598	0.92	0.87	97.642	36.3204	5.71763e+06	7.15629e+06	5.43738e+06	6.14693e+06	7.22633e+06	1.44462e+07	4.85592e+06	7.83283e+06	5.76454e+06	4.07973e+06	9.15612e+06	8.03313e+06	419584	513767	441024	519249	553080	1.16888e+06	570350	585212	458772	310884
0	MGMG(38:0)+CH3COO	MGMG(38:0)+CH3COO	MGMG	(38:0)	(38:0)			859.688	C49 H95 O11	0.487313	0.562711	-1.13637e+07	-595773	2.21649e+07	1.08012e+07	1.36243e+06	766652	39.372	39.372	84.3943	39.0862	62.1803	35.3955	0.87	0.97	-0.210881	859759	4262004	8.06923e+06	4.14616e+06	3.11967e+06	8.79376e+06	2.21649e+07	5.96336e+06	7.41667e+06	5.30617e+06	3.20676e+06	1.08012e+07	8.97692e+06	380523	603160	333479	394752	643364	1.36243e+06	424350	524291	379034	267012
0	MGMG(38:0)+CH3COO	MGMG(38:0)+CH3COO	MGMG	(38:0)	(38:0)			859.688	C49 H95 O11	0.480349	0.459222	-4.23392e+07	-2.90141e+06	8.14761e+07	3.91369e+07	5.36525e+06	2.46384e+06	40.4724	40.4724	69.4205	30.3506	68.1467	29.9397	0.89	0.9	409.856	79.676	2.32933e+07	2.27333e+07	1.78785e+07	2.32226e+07	3.95193e+07	8.14761e+07	2.79511e+07	2.20705e+07	2.25972e+07	1.58808e+07	3.91369e+07	2.75214e+07	1.57329e+06	1.59305e+06	1.12404e+06	1.5654e+06	2.70385e+06	5.36525e+06	1.71503e+06	1.50904e+06	1.30948e+06	1.03353e+06
0	MGMG(38:1)+CH3COO	MGMG(38:1)+CH3COO	MGMG	(38:1)	(38:1)			857.672	C49 H93 O11	0.479842	0.506287	-1.20575e+08	-6.76479e+06	2.31805e+08	1.1123e+08	1.37019e+07	6.93709e+06	38.7185	38.7185	63.6804	31.0232	57.8922	31.2716	0.84	0.86	146.901	79.678	6.83178e+07	9.36532e+07	5.52838e+07	6.4854e+07	1.05646e+08	2.31805e+08	7.7352e+07	8.73464e+07	6.2502e+07	4.61664e+07	1.1123e+08	1.0797e+08	4.3088e+06	5.75145e+06	3.90841e+06	4.00428e+06	7.35281e+06	1.37019e+07	4.4256e+06	5.38127e+06	3.67054e+06	2.92868e+06
0	MePC(17:1e)+Na	MePC(17:1e)+Na	MePC	(17:1e)	(17:1e)			544.337	C26 H52 O7 N1 P1 Na1	0.437504	0.486815	-2.37347e+06	-196758	4.21952e+06	1.84606e+06	383405	186647	10.879	10.879	71.5846	28.1872	73.1435	29.513	0.95	0.93	439963	5.74242	1.33032e+06	1.7569e+06	655213	1.18358e+06	1.40063e+06	4.21952e+06	1.84606e+06	1.47308e+06	1.21144e+06	744760	1.51835e+06	1.75688e+06	109523	149809	69667.6	93930.5	133975	383405	159585	142683	111353	71454.4
0	MePC(19:3e)+Na	MePC(19:3e)+Na	MePC	(19:3e)	(19:3e)			568.337	C28 H52 O7 N1 P1 Na1	0.355148	0.431446	-1.90355e+06	-150993	2.95191e+06	1.04836e+06	265575	114581	10.6246	10.6246	72.0209	16.195	68.2875	15.3183	0.88	0.91	7.31452	3.23426	922605	1.10163e+06	614398	853363	799052	2.95191e+06	1.02342e+06	1.01416e+06	974536	643907	900342	1.04836e+06	77097.6	106705	78870.7	64096.4	79802.8	265575	94234.2	96991.6	114581	78866.8
0	MePC(29:0)+Na	MePC(29:0)+Na	MePC	(29:0)	(29:0)			728.52	C38 H76 O8 N1 P1 Na1	0.675261	0.779292	-1.62304e+06	-79619	4.99798e+06	3.37494e+06	360743	281124	32.458	32.458	25.7984	24.7829	29.1588	35.9039	0.9	0.9	8.3665	12.2029	3.32079e+06	3.32854e+06	3.28754e+06	2.75128e+06	2.51633e+06	4.99798e+06	2.82075e+06	3.37494e+06	1.67414e+06	1.95207e+06	2.46e+06	2.79752e+06	262707	254755	206491	227752	147081	360743	276162	281124	113761	128970
0	MePC(30:2e)+NH4	MePC(30:2e)+NH4	MePC	(30:2e)	(30:2e)			719.57	C39 H80 O7 N2 P1	0.466636	0.521858	-8.14095e+06	-485668	1.52634e+07	7.12246e+06	1.01574e+06	530073	31.2808	31.2808	65.6253	22.3344	56.3733	19.0591	0.92	0.91	26.2362	530026	4.04637e+06	4.20142e+06	4.94034e+06	6.09885e+06	4.91598e+06	1.52634e+07	6.11854e+06	3.9956e+06	4.52253e+06	4.52343e+06	5.25505e+06	7.12246e+06	333052	326045	353174	450871	376482	1.01574e+06	404187	337699	345089	333200
0	MePC(30:3e)+Na	MePC(30:3e)+Na	MePC	(30:3e)	(30:3e)			722.51	C39 H74 O7 N1 P1 Na1	0.503192	0.533538	-6.59801e+06	-501751	1.32808e+07	6.68281e+06	1.07565e+06	573903	33.6879	33.6879	47.762	16.1168	41.0019	9.66681	0.95	0.95	18.1465	8.16564	3.89586e+06	7.2931e+06	5.55012e+06	6.53478e+06	5.11656e+06	1.32808e+07	4.97274e+06	6.65798e+06	5.10795e+06	4.57722e+06	5.37063e+06	6.68281e+06	339289	611138	479567	650625	523591	1.07565e+06	509402	503321	439008	452175
0	MePC(31:0)+Na	MePC(31:0)+Na	MePC	(31:0)	(31:0)			756.551	C40 H80 O8 N1 P1 Na1	0.575371	0.538259	-3.09004e+07	-1.76254e+06	7.27703e+07	4.18699e+07	3.81715e+06	2.05462e+06	31.646	31.646	49.2072	22.1584	53.5673	22.4525	0.99	0.91	24.0188	20.6968	2.59617e+07	4.47292e+07	2.37974e+07	3.07825e+07	2.90088e+07	7.27703e+07	3.835e+07	4.18699e+07	2.68917e+07	2.25532e+07	3.1112e+07	3.21195e+07	1.29144e+06	2.12374e+06	1.14977e+06	1.43367e+06	1.46006e+06	3.81715e+06	1.83515e+06	2.05462e+06	1.39824e+06	1.02677e+06
0	MePC(31:0)+Na	MePC(31:0)+Na	MePC	(31:0)	(31:0)			756.551	C40 H80 O8 N1 P1 Na1	0.535858	0.541695	-2.77168e+07	-2.00362e+06	5.97163e+07	3.19995e+07	4.37181e+06	2.36819e+06	34.719	34.719	38.7017	20.637	38.2922	21.7691	0.95	0.88	53.1088	37.9496	2.87896e+07	2.91839e+07	2.59219e+07	2.96078e+07	2.74288e+07	5.97163e+07	3.19995e+07	3.07483e+07	2.21522e+07	1.86774e+07	2.43773e+07	3.04471e+07	1.91069e+06	2.28e+06	2.01675e+06	2.14384e+06	2.05639e+06	4.37181e+06	2.27566e+06	2.36819e+06	1.53696e+06	1.34753e+06
0	MePC(31:0e)+Na	MePC(31:0e)+Na	MePC	(31:0e)	(31:0e)			742.572	C40 H82 O7 N1 P1 Na1	0.279984	0.352382	-7.279e+07	-3.98935e+06	1.01095e+08	2.8305e+07	6.16003e+06	2.17069e+06	33.4954	33.4954	132.866	68.5923	124.474	61.8307	0.77	0.93	68.1165	42.8116	6.13201e+06	1.04421e+07	1.0081e+07	8.13739e+06	3.1332e+07	1.01095e+08	7.41751e+06	9.50187e+06	7.34879e+06	6.25723e+06	2.05572e+07	2.8305e+07	605402	752673	496133	748458	1.87264e+06	6.16003e+06	648821	836845	643000	557872
0	MePC(31:1)+Na	MePC(31:1)+Na	MePC	(31:1)	(31:1)			754.536	C40 H78 O8 N1 P1 Na1	0.480108	0.39402	-3.54445e+06	-262951	6.81767e+06	3.27322e+06	433926	170975	30.8602	30.8602	53.494	19.073	58.8846	16.6114	0.98	0.93	8.20879	3.60232	2.39623e+06	3.35936e+06	2.13833e+06	2.91395e+06	2.27547e+06	6.81767e+06	3.27322e+06	2.82941e+06	2.58537e+06	1.73517e+06	2.74104e+06	2.73369e+06	169817	199123	125234	141874	130615	433926	170975	168348	122282	116525
0	MePC(31:1e)+Na	MePC(31:1e)+Na	MePC	(31:1e)	(31:1e)			740.556	C40 H80 O7 N1 P1 Na1	0.374353	0.348784	-9.20398e+06	-676366	1.47111e+07	5.50716e+06	1.03862e+06	362254	32.3659	32.3659	82.6198	30.9702	85.1048	27.8617	0.92	0.93	7.07047	12.9208	3.62584e+06	4.46603e+06	2.73452e+06	3.29313e+06	4.22246e+06	1.47111e+07	4.41888e+06	3.95337e+06	3.00623e+06	2.2169e+06	5.08913e+06	5.50716e+06	282003	290508	196922	220070	257464	1.03862e+06	343459	262175	200215	176916
0	MePC(32:0)+Na	MePC(32:0)+Na	MePC	(32:0)	(32:0)			770.567	C41 H82 O8 N1 P1 Na1	0.526945	0.553086	-8.08418e+06	-315433	1.70893e+07	9.00512e+06	705802	390369	32.7548	32.7548	59.3952	22.3775	51.3304	18.9482	0.78	0.71	4.2797	0.927305	5.53174e+06	9.42893e+06	3.78661e+06	6.95694e+06	5.65989e+06	1.70893e+07	7.7212e+06	9.00512e+06	6.43956e+06	4.89254e+06	5.4232e+06	7.04919e+06	232810	469232	260626	275931	250807	705802	335124	390369	267616	227195
0	MePC(32:1)+Na	MePC(32:1)+Na	MePC	(32:1)	(32:1)			768.551	C41 H80 O8 N1 P1 Na1	0.485907	0.51409	-1.66005e+06	-124547	3.22908e+06	1.56903e+06	256317	131770	32.1215	32.1215	59.9335	19.6039	53.0021	15.382	0.98	0.83	8.48022	3.11917	1.10615e+06	1.49766e+06	1.00393e+06	1.1121e+06	895621	3.22908e+06	1.56903e+06	1.54118e+06	1.34045e+06	877507	1.17699e+06	1.39455e+06	90529.9	123603	86451.7	89080.7	101135	256317	131770	103794	100878	95842.2
0	MePC(32:1)+Na	MePC(32:1)+Na	MePC	(32:1)	(32:1)			768.551	C41 H80 O8 N1 P1 Na1	0.671157	0.687068	-4.88351e+06	-376944	1.48505e+07	9.96704e+06	1.20456e+06	827612	34.243	34.243	43.5868	21.1246	46.0074	31.8682	0.99	0.99	12.0351	20.9027	5.61485e+06	8.12437e+06	5.63025e+06	6.16848e+06	7.92619e+06	1.48505e+07	9.60839e+06	9.96704e+06	7.6932e+06	5.61773e+06	8.14392e+06	6.63789e+06	410586	777882	464197	584233	474493	1.20456e+06	640468	827612	450012	329786
0	MePC(32:1e)+Na	MePC(32:1e)+Na	MePC	(32:1e)	(32:1e)			754.572	C41 H82 O7 N1 P1 Na1	0.340919	0.431373	-1.25105e+07	-704935	1.89818e+07	6.47126e+06	1.23971e+06	534778	33.5771	33.5771	82.2585	24.5105	69.8947	26.6068	0.94	0.94	22.1378	13.8309	3.4604e+06	5.894e+06	3.96108e+06	4.67863e+06	5.92434e+06	1.89818e+07	5.21575e+06	6.47126e+06	4.21666e+06	3.23956e+06	4.66882e+06	6.22197e+06	247031	450823	316355	396757	461830	1.23971e+06	369183	534778	329877	252089
0	MePC(32:3e)+Na	MePC(32:3e)+Na	MePC	(32:3e)	(32:3e)			750.541	C41 H78 O7 N1 P1 Na1	0.431503	0.434786	-2.3287e+07	-1.91659e+06	4.09625e+07	1.76754e+07	3.39091e+06	1.47432e+06	35.9071	35.9071	58.2647	20.6925	61.6118	23.5457	0.94	0.98	3.36488e+06	2.0784	1.24953e+07	1.60888e+07	1.3442e+07	1.36444e+07	1.6203e+07	4.09625e+07	1.16598e+07	1.66681e+07	1.26936e+07	1.104e+07	1.71007e+07	1.76754e+07	995248	1.27022e+06	1.01839e+06	1.03533e+06	1.36997e+06	3.39091e+06	879857	1.36134e+06	1.11258e+06	815239
0	MePC(32:4e)+Na	MePC(32:4e)+Na	MePC	(32:4e)	(32:4e)			748.525	C41 H76 O7 N1 P1 Na1	0.37667	0.417247	-1.15499e+07	-799979	1.85294e+07	6.97945e+06	1.37276e+06	572779	33.7554	33.7554	60.6945	21.5096	62.5285	22.0826	0.91	0.83	5.18974	1.83182	6.51965e+06	6.04049e+06	5.93991e+06	6.26843e+06	6.38319e+06	1.85294e+07	6.65478e+06	4.42231e+06	6.11576e+06	4.08778e+06	6.97945e+06	6.69753e+06	477163	528020	396811	423869	434722	1.37276e+06	423688	572779	420193	279554
0	MePC(32:5e)+Na	MePC(32:5e)+Na	MePC	(32:5e)	(32:5e)			746.51	C41 H74 O7 N1 P1 Na1	0.931742	0.881342	-1.36634e+06	-216485	2.00174e+07	1.86511e+07	1.82445e+06	1.60796e+06	35.0422	35.0422	8.59694	12.6755	15.4033	12.2339	0.94	0.97	96.9737	1.6066e+06	1.70334e+07	1.80443e+07	2.00174e+07	1.91596e+07	1.57083e+07	1.74543e+07	1.42117e+07	1.86511e+07	1.37103e+07	1.47015e+07	1.36981e+07	1.61612e+07	1.46958e+06	1.43557e+06	1.72789e+06	1.82445e+06	1.18923e+06	1.39567e+06	1.3736e+06	1.60796e+06	1.16396e+06	1.30951e+06
0	MePC(33:1)+Na	MePC(33:1)+Na	MePC	(33:1)	(33:1)			782.567	C42 H82 O8 N1 P1 Na1	0.356796	0.327325	-9.92533e+08	-7.40449e+07	1.54311e+09	5.50575e+08	1.10075e+08	3.60303e+07	33.319	33.319	79.8051	26.9503	81.8352	24.3053	0.84	0.9	3935.04	63.1334	3.92054e+08	5.5143e+08	2.999e+08	3.63846e+08	4.05448e+08	1.54311e+09	5.07833e+08	5.50575e+08	3.65844e+08	2.41748e+08	4.0948e+08	5.14262e+08	2.75832e+07	3.63115e+07	2.09529e+07	2.57792e+07	2.82954e+07	1.10075e+08	3.55913e+07	3.60303e+07	2.50488e+07	1.76897e+07
0	MePC(33:1)+Na	MePC(33:1)+Na	MePC	(33:1)	(33:1)			782.567	C42 H82 O8 N1 P1 Na1	0.665687	0.960706	-5.9992e+07	-261700	1.79449e+08	1.19457e+08	6.66014e+06	6.39844e+06	35.102	35.102	30.2008	19.4582	11.222	18.8083	0.85	0.95	17.385	23.2248	9.6178e+07	1.16104e+08	9.44985e+07	9.18286e+07	9.65948e+07	1.79449e+08	9.4656e+07	1.0762e+08	7.20435e+07	7.52866e+07	9.38144e+07	1.19457e+08	5.54557e+06	6.01948e+06	4.87315e+06	5.19887e+06	5.494e+06	6.66014e+06	5.28177e+06	6.39844e+06	4.44731e+06	3.63978e+06
0	MePC(33:1e)+Na	MePC(33:1e)+Na	MePC	(33:1e)	(33:1e)			768.588	C42 H84 O7 N1 P1 Na1	0.410675	0.395154	-1.33297e+09	-9.99451e+07	2.26185e+09	9.28887e+08	1.65241e+08	6.52956e+07	34.7424	34.7424	78.4067	32.3239	80.8288	32.2678	0.94	0.92	133.819	130.959	5.72173e+08	9.91806e+08	4.15362e+08	5.15374e+08	5.95439e+08	2.26185e+09	7.57954e+08	9.28887e+08	4.73907e+08	3.463e+08	7.02885e+08	7.79962e+08	4.0086e+07	7.30046e+07	2.84994e+07	3.3636e+07	4.4659e+07	1.65241e+08	4.94894e+07	6.52956e+07	3.51603e+07	2.35682e+07
0	MePC(33:2)+Na	MePC(33:2)+Na	MePC	(33:2)	(33:2)			780.551	C42 H80 O8 N1 P1 Na1	0.508902	0.53366	-6.65744e+06	-335794	1.35562e+07	6.89879e+06	720063	384269	31.4935	31.4935	66.2217	53.1877	53.4099	38.2678	0.84	0.85	3.47901	0.900844	3.87497e+06	6.54678e+06	3.92454e+06	3.79684e+06	3.69759e+06	1.35562e+07	6.89879e+06	5.79488e+06	4.17153e+06	3.0334e+06	5.48295e+06	513299	246886	375714	248776	275326	240785	720063	384269	346001	235512	220522
0	MePC(33:2e)+Na	MePC(33:2e)+Na	MePC	(33:2e)	(33:2e)			766.572	C42 H82 O7 N1 P1 Na1	0.37883	0.453363	-7.12526e+06	-271858	1.14707e+07	4.34545e+06	497329	225471	32.7354	32.7354	78.8307	27.5763	56.7477	22.7238	0.76	0.89	1.35855	1.44819	2.94503e+06	4.0416e+06	2.77418e+06	2.38535e+06	2.96638e+06	1.14707e+07	4.34545e+06	3.92937e+06	2.72937e+06	1.80429e+06	3.42565e+06	3.58402e+06	174389	214082	129602	166350	227353	497329	201580	212477	149135	118821
0	MePC(33:2e)+Na	MePC(33:2e)+Na	MePC	(33:2e)	(33:2e)			766.572	C42 H82 O7 N1 P1 Na1	0.449416	0.478239	-6.61611e+07	-3.75497e+06	1.20165e+08	5.40042e+07	7.19672e+06	3.44175e+06	33.3632	33.3632	78.1805	35.0974	75.7565	34.234	0.89	0.91	13.9099	11.5728	3.03111e+07	5.3106e+07	1.93262e+07	2.44869e+07	3.96006e+07	1.20165e+08	3.90557e+07	5.40042e+07	2.42351e+07	1.90602e+07	4.16885e+07	4.29915e+07	2.07627e+06	3.32777e+06	1.1106e+06	1.58684e+06	2.27981e+06	7.19672e+06	2.66678e+06	3.44175e+06	1.65276e+06	1.19635e+06
0	MePC(33:3)+Na	MePC(33:3)+Na	MePC	(33:3)	(33:3)			778.536	C42 H78 O8 N1 P1 Na1	0.423036	0.544793	-6.41626e+06	-430187	1.11207e+07	4.70448e+06	945035	514848	34.711	34.711	79.9048	31.1478	70.7742	36.9637	0.96	0.97	35.3185	482380	3.23407e+06	4.30196e+06	1.96897e+06	2.91347e+06	2.27768e+06	1.11207e+07	4.40866e+06	3.03467e+06	2.6806e+06	1.93186e+06	3.86139e+06	4.70448e+06	349867	409531	191771	250733	231608	945035	440672	281217	308074	155843
0	MePC(33:3e)+Na	MePC(33:3e)+Na	MePC	(33:3e)	(33:3e)			764.556	C42 H80 O7 N1 P1 Na1	0.466185	0.569918	-2.38143e+06	-147821	4.46115e+06	2.07972e+06	343703	195883	32.9927	32.9927	66.8551	25.4511	63.5331	31.8548	0.91	0.88	3.08292	3.78391	1.47536e+06	2.23798e+06	1.09099e+06	1.14089e+06	1.27193e+06	4.46115e+06	1.89814e+06	2.07972e+06	1.35587e+06	939575	1.63411e+06	1.60987e+06	117547	170951	84212.7	95879.2	110524	343703	190465	195883	160766	71650.7
0	MePC(34:0)+Na	MePC(34:0)+Na	MePC	(34:0)	(34:0)			798.598	C43 H86 O8 N1 P1 Na1	0.502538	0.35713	-4.45686e+06	-555928	8.95919e+06	4.50233e+06	864759	308831	35.3049	35.3049	49.5233	14.4338	76.7546	20.3155	0.8	0.69	4.40887	4.72813	3.2168e+06	4.23949e+06	2.9571e+06	4.33642e+06	3.44475e+06	8.95919e+06	3.55156e+06	4.1114e+06	3.58336e+06	3.07509e+06	3.2803e+06	4.50233e+06	213004	334553	161833	216539	261615	864759	270003	274588	195638	186645
0	MePC(34:1)+Na	MePC(34:1)+Na	MePC	(34:1)	(34:1)			796.583	C43 H84 O8 N1 P1 Na1	0.407751	0.360163	-1.57521e+07	-1.42006e+06	2.6597e+07	1.08449e+07	2.21941e+06	799352	34.4654	34.4654	62.5272	21.2901	69.8148	20.3026	0.84	0.86	14.0276	5.99366	9.14681e+06	1.2267e+07	8.46413e+06	8.2113e+06	6.66984e+06	2.6597e+07	1.04798e+07	1.08449e+07	9.41161e+06	5.76687e+06	7.83109e+06	1.00177e+07	676404	872166	627633	584379	560041	2.21941e+06	750481	799352	614071	448742
0	MePC(34:1e)+Na	MePC(34:1e)+Na	MePC	(34:1e)	(34:1e)			782.603	C43 H86 O7 N1 P1 Na1	0.392286	0.359054	-3.24379e+07	-2.50592e+06	5.3377e+07	2.0939e+07	3.90972e+06	1.4038e+06	35.794	35.794	74.707	27.3571	73.0398	28.3229	0.83	0.94	659.462	6.22089	1.32229e+07	2.06469e+07	1.08429e+07	1.29995e+07	1.7697e+07	5.3377e+07	1.67445e+07	1.87427e+07	1.2261e+07	9.24057e+06	2.0939e+07	1.77308e+07	1.03506e+06	1.56157e+06	779177	1.06505e+06	1.20754e+06	3.90972e+06	1.4038e+06	1.12442e+06	810071	624003
0	MePC(34:2e)+Na	MePC(34:2e)+Na	MePC	(34:2e)	(34:2e)			780.588	C43 H84 O7 N1 P1 Na1	0.379078	0.349695	-1.7343e+06	-160577	2.7931e+06	1.0588e+06	246926	86348.8	34.524	34.524	75.3336	33.9941	88.1553	30.6077	0.85	0.97	0.337687	1.44149	403116	1.20992e+06	602533	905491	914384	2.7931e+06	488382	1.0588e+06	677314	549504	713768	448230	53412.9	79648.5	38286.4	57360.2	58521.6	246926	86348.8	83031.2	54165.3	36249.9
0	MePC(34:4e)+Na	MePC(34:4e)+Na	MePC	(34:4e)	(34:4e)			776.556	C43 H80 O7 N1 P1 Na1	0.598971	0.521569	-2.23876e+06	-218926	5.58253e+06	3.34377e+06	457591	238665	37.8724	37.8724	39.8891	23.0213	48.315	32.3212	0.85	0.78	2.01751	239259	2.32403e+06	2.46948e+06	3.30337e+06	2.13138e+06	3.43361e+06	5.58253e+06	2.32122e+06	2.51464e+06	1.97672e+06	1.78049e+06	2.76487e+06	3.34377e+06	153247	199927	205115	156737	237702	457591	122043	191273	129430	115549
0	MePC(34:4e)+Na	MePC(34:4e)+Na	MePC	(34:4e)	(34:4e)			776.556	C43 H80 O7 N1 P1 Na1	0.666903	0.661704	-629870	-63843.8	1.89095e+06	1.26108e+06	188721	124878	38.3975	38.3975	49.8103	51.3235	41.0454	41.3423	0.97	0.94	-1.22125	125085	708909	806624	816230	558944	956661	1.89095e+06	239098	815472	538648	483481	935633	1.26108e+06	69714.9	103945	113639	68493.8	98544	188721	37322.5	92476.7	58027.5	57689.8
0	MePC(34:5e)+Na	MePC(34:5e)+Na	MePC	(34:5e)	(34:5e)			774.541	C43 H78 O7 N1 P1 Na1	0.573025	0.556482	-1.31492e+07	-1.16853e+06	3.07961e+07	1.7647e+07	2.63469e+06	1.46616e+06	34.895	34.895	40.4243	23.4813	47.0846	22.6518	1	0.98	25.4968	21.5519	1.6091e+07	1.64064e+07	1.1993e+07	1.39448e+07	1.33789e+07	3.07961e+07	1.7647e+07	1.59149e+07	1.26049e+07	9.07375e+06	1.2371e+07	1.70113e+07	1.22922e+06	1.34541e+06	989087	1.08833e+06	900911	2.63469e+06	1.14718e+06	1.46616e+06	1.06255e+06	747008
0	MePC(34:5e)+Na	MePC(34:5e)+Na	MePC	(34:5e)	(34:5e)			774.541	C43 H78 O7 N1 P1 Na1	0.644687	0.72381	-5.07945e+06	-308077	1.42957e+07	9.21626e+06	1.11546e+06	807378	36.5697	36.5697	29.3967	17.0683	25.5073	21.3953	0.97	0.97	8.94237	4.8546	6.86347e+06	8.93062e+06	9.40742e+06	7.70767e+06	7.6582e+06	1.42957e+07	6.06293e+06	7.44502e+06	6.45678e+06	6.16365e+06	7.93067e+06	9.21626e+06	590527	755011	936716	628116	703565	1.11546e+06	493621	753413	558733	549565
0	MePC(34:5e)+Na	MePC(34:5e)+Na	MePC	(34:5e)	(34:5e)			774.541	C43 H78 O7 N1 P1 Na1	0.834304	0.873022	-5.38425e+06	-314576	3.24947e+07	2.71104e+07	2.47741e+06	2.16283e+06	37.1077	37.1077	10.9349	12.0933	12.7948	14.6361	0.97	0.91	2.14323e+06	23.2642	2.36967e+07	2.78679e+07	2.77655e+07	2.55855e+07	2.62751e+07	3.24947e+07	1.93134e+07	2.71104e+07	2.35144e+07	2.03153e+07	2.26833e+07	2.24398e+07	1.97976e+06	1.69915e+06	2.47741e+06	1.98484e+06	1.97326e+06	1.90609e+06	1.40612e+06	2.16283e+06	1.86977e+06	1.60803e+06
0	MePC(34:6)+Na	MePC(34:6)+Na	MePC	(34:6)	(34:6)			786.504	C43 H74 O8 N1 P1 Na1	0.695483	0.793836	-1.70569e+06	-101435	5.60129e+06	3.8956e+06	492011	390576	33.5755	33.5755	24.6422	11.9984	30.6808	17.6044	0.97	0.93	11.8861	6.16605	4.53486e+06	3.98854e+06	5.60129e+06	4.80602e+06	2.48907e+06	3.99701e+06	2.9833e+06	3.8956e+06	3.34936e+06	3.41001e+06	2.90028e+06	2.91623e+06	362630	492011	454386	369158	164268	429621	275030	390576	355803	285361
0	MePC(34:7e)+Na	MePC(34:7e)+Na	MePC	(34:7e)	(34:7e)			770.51	C43 H74 O7 N1 P1 Na1	1.02896	0.903864	165536	-54268.3	5.71701e+06	5.88254e+06	564493	510224	34.6365	34.6365	24.636	21.5682	21.6215	30.97	0.97	0.92	2.09749	2.32355	5.41701e+06	5.71701e+06	5.67551e+06	5.15095e+06	3.16851e+06	3.35658e+06	3.99546e+06	5.88254e+06	4.02556e+06	3.46239e+06	3.50263e+06	3.93889e+06	495988	534128	468684	455716	277764	564493	334076	510224	285269	289540
0	MePC(35:0e)+Na	MePC(35:0e)+Na	MePC	(35:0e)	(35:0e)			798.635	C44 H90 O7 N1 P1 Na1	0.341909	0.337099	-4.1216e+07	-3.38861e+06	6.26297e+07	2.14137e+07	5.11179e+06	1.72318e+06	37.636	37.636	105.3	47.5124	103.453	47.0541	0.81	0.72	4.85255	4.68303	8.89889e+06	1.3989e+07	8.07701e+06	8.63496e+06	1.86361e+07	6.26297e+07	1.03016e+07	1.126e+07	8.37161e+06	6.86243e+06	2.02804e+07	2.14137e+07	753646	1.21074e+06	596297	681759	1.70014e+06	5.11179e+06	862374	1.09921e+06	703172	466624
0	MePC(35:1e)+Na	MePC(35:1e)+Na	MePC	(35:1e)	(35:1e)			796.619	C44 H88 O7 N1 P1 Na1	0.332932	0.367141	-3.94814e+08	-2.77368e+07	5.91865e+08	1.97051e+08	4.38277e+07	1.60909e+07	36.272	36.272	105.523	45.5639	105.965	45.9352	0.96	0.96	311.436	14299627	1.02941e+08	1.75911e+08	5.2514e+07	6.72562e+07	1.58622e+08	5.91865e+08	1.10758e+08	1.54048e+08	6.82911e+07	5.37374e+07	1.6603e+08	1.97051e+08	6.71256e+06	1.09086e+07	4.80306e+06	6.30441e+06	1.15172e+07	4.38277e+07	1.04353e+07	1.06591e+07	5.77264e+06	3.75785e+06
0	MePC(35:2)+Na	MePC(35:2)+Na	MePC	(35:2)	(35:2)			808.583	C44 H84 O8 N1 P1 Na1	0.387026	0.441809	-4.19109e+08	-2.63324e+07	6.8373e+08	2.64621e+08	4.71744e+07	2.08421e+07	33.6559	33.6559	75.1483	29.9332	76.3696	34.0067	0.95	0.92	51928732	152.625	1.89173e+08	2.59797e+08	1.45948e+08	1.58896e+08	2.00162e+08	6.8373e+08	2.64621e+08	2.461e+08	1.54163e+08	1.07503e+08	1.99351e+08	2.33521e+08	1.25599e+07	1.79007e+07	9.98678e+06	1.13878e+07	1.28216e+07	4.71744e+07	2.08421e+07	1.9959e+07	1.10832e+07	7.70697e+06
0	MePC(35:2)+Na	MePC(35:2)+Na	MePC	(35:2)	(35:2)			808.583	C44 H84 O8 N1 P1 Na1	0.369521	0.402637	-6.68328e+07	-3.41557e+06	1.06003e+08	3.91704e+07	5.71775e+06	2.30218e+06	34.311	34.311	70.0494	21.8387	65.7123	23.0649	0.99	0.97	16.9297	26.9304	3.13687e+07	4.2206e+07	2.50013e+07	2.9639e+07	3.01969e+07	1.06003e+08	3.70799e+07	3.91704e+07	2.73116e+07	2.12726e+07	3.20141e+07	3.82941e+07	1.97701e+06	2.50051e+06	1.29714e+06	1.55151e+06	1.87994e+06	5.71775e+06	2.15447e+06	2.30218e+06	1.57935e+06	1.17646e+06
0	MePC(35:3)+Na	MePC(35:3)+Na	MePC	(35:3)	(35:3)			806.567	C44 H82 O8 N1 P1 Na1	0.598266	0.508269	-1.81014e+07	-1.95901e+06	4.50583e+07	2.69569e+07	3.98391e+06	2024898	31.9695	31.9695	49.7133	23.61	64.7822	27.1067	0.881624	0.822963	4074868	2.06955e+06	1.59424e+07	2.5561e+07	1.83485e+07	1.43713e+07	1.8924e+07	4.50583e+07	2.69569e+07	2.38801e+07	1.51809e+07	1.52148e+07	1.94781e+07	1.89691e+07	1.27073e+06	2.16646e+06	1.08581e+06	1.08242e+06	1.11414e+06	3.98391e+06	2024898	1.96579e+06	1.32718e+06	997926
0	MePC(35:3)+Na	MePC(35:3)+Na	MePC	(35:3)	(35:3)			806.567	C44 H82 O8 N1 P1 Na1	0.578017	0.515115	-1.59945e+08	-1.45426e+07	3.79031e+08	2.19087e+08	2.9992e+07	1.54493e+07	32.92	32.92	52.5475	25.031	54.8666	20.9266	0.96	0.94	246.768	118.166	1.6877e+08	1.65106e+08	1.30094e+08	1.40189e+08	1.2418e+08	3.79031e+08	2.19087e+08	1.56212e+08	1.4818e+08	1.02295e+08	1.34445e+08	1.58797e+08	1.23687e+07	1.30059e+07	1.0056e+07	1.07706e+07	9.38841e+06	2.9992e+07	1.54493e+07	1.18352e+07	1.12204e+07	8.25425e+06
0	MePC(35:3)+Na	MePC(35:3)+Na	MePC	(35:3)	(35:3)			806.567	C44 H82 O8 N1 P1 Na1	0.798717	0.724755	-6.35946e+06	-612701	3.15946e+07	2.52352e+07	2.22602e+06	1.61332e+06	33.858	33.858	44.5192	29.0778	34.9412	29.07	0.97	0.96	3.22594	1.80083e+06	1.68426e+07	2.57109e+07	7.80304e+06	1.75909e+07	1.43646e+07	3.15946e+07	1.51556e+07	2.52352e+07	1.09883e+07	1.47467e+07	1.51187e+07	1.73744e+07	1.21476e+06	1.71042e+06	933386	1.27267e+06	1.02119e+06	2.22602e+06	1.08278e+06	1.61332e+06	911334	685031
0	MePC(35:3e)+Na	MePC(35:3e)+Na	MePC	(35:3e)	(35:3e)			792.588	C44 H84 O7 N1 P1 Na1	0.423705	0.448516	-3.276e+07	-2.30083e+06	5.68458e+07	2.40858e+07	4.17207e+06	1.87124e+06	33.5393	33.5393	71.5723	29.4396	74.3972	33.347	0.98	0.97	4.17267e+06	31.355	1.68246e+07	2.80836e+07	1.02672e+07	1.5022e+07	1.66837e+07	5.68458e+07	1.90316e+07	2.40858e+07	1.36183e+07	9.46071e+06	1.72561e+07	1.87498e+07	1.04155e+06	2.28736e+06	818900	961221	1.20139e+06	4.17207e+06	1.38683e+06	1.87124e+06	864159	743175
0	MePC(35:3e)+Na	MePC(35:3e)+Na	MePC	(35:3e)	(35:3e)			792.588	C44 H84 O7 N1 P1 Na1	0.312759	0.399508	-2.93753e+08	-1.41622e+07	4.27438e+08	1.33685e+08	2.35843e+07	9.42211e+06	34.1035	34.1035	106.678	30.2917	93.7555	36.4098	0.82	0.87	22876732	167.93	8.30134e+07	1.90179e+08	78991.5	6.36107e+07	9.24209e+07	4.27438e+08	1.1194e+08	1.33685e+08	5.82758e+07	6.52137e+07	1.10864e+08	1.10725e+08	6.26257e+06	1.06897e+07	36233.2	4.36572e+06	6.92715e+06	2.35843e+07	8.17456e+06	9.24856e+06	4.26774e+06	3.4512e+06
0	MePC(35:4)+Na	MePC(35:4)+Na	MePC	(35:4)	(35:4)			804.551	C44 H80 O8 N1 P1 Na1	0.653179	0.793857	-987336	-34788.5	2.84682e+06	1.85948e+06	168759	133971	30.4666	30.4666	49.2027	31.2034	48.3119	33.6669	0.77	0.85	15.4912	128037	992889	2.05382e+06	1.22865e+06	1.29502e+06	858182	2.84682e+06	1.6085e+06	1.85948e+06	1.08702e+06	811410	1.10144e+06	1.07839e+06	68145.6	127572	61125.4	84805.3	52499.3	168759	83188.1	133971	65011.1	68518
0	MePC(35:4)+Na	MePC(35:4)+Na	MePC	(35:4)	(35:4)			804.551	C44 H80 O8 N1 P1 Na1	0.582087	0.567862	-2.13843e+06	-112139	5.11693e+06	2.9785e+06	259499	147360	31.086	31.086	45.8656	15.3114	47.971	19.5263	0.88	0.77	6.44662	1.19799	2.05166e+06	3.3665e+06	2.00428e+06	1.74805e+06	2.4061e+06	5.11693e+06	2.86842e+06	2.38894e+06	2.09112e+06	2.08672e+06	2.66068e+06	2.9785e+06	109825	156714	88404.1	98695	101522	259499	147360	133914	105237	83887.5
0	MePC(35:4e)+Na	MePC(35:4e)+Na	MePC	(35:4e)	(35:4e)			790.572	C44 H82 O7 N1 P1 Na1	0.391657	0.502317	-2.46185e+06	-115744	4.04681e+06	1.58496e+06	232566	116822	33.08	33.08	73.8344	51.3595	56.2397	39.3254	0.93	0.75	7.30694	2.35525	1.21369e+06	1.54083e+06	798191	888785	1.35615e+06	4.04681e+06	1.41182e+06	279601	669555	722358	1.58496e+06	1.28865e+06	116357	108012	50963.5	66392.9	106960	232566	100868	38122.6	64220.7	54943.7
0	MePC(36:1e)+NH4	MePC(36:1e)+NH4	MePC	(36:1e)	(36:1e)			805.679	C45 H94 O7 N2 P1	0.431247	0.450375	-1.81694e+06	-125148	3.1946e+06	1.37766e+06	227696	102549	37.752	37.752	79.3666	41.4511	71.0281	33.9967	0.95	0.83	13.4614	102665	733859	808421	642429	796822	1.24358e+06	3.1946e+06	920330	745948	552732	485098	1.37766e+06	1.27384e+06	57731.7	67287.5	50569.2	66348.6	97881.7	227696	57341.7	62519.2	42380.1	49628.5
0	MePC(36:3)+Na	MePC(36:3)+Na	MePC	(36:3)	(36:3)			820.583	C45 H84 O8 N1 P1 Na1	0.487438	0.476535	-3.11816e+06	-227214	6.08347e+06	2.96531e+06	434057	206844	34.1065	34.1065	52.9212	22.4367	45.5387	16.2497	0.95	0.89	7.34756	2.36871	2.45513e+06	2.32334e+06	2.38718e+06	2.58118e+06	1.83875e+06	6.08347e+06	2.96531e+06	2.38648e+06	2.31504e+06	1.51853e+06	1.89235e+06	2.07139e+06	204818	177854	174651	204946	162425	434057	206844	189843	177749	133413
0	MePC(36:4e)+Na	MePC(36:4e)+Na	MePC	(36:4e)	(36:4e)			804.588	C45 H84 O7 N1 P1 Na1	0.528755	0.485591	-1.34183e+06	-149505	2.84742e+06	1.50559e+06	290634	141129	37.9121	37.9121	58.1252	28.6801	69.3386	30.1487	0.95	0.93	1.97507	3.58401	1.0257e+06	1.55368e+06	906501	829163	905441	2.84742e+06	942019	1.50559e+06	947640	636611	1.33676e+06	1.13334e+06	81558.5	150498	67454.9	76515.7	82299.5	290634	103481	141129	84488.6	58088.8
0	MePC(36:5e)+Na	MePC(36:5e)+Na	MePC	(36:5e)	(36:5e)			802.572	C45 H82 O7 N1 P1 Na1	0.566334	0.710219	-2.39965e+06	-103759	5.53341e+06	3.13376e+06	358059	254300	38.104	38.104	49.1725	34.2749	47.2592	40.7517	0.89	0.95	1.46044	2.67217	2.0054e+06	3.09087e+06	2.23279e+06	1.69925e+06	2.51293e+06	5.53341e+06	1.54791e+06	3.13376e+06	1.98665e+06	1.25565e+06	2.45362e+06	2.98762e+06	125113	215020	163582	101312	195165	358059	100762	201236	122668	90199.9
0	MePC(36:6)+Na	MePC(36:6)+Na	MePC	(36:6)	(36:6)			814.536	C45 H78 O8 N1 P1 Na1	0.799284	0.866865	-4.4228e+06	-248989	2.20351e+07	1.76123e+07	1.87021e+06	1.62122e+06	35.733	35.733	21.8498	11.7996	24.3113	20.6032	0.99	0.92	1.80441e+06	79.7669	2.10608e+07	1.944e+07	2.20351e+07	1.85699e+07	1.29524e+07	1.32179e+07	1.63686e+07	1.76123e+07	1.54996e+07	1.45232e+07	1.22804e+07	1.551e+07	1.56902e+06	1.74763e+06	1.87021e+06	1.70613e+06	1.15403e+06	952686	1.62122e+06	1.40641e+06	1.35304e+06	1.18752e+06
0	MePC(36:6e)+Na	MePC(36:6e)+Na	MePC	(36:6e)	(36:6e)			800.556	C45 H80 O7 N1 P1 Na1	0.6612	0.556068	-4.65533e+06	-419676	1.37407e+07	9.08533e+06	945362	525686	36.8138	36.8138	26.2574	16.4339	39.735	23.8427	0.79	0.75	5.59171	8.55554	8.40821e+06	9.27683e+06	7.38533e+06	7.49192e+06	8.17691e+06	1.37407e+07	7.9509e+06	9.08533e+06	6.22706e+06	5.77728e+06	7.25452e+06	7.75262e+06	443202	451608	423754	425485	444504	945362	467294	525686	343852	271646
0	MePC(36:7e)+Na	MePC(36:7e)+Na	MePC	(36:7e)	(36:7e)			798.541	C45 H78 O7 N1 P1 Na1	0.595152	0.653586	-3.77027e+07	-1.91594e+06	9.3128e+07	5.54253e+07	5.53077e+06	3.61483e+06	35.0515	35.0515	39.1362	24.0877	30.9884	22.9993	0.96	0.94	65.657	26.9302	4.33165e+07	5.63774e+07	3.63351e+07	4.15872e+07	4.74653e+07	9.3128e+07	4.85807e+07	5.54253e+07	3.46784e+07	2.80297e+07	4.86552e+07	5.18893e+07	3.10036e+06	3.53576e+06	2.67248e+06	2.98276e+06	2.81745e+06	5.53077e+06	3.2403e+06	3.61483e+06	2.23837e+06	1.95689e+06
0	MePC(36:7e)+Na	MePC(36:7e)+Na	MePC	(36:7e)	(36:7e)			798.541	C45 H78 O7 N1 P1 Na1	0.960884	0.802888	-433117	-213763	1.10725e+07	1.06394e+07	1.08448e+06	870714	36.7305	36.7305	12.3404	16.3507	15.3039	15.3667	0.97	0.96	31.0238	17.2306	1.06197e+07	1.06637e+07	1.04502e+07	1.10725e+07	7.68501e+06	1.0849e+07	9.23378e+06	1.06394e+07	7.20463e+06	7.61782e+06	7.13664e+06	8.85392e+06	1.023e+06	796400	1.018e+06	955267	721928	1.08448e+06	815550	870714	622449	648698
0	MePC(37:0)+Na	MePC(37:0)+Na	MePC	(37:0)	(37:0)			840.645	C46 H92 O8 N1 P1 Na1	0.357104	0.361861	-1.99319e+07	-1.63884e+06	3.10032e+07	1.10714e+07	2.56816e+06	929317	37.083	37.083	86.3557	29.8703	80.8587	33.076	0.96	0.87	3.61923	2.74452	7.30022e+06	9.3148e+06	5.18728e+06	5.7914e+06	9.43284e+06	3.10032e+07	9.06627e+06	8.24372e+06	6.4507e+06	4.40091e+06	1.01242e+07	1.10714e+07	588987	784981	531479	543534	846848	2.56816e+06	782446	670656	501595	346663
0	MePC(37:0)+Na	MePC(37:0)+Na	MePC	(37:0)	(37:0)			840.645	C46 H92 O8 N1 P1 Na1	0.938037	0.422719	-453168	-423303	7.31349e+06	6.86032e+06	733269	309967	38.1743	38.1743	78.8297	49.0575	96.8022	25.1588	0.99	0.84	0.515258	1.21463	5.64737e+06	3.04702e+06	868745	3.13931e+06	399167	7.31349e+06	6.86032e+06	2.86179e+06	2.25967e+06	2.36739e+06	3.54906e+06	3.07505e+06	174866	245445	89714.4	167556	95853.8	733269	262119	268336	219179	142439
0	MePC(37:1)+Na	MePC(37:1)+Na	MePC	(37:1)	(37:1)			838.63	C46 H90 O8 N1 P1 Na1	0.365351	0.323353	-1.5908e+08	-1.3694e+07	2.50659e+08	9.15783e+07	2.0238e+07	6.54402e+06	36.9934	36.9934	81.5695	26.0968	88.4514	30.1177	0.97	0.94	22296966	7471092	6.67431e+07	8.10455e+07	4.46504e+07	5.21257e+07	7.46448e+07	2.50659e+08	7.56687e+07	7.90592e+07	5.81148e+07	4.0272e+07	8.04528e+07	9.15783e+07	4.40495e+06	6.12785e+06	3.47515e+06	3.92119e+06	5.4413e+06	2.0238e+07	5.94943e+06	5.59079e+06	3.9292e+06	2.54393e+06
0	MePC(37:1e)+Na	MePC(37:1e)+Na	MePC	(37:1e)	(37:1e)			824.65	C46 H92 O7 N1 P1 Na1	0.235635	0.395475	-7.45534e+07	-2.97374e+06	9.75364e+07	2.2983e+07	4.91914e+06	1.9454e+06	38.1274	38.1274	131.217	40.7344	94.5991	42.5674	0.9	0.82	252.316	51.1597	1.07677e+07	1.79537e+07	7.9072e+06	7.6067e+06	1.83969e+07	9.75364e+07	1.44692e+07	1.68113e+07	9.39882e+06	6.88688e+06	1.99138e+07	2.2983e+07	926523	1.46536e+06	659169	748065	1.52322e+06	4.91914e+06	1.17377e+06	1.60086e+06	800341	559182
0	MePC(37:1e)+Na	MePC(37:1e)+Na	MePC	(37:1e)	(37:1e)			824.65	C46 H92 O7 N1 P1 Na1	1.07581	0.879224	486078	-78376.1	6.4119e+06	6.89797e+06	648939	570563	38.813	38.813	36.0459	26.3846	32.0241	24.8216	0	0.938448	0	570563	2.11337e+06	5.47427e+06	3.79987e+06	4.0015e+06	6.3758e+06	6.4119e+06	4.62301e+06	5.2158e+06	4.75823e+06	3.15824e+06	6.89797e+06	4.00056e+06	304592	461033	338388	308115	508830	648939	335051	391665	387380	316423
0	MePC(37:2)+Na	MePC(37:2)+Na	MePC	(37:2)	(37:2)			836.614	C46 H88 O8 N1 P1 Na1	0.409777	0.473155	-1.14385e+08	-7.08521e+06	1.938e+08	7.94147e+07	1.34484e+07	6.36316e+06	35.1519	35.1519	67.3613	23.3264	63.4952	24.683	0.94	0.94	79.8747	56.8333	6.63597e+07	7.28177e+07	4.52253e+07	5.81447e+07	5.73153e+07	1.938e+08	7.70766e+07	7.94147e+07	6.06743e+07	3.96865e+07	6.11815e+07	7.77e+07	4.30351e+06	5.95029e+06	3.08061e+06	4.81411e+06	4.16935e+06	1.34484e+07	6.36316e+06	5.78917e+06	4.4175e+06	2.97992e+06
0	MePC(37:2)+Na	MePC(37:2)+Na	MePC	(37:2)	(37:2)			836.614	C46 H88 O8 N1 P1 Na1	0.329315	0.290263	-3.5734e+07	-2.75474e+06	5.32798e+07	1.75458e+07	3.88135e+06	1.12661e+06	36.4412	36.4412	87.7374	21.6393	89.3753	15.1432	0.96	0.94	14.3023	8.79783	1.04443e+07	1.14084e+07	1.1119e+07	1.6541e+07	1.23669e+07	5.32798e+07	1.12036e+07	1.16068e+07	1.4211e+07	1.00583e+07	1.55913e+07	1.75458e+07	686779	810181	955997	1.08264e+06	860036	3.88135e+06	874087	941774	1.12661e+06	743931
0	MePC(37:2e)+Na	MePC(37:2e)+Na	MePC	(37:2e)	(37:2e)			822.635	C46 H90 O7 N1 P1 Na1	0.388772	0.33899	-8.93645e+07	-7.26941e+06	1.46205e+08	5.68404e+07	1.09974e+07	3.72802e+06	37.0551	37.0551	96.2911	47.9452	102.916	46.44	0.94	0.97	260.228	106.92	2.84127e+07	4.59154e+07	1.5574e+07	1.81239e+07	5.02154e+07	1.46205e+08	3.58567e+07	4.46389e+07	1.87284e+07	1.26855e+07	4.85031e+07	5.68404e+07	1.84177e+06	3.33189e+06	1.09553e+06	1.32387e+06	3.15102e+06	1.09974e+07	2.71075e+06	3.12001e+06	1.28174e+06	939863
0	MePC(37:2e)+Na	MePC(37:2e)+Na	MePC	(37:2e)	(37:2e)			822.635	C46 H90 O7 N1 P1 Na1	0.369926	0.368612	-1.56879e+07	-808889	2.48985e+07	9.21058e+06	1.28113e+06	472240	37.6301	37.6301	91.7319	49.3049	87.7111	40.8269	0.96	0.97	11.3728	10.6149	5.39764e+06	7.84048e+06	3.05048e+06	3.49786e+06	8.67687e+06	2.48985e+07	5.62102e+06	7.11239e+06	5.0289e+06	987739	8.8441e+06	9.21058e+06	282363	430119	157538	216456	463893	1.28113e+06	260988	401476	207510	151334
0	MePC(37:3e)+Na	MePC(37:3e)+Na	MePC	(37:3e)	(37:3e)			820.619	C46 H88 O7 N1 P1 Na1	0.338515	0.394987	-2.02799e+07	-1.4352e+06	3.06581e+07	1.03782e+07	2.37218e+06	936979	35.8172	35.8172	87.6121	38.5996	80.7147	32.166	0.83	0.91	11.8122	37.3223	6.45529e+06	1.04177e+07	4.58021e+06	5.66953e+06	9.3018e+06	3.06581e+07	6.67039e+06	1.03782e+07	4.46815e+06	3.85728e+06	9.35461e+06	1.00873e+07	574621	819507	393109	523607	773260	2.37218e+06	700427	865312	528520	355783
0	MePC(37:3e)+Na	MePC(37:3e)+Na	MePC	(37:3e)	(37:3e)			820.619	C46 H88 O7 N1 P1 Na1	0.437722	0.401651	-5.65001e+07	-3.86268e+06	1.00484e+08	4.39841e+07	6.45557e+06	2.59289e+06	36.4606	36.4606	79.1261	46.6871	87.864	41.2651	0.91	0.85	16.3567	130.113	2.76705e+07	4.37209e+07	1.62988e+07	1.86518e+07	3.10595e+07	1.00484e+08	3.36119e+07	4.39841e+07	1.35466e+07	1.32037e+07	2.25852e+07	3.5975e+07	1.61444e+06	2.5023e+06	907855	968268	1.78564e+06	6.45557e+06	1.97021e+06	2.59289e+06	1.042e+06	699020
0	MePC(37:4)+Na	MePC(37:4)+Na	MePC	(37:4)	(37:4)			832.583	C46 H84 O8 N1 P1 Na1	0.395165	0.417686	-3.31791e+06	-253003	5.48564e+06	2.16773e+06	434478	181476	32.29	32.29	67.6319	24.181	63.8247	21.8504	0.7	0.72	0.489631	1.27159	1.64875e+06	2.53616e+06	1.06374e+06	1.39711e+06	2.14928e+06	5.48564e+06	1.86201e+06	2.11276e+06	1.33384e+06	1.12844e+06	1.79931e+06	2.16773e+06	134599	180001	108337	127998	160622	434478	181476	165860	116779	99370.6
0	MePC(37:4)+Na	MePC(37:4)+Na	MePC	(37:4)	(37:4)			832.583	C46 H84 O8 N1 P1 Na1	0.428652	0.394363	-7.14115e+07	-5.00536e+06	1.24988e+08	5.35762e+07	8.26462e+06	3.25926e+06	33.2654	33.2654	60.4736	17.4279	63.599	18.9624	0.97	0.95	2.68238	16.9187	4.49805e+07	5.1844e+07	3.54935e+07	4.10526e+07	3.97326e+07	1.24988e+08	5.35762e+07	4.52772e+07	4.38302e+07	3.09739e+07	4.12095e+07	4.87215e+07	3.02801e+06	3.26456e+06	2.37684e+06	2.53409e+06	2.27965e+06	8.26462e+06	3.25926e+06	2.9265e+06	2.70308e+06	1.77022e+06
0	MePC(37:4e)+Na	MePC(37:4e)+Na	MePC	(37:4e)	(37:4e)			818.603	C46 H86 O7 N1 P1 Na1	0.492272	0.472972	-7.4184e+07	-5.24281e+06	1.4611e+08	7.19258e+07	9.94787e+06	4.70506e+06	34.5606	34.5606	74.5398	39.2044	79.5617	39.1527	0.89	0.84	402.77	17.8286	4.72556e+07	6.97253e+07	2.54343e+07	3.57608e+07	3.61273e+07	1.4611e+08	6.24301e+07	7.19258e+07	2.80384e+07	2.60132e+07	4.47758e+07	4.60107e+07	2.86341e+06	4.55483e+06	1.6605e+06	2.19085e+06	2.29318e+06	9.94787e+06	3.79392e+06	4.70506e+06	1.7574e+06	1.74862e+06
0	MePC(37:5)+Na	MePC(37:5)+Na	MePC	(37:5)	(37:5)			830.567	C46 H82 O8 N1 P1 Na1	0.47593	0.470425	-1.19524e+07	-682396	2.28069e+07	1.08545e+07	1.28857e+06	606176	31.5959	31.5959	61.2874	18.6732	58.6858	16.1434	0.98	0.95	1.0304	1.0835	7.17861e+06	1.06388e+07	7.03089e+06	6.4265e+06	7.66612e+06	2.28069e+07	1.08545e+07	7.89678e+06	7.89947e+06	6.17038e+06	8.58565e+06	7.74735e+06	400445	606718	421908	415510	431687	1.28857e+06	606176	490260	505948	359038
0	MePC(37:5e)+Na	MePC(37:5e)+Na	MePC	(37:5e)	(37:5e)			816.588	C46 H84 O7 N1 P1 Na1	0.312708	0.624741	-2.27182e+06	-65199.4	3.30546e+06	1.03364e+06	173745	108546	32.9329	32.9329	69.8404	25.2453	40.5518	27.2292	0.86	0.67	4.26635	1.90243	1.27966e+06	1.68906e+06	460783	1.00978e+06	873822	3.30546e+06	1.02008e+06	1.03364e+06	666540	510026	979304	900736	120674	128518	93509.6	60677.9	63079.9	173745	102099	108546	66834.4	58265.1
0	MePC(39:2)+Na	MePC(39:2)+Na	MePC	(39:2)	(39:2)			864.645	C48 H92 O8 N1 P1 Na1	1.21158	0.411263	1.49192e+06	-401623	7.05121e+06	8.54313e+06	682178	280554	37.275	37.275	62.2189	53.5769	73.5702	37.1021	0.82	0.94	1.11321	1.3294	7.05121e+06	3.002e+06	3.49375e+06	1.01681e+06	2.29521e+06	2.76371e+06	1.68243e+06	8.54313e+06	5.69168e+06	4.12039e+06	6.39856e+06	2.42132e+06	189714	294025	125557	143392	250324	682178	280554	242692	127315	94676.4
0	MePC(39:4)+Na	MePC(39:4)+Na	MePC	(39:4)	(39:4)			860.614	C48 H88 O8 N1 P1 Na1	1.62688	0.958761	255725	-2753.88	407933	663658	66777.9	64024	34.37	34.37	33.7928	61.5604	31.1145	38.4335	0	0.779889	0	-0.0131887	175831	407933	314350	208582	361153	211744	505062	226649	175014	270923	156747	663658	34205.6	42926.8	47360.4	28058	39248.8	66777.9	55235	49820.4	29182.5	24881.3
0	MePC(39:6)+Na	MePC(39:6)+Na	MePC	(39:6)	(39:6)			856.583	C48 H84 O8 N1 P1 Na1	0.669298	0.395625	-1.15401e+06	-191401	3.48959e+06	2.33557e+06	316692	125291	32.3334	32.3334	57.6838	52.3329	65.253	22.9127	0.68	0.73	317402	3.67307	1.45628e+06	2.26288e+06	862490	1.29373e+06	985930	3.48959e+06	260455	1.92061e+06	1.4979e+06	1.05157e+06	1.2142e+06	2.33557e+06	104913	120238	87959.1	82881.6	107634	316692	59310.6	92086.4	94541.2	86369.1
0	MePC(39:7)+Na	MePC(39:7)+Na	MePC	(39:7)	(39:7)			854.567	C48 H82 O8 N1 P1 Na1	0.494118	0.480984	-4.99055e+06	-386373	9.86505e+06	4.8745e+06	744434	358061	31.1955	31.1955	59.1884	19.1144	60.5522	17.4968	0.88	0.9	52.702	355282	3.37799e+06	3.88654e+06	3.09555e+06	3.51492e+06	3.15003e+06	9.86505e+06	4.8745e+06	3.79535e+06	3.46089e+06	2.67006e+06	3.70702e+06	3.95701e+06	241979	260207	232516	290599	234229	744434	358061	287364	275557	214343
0	MePC(41:7)+Na	MePC(41:7)+Na	MePC	(41:7)	(41:7)			882.598	C50 H86 O8 N1 P1 Na1	0.37344	0.532217	-2.31214e+06	-127051	3.69021e+06	1.37807e+06	271602	144551	33.0402	33.0402	65.1041	13.7975	54.5801	20.8825	0.89	0.98	7.06726	152121	1.2741e+06	1.01517e+06	1.28737e+06	1.24318e+06	1.03393e+06	3.69021e+06	1.36097e+06	1.20055e+06	1.29702e+06	914913	1.2224e+06	1.37807e+06	127402	92567.5	107945	96253.7	84273.3	271602	144551	89266	98477.3	96248.2
0	MePC(43:7)+Na	MePC(43:7)+Na	MePC	(43:7)	(43:7)			910.63	C52 H90 O8 N1 P1 Na1	0.497112	0.428942	-1.40884e+06	-179275	2.8015e+06	1.39266e+06	313935	134660	34.8013	34.8013	65.4707	38.1795	61.8936	25.2092	0.59	0.77	10.7512	126408	1.42064e+06	856485	729264	592295	1.07398e+06	2.8015e+06	1.39266e+06	1.17564e+06	729059	409978	924093	802801	134880	150227	87760.3	74196.5	97383.4	313935	134660	116964	76536.4	70145.8
0	MePC(45:7)+Na	MePC(45:7)+Na	MePC	(45:7)	(45:7)			938.661	C54 H94 O8 N1 P1 Na1	0.4057	0.387429	-2.26174e+06	-168671	3.80571e+06	1.54398e+06	275349	106678	36.5838	36.5838	85.4282	38.3281	73.0331	28.398	0.89	0.85	270584	105477	1.11395e+06	984683	615280	855405	1.0018e+06	3.80571e+06	1.54398e+06	1.11265e+06	780195	396089	1.17458e+06	1.21432e+06	113591	91418	53256.1	70287	72298.2	275349	106678	103075	70234.7	45658
0	MePC(51:7)+Na	MePC(51:7)+Na	MePC	(51:7)	(51:7)			1022.75	C60 H106 O8 N1 P1 Na1	0.345216	0.429583	-6.67967e+06	-344100	1.02013e+07	3.52167e+06	603242	259142	41.1715	41.1715	69.6462	15.5254	62.3375	17.911	0.87	0.88	41.1752	4.64018	3.17266e+06	3.28338e+06	2.74388e+06	3.12026e+06	2.79353e+06	1.02013e+07	3.52167e+06	3.26802e+06	3.12121e+06	2.19797e+06	3.00094e+06	2.73849e+06	230104	198202	173515	203821	189499	603242	259142	231320	233172	145808
0	PC(28:0)+H	PC(28:0)+H	PC	(28:0)	(28:0)			678.507	C36 H73 O8 N1 P1	0.620712	0.582754	-4.16828e+06	-363279	1.09897e+07	6.82146e+06	870659	507380	29.7733	29.7733	56.7362	30.3049	63.754	32.6828	0.93	0.92	871533	508216	4.6109e+06	4.93138e+06	3.13868e+06	3.82929e+06	3.49787e+06	1.09897e+07	6.82146e+06	4.49197e+06	4.00874e+06	2.66133e+06	4.33068e+06	4.32182e+06	310508	333338	212176	320720	246821	870659	507380	272593	302030	215742
0	PC(29:0)+H	PC(29:0)+H	PC	(29:0)	(29:0)			692.522	C37 H75 O8 N1 P1	0.571179	0.509453	-1.04336e+06	-98405.8	2.43308e+06	1.38972e+06	200604	102199	31.1023	31.1023	44.6507	21.2822	46.1949	19.8571	0.89	0.84	16.7415	94813.6	1.09627e+06	1.11777e+06	906273	1.0491e+06	1.06611e+06	2.43308e+06	1.38972e+06	1.01514e+06	1.06473e+06	720901	1.17865e+06	1.29412e+06	89566.2	97692.5	78201	77403.3	80101.9	200604	95673.5	85299.5	99973.2	54889.7
0	PC(16:0_14:0)+HCOO	PC(30:0)+HCOO	PC	(16:0_14:0)	(16:0)	(14:0)		750.529	C39 H77 O10 N1 P1	0.40622	0.398771	-3.0792e+07	-2.29338e+06	5.18576e+07	2.10656e+07	3.81449e+06	1.52111e+06	32.4034	32.4034	66.6456	23.0791	68.7108	25.9611	0.96	0.94	89.7245	89.3993	1.59835e+07	1.87465e+07	1.40813e+07	1.37104e+07	1.81891e+07	5.18576e+07	2.10656e+07	1.62466e+07	1.39203e+07	1.06168e+07	1.86752e+07	1.90488e+07	1.09142e+06	1.26554e+06	1.13851e+06	993325	1.2465e+06	3.81449e+06	1.52111e+06	1.15386e+06	910011	730925
0	PC(30:0)+H	PC(30:0)+H	PC	(16:0_14:0)	(16:0)	(14:0)		706.538	C38 H77 O8 N1 P1	0.375799	0.355246	-2.65989e+08	-1.98565e+07	4.26126e+08	1.60138e+08	3.0797e+07	1.09405e+07	32.4034	32.4034	77.5932	23.7987	79.6382	25.3555	0.94	0.9	30311206	168.015	1.25469e+08	1.40758e+08	9.27413e+07	8.77643e+07	1.24402e+08	4.26126e+08	1.60138e+08	1.21587e+08	1.03879e+08	7.62119e+07	1.37971e+08	1.27065e+08	8.65727e+06	1.03031e+07	6.2337e+06	6.55741e+06	8.38073e+06	3.0797e+07	1.09405e+07	8.50387e+06	6.97776e+06	5.06702e+06
0	PC(30:0)+Na	PC(30:0)+Na	PC	(16:0_14:0)	(16:0)	(14:0)		728.52	C38 H76 O8 N1 P1 Na1	0.675258	0.780081	-1.62305e+06	-79334.3	4.99798e+06	3.37492e+06	360743	281409	32.4034	32.4034	25.797	24.8716	29.1796	35.7234	0.9	0.89	8.3665	12.2029	3.32079e+06	3.32961e+06	3.28752e+06	2.75126e+06	2.51631e+06	4.99798e+06	2.82887e+06	3.37492e+06	1.67165e+06	1.95207e+06	2.47952e+06	2.8366e+06	262707	254968	206420	227421	147042	360743	273550	281409	113779	128970
0	PC(16:0e_14:0)+HCOO	PC(30:0e)+HCOO	PC	(16:0e_14:0)	(16:0e)	(14:0)		736.55	C39 H79 O9 N1 P1	0.542848	0.55694	-2.09273e+06	-145151	4.57775e+06	2.48502e+06	327611	182460	33.886	33.886	57.5291	27.8204	58.5764	23.8096	0.92	0.95	67.0647	34.4477	1.44766e+06	2.24181e+06	1.15157e+06	1.4111e+06	2.32898e+06	4.57775e+06	2.03516e+06	1.95683e+06	1.46332e+06	1.03624e+06	2.48502e+06	2.08357e+06	90436.4	170565	86532.9	102501	157225	327611	151412	132657	131846	83043.9
0	PC(30:0e)+H	PC(30:0e)+H	PC	(16:0e_14:0)	(16:0e)	(14:0)		692.559	C38 H79 O7 N1 P1	0.351584	0.385675	-4.14455e+07	-2.59132e+06	6.39181e+07	2.24726e+07	4.21816e+06	1.62684e+06	33.886	33.886	85.622	33.2521	82.2218	33.0757	0.94	0.91	228.678	299.698	1.45964e+07	2.06796e+07	1.00197e+07	1.18487e+07	2.06945e+07	6.39181e+07	1.80189e+07	1.84928e+07	1.24858e+07	8.02128e+06	2.24726e+07	2.18582e+07	987071	1.41906e+06	700500	783728	1.54038e+06	4.21816e+06	1.23702e+06	1.35058e+06	882411	556588
0	PC(30:1)+H	PC(30:1)+H	PC	(30:1)	(30:1)			704.522	C38 H75 O8 N1 P1	0.732281	1.11716	-1.68304e+06	25420.5	6.28659e+06	4.60355e+06	216971	242392	30.3376	30.3376	86.031	19.2774	54.7567	17.0476	0.62	0.7	5.30939	3.13332	6.28659e+06	3.3652e+06	5.46009e+06	2.59029e+06	135366	173851	3.44642e+06	3.45585e+06	2.58486e+06	4.60355e+06	3.09936e+06	3.668e+06	191094	216971	172219	171154	33499.1	53888.4	242392	201690	182936	142667
0	PC(30:1e)+H	PC(30:1e)+H	PC	(30:1e)	(30:1e)			690.543	C38 H77 O7 N1 P1	0.39217	0.409921	-9.68735e+06	-616850	1.59376e+07	6.25024e+06	1.04537e+06	428519	33.5917	33.5917	84.1953	30.2597	79.4426	26.9392	0.95	0.77	23.7718	14.6123	3.9971e+06	4.90284e+06	2.29447e+06	3.85252e+06	4.55607e+06	1.59376e+07	5.72431e+06	5.08348e+06	3.66317e+06	2.40942e+06	4.79555e+06	6.25024e+06	257948	329690	186863	277617	313447	1.04537e+06	418800	428519	281335	194721
0	PC(15:0_16:0)+HCOO	PC(31:0)+HCOO	PC	(15:0_16:0)	(15:0)	(16:0)		764.545	C40 H79 O10 N1 P1	0.544858	0.551612	-2.88981e+06	-228538	6.34926e+06	3.45944e+06	509687	281149	33.5917	33.5917	48.6857	41.0101	49.1533	21.9273	0.88	0.89	20.963	19.1312	2.53471e+06	2.97068e+06	2.78724e+06	2.59255e+06	2.05857e+06	6.34926e+06	3.45944e+06	1.3258e+06	2.55361e+06	1.19164e+06	2.596e+06	1.72257e+06	171382	299886	230356	225430	154083	509687	281149	182956	192486	150363
0	PC(31:0)+H	PC(31:0)+H	PC	(15:0_16:0)	(15:0)	(16:0)		720.554	C39 H79 O8 N1 P1	0.384227	0.386745	-5.02248e+07	-3.51447e+06	8.15638e+07	3.1339e+07	5.73084e+06	2.21637e+06	33.5917	33.5917	70.0599	17.8903	70.5747	17.2598	0.88	0.84	147.253	78.2786	2.50599e+07	2.32051e+07	2.34005e+07	2.63712e+07	2.20328e+07	8.15638e+07	2.64863e+07	2.76104e+07	2.80387e+07	1.80303e+07	2.32268e+07	3.1339e+07	1.64614e+06	1.68222e+06	1.6477e+06	1.82966e+06	1.56369e+06	5.73084e+06	2.06058e+06	2.05858e+06	2.21637e+06	1.30747e+06
0	PC(31:0e)+H	PC(31:0e)+H	PC	(31:0e)	(31:0e)			706.575	C39 H81 O7 N1 P1	0.369892	0.366403	-8.55425e+06	-675305	1.35758e+07	5.02159e+06	1.06583e+06	390523	35.0171	35.0171	99.6128	41.2396	85.6299	28.6585	0.87	0.81	11.1324	9.81557	2.08419e+06	2.56087e+06	2.34298e+06	2.91721e+06	3.47866e+06	1.35758e+07	2.52691e+06	3.50757e+06	3.20512e+06	1.67992e+06	1.91346e+06	5.02159e+06	141443	460877	202432	233308	303198	1.06583e+06	275853	248149	285272	147661
0	PC(31:1e)+H	PC(31:1e)+H	PC	(31:1e)	(31:1e)			704.559	C39 H79 O7 N1 P1	0.416208	0.506913	-1.36583e+06	-118041	2.33958e+06	973752	239392	121351	34.738	34.738	80.5521	32.0995	62.0265	31.9224	0.77	0.97	218203	120715	459627	771147	665514	559135	550882	2.33958e+06	803775	612469	711038	366255	973752	525561	84810.3	113974	58066.2	70161.4	81779	239392	91667	85343.3	73644.4	43057.1
0	PC(16:0_16:0)+HCOO	PC(32:0)+HCOO	PC	(16:0_16:0)	(16:0)	(16:0)		778.56	C41 H81 O10 N1 P1	0.53774	0.58013	-1.35763e+08	-8.47949e+06	2.93694e+08	1.57931e+08	2.01955e+07	1.1716e+07	34.7461	34.7461	44.8713	19.9326	42.9554	20.3271	0.97	0.95	61.6299	122.007	1.24391e+08	1.49042e+08	1.1468e+08	1.1776e+08	1.26953e+08	2.93694e+08	1.57931e+08	1.40717e+08	1.15168e+08	8.78272e+07	1.33061e+08	1.53055e+08	8.78397e+06	1.03076e+07	8.33055e+06	8.01672e+06	9.39809e+06	2.01955e+07	1.1716e+07	1.00671e+07	8.38373e+06	6.22443e+06
0	PC(16:0_16:0)+Na	PC(32:0)+Na	PC	(16:0_16:0)	(16:0)	(16:0)		756.551	C40 H80 O8 N1 P1 Na1	0.530548	0.543518	-2.78431e+07	-1.99529e+06	5.93098e+07	3.14667e+07	4.371e+06	2.37572e+06	34.7461	34.7461	36.7757	15.9476	37.391	18.5949	0.95	0.94	27.4161	58.5458	3.11776e+07	2.90923e+07	2.69439e+07	2.99532e+07	2.74766e+07	5.93098e+07	3.10577e+07	3.14667e+07	2.22122e+07	2.14462e+07	2.84291e+07	2.6946e+07	2.06256e+06	2.27665e+06	2.00679e+06	2.13811e+06	2.05221e+06	4.371e+06	2.28554e+06	2.37572e+06	1.53966e+06	1.51887e+06
0	PC(32:0)+H	PC(32:0)+H	PC	(16:0_16:0)	(16:0)	(16:0)		734.569	C40 H81 O8 N1 P1	0.361277	0.34139	-2.82459e+09	-2.07738e+08	4.42225e+09	1.59766e+09	3.15419e+08	1.07681e+08	34.7461	34.7461	80.1826	24.409	83.8519	23.4315	0.91	0.9	309462816	104828512	1.25319e+09	1.21162e+09	9.6803e+08	8.98938e+08	1.36257e+09	4.42225e+09	1.58565e+09	1.35919e+09	1.11589e+09	7.81449e+08	1.19719e+09	1.59766e+09	8.4347e+07	8.54956e+07	6.1714e+07	6.36033e+07	9.07121e+07	3.15419e+08	1.07681e+08	9.11613e+07	7.79332e+07	5.23196e+07
0	PC(32:0)+H	PC(32:0)+H	PC	(32:0)	(32:0)			734.569	C40 H81 O8 N1 P1	0.388909	0.513347	-1.00186e+07	-199290	1.63946e+07	6.376e+06	409512	210222	35.7885	35.7885	149.868	110.696	43.4831	31.5584	0.96	0.88	8.48106	21.9197	1.13287e+06	1.63946e+07	1.91319e+06	772940	2.1294e+06	1.96066e+06	857792	2.51902e+06	6.376e+06	1.07618e+06	323025	1.04108e+06	181346	409512	221085	100324	238995	290307	196358	210222	179352	116553
0	PC(16:0e_16:0)+HCOO	PC(32:0e)+HCOO	PC	(16:0e_16:0)	(16:0e)	(16:0)		764.581	C41 H83 O9 N1 P1	0.477841	0.505666	-1.49026e+07	-904655	2.85404e+07	1.36378e+07	1.83005e+06	925392	36.1072	36.1072	66.3115	36.229	61.4487	38.354	0.92	0.93	35.2155	40.7919	8.4674e+06	1.21337e+07	6.47881e+06	6.33318e+06	1.36717e+07	2.85404e+07	1.07659e+07	1.1444e+07	5.85653e+06	4.93306e+06	1.36378e+07	1.21009e+07	578670	915760	463788	431274	880028	1.83005e+06	827959	751353	369418	344485
0	PC(32:0e)+H	PC(32:0e)+H	PC	(16:0e_16:0)	(16:0e)	(16:0)		720.59	C40 H83 O7 N1 P1	0.32688	0.3028	-2.31898e+08	-1.85075e+07	3.44511e+08	1.12614e+08	2.65455e+07	8.03797e+06	36.1072	36.1072	100.594	42.7455	109.813	40.7672	0.94	0.92	762.546	45.8275	6.15409e+07	8.55394e+07	3.69784e+07	5.4704e+07	1.03345e+08	3.44511e+08	8.01582e+07	8.46759e+07	4.48751e+07	3.21623e+07	1.12614e+08	1.10179e+08	4.04482e+06	6.49196e+06	2.50577e+06	3.32356e+06	6.84935e+06	2.65455e+07	5.81665e+06	5.84332e+06	3.23957e+06	2.32533e+06
0	PC(16:0_16:1)+HCOO	PC(32:1)+HCOO	PC	(16:0_16:1)	(16:0)	(16:1)		776.545	C41 H79 O10 N1 P1	0.43761	0.488774	-6.42778e+07	-1.7871e+06	1.14294e+08	5.00163e+07	3.49571e+06	1.70861e+06	33.0114	33.0114	57.463	18.3479	58.3237	21.8462	0.93	0.98	16.336	20.4882	3.97594e+07	4.99607e+07	3.56395e+07	3.63367e+07	4.20823e+07	1.14294e+08	4.89805e+07	5.00163e+07	3.73487e+07	2.97417e+07	4.36121e+07	4.68805e+07	1.10331e+06	1.5874e+06	1.08525e+06	1.13294e+06	1.27603e+06	3.49571e+06	1.567e+06	1.70861e+06	1.14427e+06	888742
0	PC(32:1)+H	PC(32:1)+H	PC	(16:0_16:1)	(16:0)	(16:1)		732.554	C40 H79 O8 N1 P1	0.488336	0.405591	-4.7834e+08	-1.77939e+07	9.34871e+08	4.56531e+08	2.99355e+07	1.21416e+07	33.0114	33.0114	60.1872	26.2591	65.1063	22.1094	0.91	0.97	194.854	222.911	3.32087e+08	3.933e+08	2.45986e+08	2.89767e+08	3.48592e+08	9.34871e+08	3.69808e+08	3.26635e+08	2.77821e+08	2.00184e+08	3.47073e+08	4.56531e+08	1.01231e+07	1.17234e+07	7.81124e+06	8.24215e+06	9.90801e+06	2.99355e+07	1.21416e+07	1.05979e+07	8.81167e+06	5.95248e+06
0	PC(32:1)+Na	PC(32:1)+Na	PC	(16:0_16:1)	(16:0)	(16:1)		754.536	C40 H78 O8 N1 P1 Na1	0.665375	0.721853	-4.60368e+06	-134947	1.37577e+07	9.15403e+06	485163	350217	33.0114	33.0114	25.7128	20.8708	23.8334	18.7359	0.9	0.76	7.32746	6.24096	7.66412e+06	9.76642e+06	9.76086e+06	7.36118e+06	7.81455e+06	1.37577e+07	6.98851e+06	9.15403e+06	5.73084e+06	5.44267e+06	7.21526e+06	8.67842e+06	276554	345416	329372	288961	276615	485163	272187	333143	219592	235861
0	PC(16:0_16:1)+HCOO	PC(32:1)+HCOO	PC	(16:0_16:1)	(16:0)	(16:1)		776.545	C41 H79 O10 N1 P1	0.503597	0.493571	-4.33615e+06	-276861	8.73513e+06	4.39898e+06	546692	269831	33.6381	33.6381	56.0914	75.0632	50.7331	67.3765	0.55	0.84	2.08885	-0.296221	2.37374e+06	3.74411e+06	3.63608e+06	3.11715e+06	3.12331e+06	8.73513e+06	4.39898e+06	195061	3.18e+06	68643.2	3.8536e+06	3.94926e+06	164755	287577	207348	213855	225832	546692	269831	27887.8	249635	19941
0	PC(32:1)+H	PC(32:1)+H	PC	(16:0_16:1)	(16:0)	(16:1)		732.554	C40 H79 O8 N1 P1	0.386127	0.348535	-5.22944e+07	-3.67165e+06	8.51877e+07	3.28933e+07	5.636e+06	1.96434e+06	33.6381	33.6381	129.926	20.6792	109.542	19.898	0.88	0.66	36.1299	18.0834	7.00391e+06	2.03151e+07	1.98797e+07	997992	9.66636e+06	8.51877e+07	3.09302e+07	3.28933e+07	2.64516e+07	1.7011e+07	2.69009e+07	2.55425e+07	896159	1.66965e+06	1.27928e+06	169165	1.0418e+06	5.636e+06	1.96434e+06	1.92124e+06	1.61454e+06	1.05139e+06
0	PC(18:1e_14:0)+H	PC(32:1e)+H	PC	(18:1e_14:0)	(18:1e)	(14:0)		718.575	C40 H81 O7 N1 P1	0.363019	0.32982	-1.34984e+08	-4.4117e+06	2.11913e+08	7.69283e+07	6.58285e+06	2.17116e+06	34.4431	34.4431	87.2136	34.1402	90.8011	33.549	0.98	0.93	72.0892	31.0631	4.51962e+07	6.97497e+07	3.25235e+07	3.73695e+07	6.8651e+07	2.11913e+08	5.82677e+07	6.40856e+07	4.07571e+07	2.75149e+07	7.47338e+07	7.69283e+07	1.31011e+06	2.17356e+06	959810	1.05102e+06	2.02024e+06	6.58285e+06	1.64886e+06	1.93396e+06	1.19881e+06	781997
0	PC(18:1e_14:0)+HCOO	PC(32:1e)+HCOO	PC	(18:1e_14:0)	(18:1e)	(14:0)		762.565	C41 H81 O9 N1 P1	0.437746	0.468157	-1.03888e+07	-328463	1.8477e+07	8.08824e+06	617594	289131	34.4431	34.4431	87.2992	35.6348	83.5252	35.6597	0.94	0.95	7.19095	12.0744	4.78264e+06	7.63426e+06	4.38596e+06	100079	7.14984e+06	1.8477e+07	6.15042e+06	7.2453e+06	4.25007e+06	2.6769e+06	7.73345e+06	8.08824e+06	173279	257816	146079	25794	224341	617594	204951	223949	137486	96688.9
0	PC(16:1e_16:0)+HCOO	PC(32:1e)+HCOO	PC	(16:1e_16:0)	(16:1e)	(16:0)		762.565	C41 H81 O9 N1 P1	0.49711	0.530051	-4.24913e+06	-279085	8.44943e+06	4.2003e+06	593862	314777	35.856	35.856	52.5188	23.2678	49.0407	23.7854	0.9	0.87	644513	292851	3.12283e+06	3.92469e+06	2.7391e+06	2.73103e+06	3.88685e+06	8.44943e+06	3.89729e+06	3.55564e+06	2.86874e+06	2.05578e+06	3.28411e+06	4.2003e+06	248386	272657	193308	254730	232793	593862	271915	314777	182740	176992
0	PC(32:1e)+H	PC(32:1e)+H	PC	(16:1e_16:0)	(16:1e)	(16:0)		718.575	C40 H81 O7 N1 P1	0.346615	0.339228	-7.61477e+07	-5.44468e+06	1.16543e+08	4.03957e+07	8.23988e+06	2.7952e+06	35.856	35.856	83.1109	32.1657	82.9293	30.195	0.92	0.88	318.473	106.324	2.80343e+07	3.34054e+07	1.9776e+07	2.29697e+07	4.27552e+07	1.16543e+08	3.42822e+07	3.20743e+07	2.29549e+07	1.49429e+07	3.88964e+07	4.03957e+07	2.05004e+06	2.2856e+06	1.40917e+06	1.60343e+06	3.07849e+06	8.23988e+06	2.44501e+06	2.40496e+06	1.71749e+06	1.09182e+06
0	PC(14:0_18:2)+HCOO	PC(32:2)+HCOO	PC	(14:0_18:2)	(14:0)	(18:2)		774.529	C41 H77 O10 N1 P1	0.374989	0.435229	-4.39444e+06	-155415	7.03099e+06	2.63654e+06	275182	119767	31.0533	31.0533	74.149	22.6489	65.152	24.2896	0.87	0.81	8.23433	2.19572	1.76025e+06	2.11924e+06	1.69076e+06	1.81298e+06	2.46665e+06	7.03099e+06	2.63654e+06	1.71162e+06	1.65327e+06	1.47074e+06	2.29984e+06	2.2109e+06	73017.1	103372	73296.1	81034.1	111440	275182	92069.3	119767	69916	69781.3
0	PC(32:2)+H	PC(32:2)+H	PC	(14:0_18:2)	(14:0)	(18:2)		730.538	C40 H77 O8 N1 P1	0.42792	0.484787	-2.90691e+07	-941034	5.08131e+07	2.17439e+07	1.82649e+06	885460	31.0533	31.0533	63.4098	21.8172	61.3253	23.311	0.85	0.88	17.1783	39.0989	1.44486e+07	2.01748e+07	1.32202e+07	1.6057e+07	1.96184e+07	5.08131e+07	1.91991e+07	1.8227e+07	1.41335e+07	1.21898e+07	2.13944e+07	2.17439e+07	496818	785629	507883	584813	743207	1.82649e+06	680617	682636	515950	485062
0	PC(32:2)+H	PC(32:2)+H	PC	(32:2)	(32:2)			730.538	C40 H77 O8 N1 P1	0.306573	0.240008	-1.95615e+07	-1.93031e+06	2.82099e+07	8.64839e+06	2.53991e+06	609598	32.2223	32.2223	101.927	30.0877	129.868	42.5275	0.96	0.95	23.9974	28.9294	5.22796e+06	6.06159e+06	3.86997e+06	4.82547e+06	6.99026e+06	2.82099e+07	8.15338e+06	5.65577e+06	5.10551e+06	3.66458e+06	7.318e+06	8.64839e+06	302164	307436	220344	273038	556363	2.53991e+06	609598	294108	288466	209327
0	PC(16:2e_16:0)+H	PC(32:2e)+H	PC	(16:2e_16:0)	(16:2e)	(16:0)		716.559	C40 H79 O7 N1 P1	0.486561	0.363285	-1.09622e+07	-654753	2.13506e+07	1.03884e+07	1.02833e+06	373577	34.195	34.195	55.8512	27.5674	71.6334	23.5421	0.99	0.98	2.74618	2.03601	7.40676e+06	7.84119e+06	7.20829e+06	6.95519e+06	9.53042e+06	2.13506e+07	1.03825e+07	1.03257e+07	5.88819e+06	5.30103e+06	9.32168e+06	1.03884e+07	260970	381760	237830	289721	328863	1.02833e+06	326044	366542	246291	191538
0	PC(33:0)+H	PC(33:0)+H	PC	(33:0)	(33:0)			748.585	C41 H83 O8 N1 P1	0.405592	0.365371	-3.20662e+07	-2.82107e+06	5.39464e+07	2.18802e+07	4.44522e+06	1.62415e+06	35.8073	35.8073	76.1098	22.7944	79.6865	20.0165	0.91	0.92	41.598	36.4884	1.44951e+07	1.6148e+07	1.20953e+07	1.42741e+07	1.61269e+07	5.39464e+07	2.03575e+07	1.67521e+07	1.45385e+07	1.13842e+07	1.60204e+07	2.18802e+07	1.17622e+06	1.27816e+06	924267	1.0288e+06	1.34316e+06	4.44522e+06	1.52286e+06	1.28966e+06	1.19352e+06	885347
0	PC(33:0e)+H	PC(33:0e)+H	PC	(33:0e)	(33:0e)			734.606	C41 H85 O7 N1 P1	0.317683	0.230874	-6.76214e+06	-707887	9.91055e+06	3.14841e+06	920378	212491	37.1056	37.1056	100.08	33.964	107.844	32.8395	0.68268	0.92	20.2669	36.5554	1.75947e+06	2.30554e+06	1.08855e+06	1.86383e+06	2.81909e+06	9.91055e+06	2.48064e+06	2.76929e+06	1.6908e+06	1.05453e+06	2.2397e+06	3.14841e+06	171585	155444	92722.7	160759	237092	920378	130841	212491	132269	80080.5
0	PC(17:1_16:0)+HCOO	PC(33:1)+HCOO	PC	(17:1_16:0)	(17:1)	(16:0)		790.56	C42 H81 O10 N1 P1	0.981217	0.941117	-106932	-20939.9	5.69311e+06	5.58618e+06	355616	334677	33.976	33.976	27.1115	12.3515	16.1761	15.548	0.88	0.82	-0.276037	-0.248371	4.107e+06	5.69311e+06	4.12931e+06	5.20215e+06	3.09729e+06	2.80714e+06	5.53768e+06	5.58618e+06	5.37852e+06	3.8959e+06	5.23692e+06	5.42419e+06	244657	314927	234361	308124	329732	355616	289194	305765	277721	207561
0	PC(17:1_16:0)+H	PC(33:1)+H	PC	(17:1_16:0)	(17:1)	(16:0)		746.569	C41 H81 O8 N1 P1	0.372112	0.342004	-9.74705e+07	-5.13714e+06	1.55236e+08	5.7765e+07	7.80725e+06	2.67011e+06	33.976	33.976	66.4648	17.0005	73.0458	13.7479	0.86	0.84	15.05	11.2346	4.51981e+07	5.79486e+07	4.24273e+07	4.82578e+07	4.77819e+07	1.55236e+08	5.7765e+07	5.61572e+07	4.84012e+07	3.45053e+07	4.85137e+07	5.41191e+07	2.04907e+06	2.6183e+06	1.97211e+06	2.19251e+06	2.21913e+06	7.80725e+06	2.56859e+06	2.67011e+06	2.14583e+06	1.78593e+06
0	PC(33:1e)+H	PC(33:1e)+H	PC	(33:1e)	(33:1e)			732.59	C41 H83 O7 N1 P1	0.682921	0.445414	-5.8631e+06	-842998	1.8491e+07	1.26279e+07	1.52005e+06	677050	35.311	35.311	79.0373	43.945	80.3388	28.2664	0	0.86	1.2939	610353	1.71047e+06	9.30639e+06	5.35292e+06	7.03609e+06	3.47352e+06	1.8491e+07	7.92075e+06	8.71139e+06	7.30927e+06	1.939e+06	8.4658e+06	1.26279e+07	332297	570932	290238	301153	507148	1.52005e+06	506090	557986	356895	307204
0	PC(33:2)+H	PC(33:2)+H	PC	(33:2)	(33:2)			744.554	C41 H79 O8 N1 P1	0.385936	0.400388	-1.61252e+07	-707806	2.62598e+07	1.01346e+07	1.18044e+06	472635	32.3324	32.3324	64.2206	11.7948	55.244	7.69997	0.95	0.91	-0.0564116	0.805025	6.87204e+06	1.12959e+07	6.51376e+06	9.48106e+06	8.87876e+06	2.62598e+07	9.19488e+06	1.01346e+07	8.55469e+06	7.38752e+06	1.00315e+07	1.00036e+07	353616	518999	380601	481746	449107	1.18044e+06	461938	447915	429135	381121
0	PC(33:3)+H	PC(33:3)+H	PC	(33:3)	(33:3)			742.538	C41 H77 O8 N1 P1	0.39253	0.597274	-3.54891e+06	-271626	5.84212e+06	2.29321e+06	674470	402844	34.9907	34.9907	58.8054	29.7016	47.3082	38.967	0.96	0.81	0.99292	404967	1.4164e+06	5.84212e+06	1.35818e+06	2.45655e+06	5.03153e+06	5.81943e+06	1.3951e+06	2.29321e+06	1.42927e+06	1.55362e+06	914868	1.42807e+06	209372	338176	255982	298175	325617	674470	232940	402844	350788	189947
0	PC(18:0_16:0)+HCOO	PC(34:0)+HCOO	PC	(18:0_16:0)	(18:0)	(16:0)		806.592	C43 H85 O10 N1 P1	0.599135	0.57438	-3.39896e+07	-2.68645e+06	8.47908e+07	5.08012e+07	6.31184e+06	3.62539e+06	36.8366	36.8366	35.7128	17.2824	38.016	19.4042	0.89	0.91	144.325	516.015	4.85054e+07	4.80271e+07	3.44459e+07	4.00558e+07	4.40419e+07	8.47908e+07	5.08012e+07	4.57329e+07	4.03702e+07	2.9581e+07	4.43434e+07	4.74232e+07	3.1925e+06	3.44703e+06	2.54321e+06	2.91976e+06	3.14504e+06	6.31184e+06	3.62539e+06	3.13223e+06	2.69649e+06	1.96755e+06
0	PC(34:0)+H	PC(34:0)+H	PC	(18:0_16:0)	(18:0)	(16:0)		762.601	C42 H85 O8 N1 P1	0.406285	0.416529	-7.51871e+08	-4.95327e+07	1.26638e+09	5.14512e+08	8.48931e+07	3.53604e+07	36.8366	36.8366	72.1702	28.8958	74.7984	27.9725	0.89	0.600766	471.139	371.8	3.71356e+08	4.79762e+08	2.99454e+08	3.09733e+08	3.73191e+08	1.26638e+09	5.14512e+08	4.11585e+08	3.08074e+08	2.1559e+08	4.50886e+08	4.89197e+08	2.40394e+07	2.89353e+07	1.98173e+07	2.05206e+07	2.43982e+07	8.48931e+07	3.53604e+07	2.71736e+07	2.18927e+07	1.47908e+07
0	PC(18:0e_16:0)+HCOO	PC(34:0e)+HCOO	PC	(18:0e_16:0)	(18:0e)	(16:0)		792.612	C43 H87 O9 N1 P1	0.383125	0.436596	-7.81282e+06	-431219	1.26652e+07	4.85234e+06	765381	334162	38.1031	38.1031	78.7788	34.7944	72.9907	32.1677	0.87	0.91	192.207	380581	3.13868e+06	4.33534e+06	2.38563e+06	2.27132e+06	5.08171e+06	1.26652e+07	3.65402e+06	3.97086e+06	1.90541e+06	2.04719e+06	4.85234e+06	4.151e+06	208492	296623	160891	157143	298428	765381	224385	258139	178082	133409
0	PC(34:0e)+H	PC(34:0e)+H	PC	(18:0e_16:0)	(18:0e)	(16:0)		748.621	C42 H87 O7 N1 P1	0.414858	0.414824	-6.55912e+07	-3.81804e+06	1.12095e+08	4.65034e+07	6.5246e+06	2.70656e+06	38.1031	38.1031	82.9759	36.0142	84.0357	35.2613	0.85	0.836901	145.267	1216.97	2.21474e+07	3.92555e+07	1.86116e+07	2.23977e+07	4.10457e+07	1.12095e+08	3.49453e+07	3.74166e+07	2.27677e+07	1.60809e+07	4.52203e+07	4.65034e+07	1.40958e+06	2.20859e+06	1.05714e+06	1.22776e+06	2.2766e+06	6.5246e+06	2.07451e+06	2.01422e+06	1.32755e+06	901295
0	PC(16:0_18:1)+HCOO	PC(34:1)+HCOO	PC	(16:0_18:1)	(16:0)	(18:1)		804.576	C43 H83 O10 N1 P1	0.60488	0.564421	-3.7146e+08	-2.56085e+07	9.40118e+08	5.68658e+08	5.87918e+07	3.31833e+07	35.0614	35.0614	37.4611	17.6722	37.1795	14.2022	0.97	0.86	419.89	36433980	4.36365e+08	5.57628e+08	4.08653e+08	4.22061e+08	4.82796e+08	9.40118e+08	5.68658e+08	4.98686e+08	4.27482e+08	3.2878e+08	4.91052e+08	5.14534e+08	2.78161e+07	3.43255e+07	2.48599e+07	2.72997e+07	3.03541e+07	5.87918e+07	3.17942e+07	3.1284e+07	2.73893e+07	2.18256e+07
0	PC(16:0_18:1)+Na	PC(34:1)+Na	PC	(16:0_18:1)	(16:0)	(18:1)		782.567	C42 H82 O8 N1 P1 Na1	0.665687	0.960706	-5.9992e+07	-261700	1.79449e+08	1.19457e+08	6.66014e+06	6.39844e+06	35.0614	35.0614	30.2008	19.4582	11.222	18.8083	0.85	0.95	17.385	23.2248	9.6178e+07	1.16104e+08	9.44985e+07	9.18286e+07	9.65948e+07	1.79449e+08	9.4656e+07	1.0762e+08	7.20435e+07	7.52866e+07	9.38144e+07	1.19457e+08	5.54557e+06	6.01948e+06	4.87315e+06	5.19887e+06	5.494e+06	6.66014e+06	5.28177e+06	6.39844e+06	4.44731e+06	3.63978e+06
0	PC(16:0_18:1)+H	PC(34:1)+H	PC	(16:0_18:1)	(16:0)	(18:1)		760.585	C42 H83 O8 N1 P1	0.416025	0.41638	-8.70125e+09	-5.69342e+08	1.49e+10	6.19877e+09	9.75535e+08	4.06193e+08	35.0614	35.0614	70.1404	25.3315	65.2442	24.7301	0.95	0.98	1062454400	434626080	4.14827e+09	5.88139e+09	3.29999e+09	4.06941e+09	4.91166e+09	1.49e+10	5.7642e+09	5.55551e+09	4.15594e+09	2.83112e+09	5.55485e+09	6.19877e+09	2.93717e+08	4.11896e+08	2.38056e+08	2.89831e+08	3.33256e+08	9.75535e+08	3.65827e+08	3.79088e+08	2.89437e+08	1.85556e+08
0	PC(16:0_18:1)+K	PC(34:1)+K	PC	(16:0_18:1)	(16:0)	(18:1)		798.541	C42 H82 O8 N1 P1 K1	0.595152	0.653586	-3.77027e+07	-1.91594e+06	9.3128e+07	5.54253e+07	5.53077e+06	3.61483e+06	35.0614	35.0614	39.1362	24.0877	30.9884	22.9993	0.96	0.94	65.657	26.9302	4.33165e+07	5.63774e+07	3.63351e+07	4.15872e+07	4.74653e+07	9.3128e+07	4.85807e+07	5.54253e+07	3.46784e+07	2.80297e+07	4.86552e+07	5.18893e+07	3.10036e+06	3.53576e+06	2.67248e+06	2.98276e+06	2.81745e+06	5.53077e+06	3.2403e+06	3.61483e+06	2.23837e+06	1.95689e+06
0	PC(16:0_18:1)+H	PC(34:1)+H	PC	(16:0_18:1)	(16:0)	(18:1)		760.585	C42 H83 O8 N1 P1	1.35955	0.535152	2.87886e+07	-270763	8.0068e+07	1.08857e+08	582477	311714	36.5889	36.5889	140.168	181.14	71.4255	45.5677	0.96	0.85	613068	711816	3.16725e+06	6.73808e+06	126269	2.14058e+06	8.0068e+07	5.33674e+07	1.66244e+06	1.30883e+06	648612	2.79408e+07	1.08857e+08	2.09096e+06	341521	582477	35143.4	226181	231430	152986	268404	225255	107407	80699.3
0	PC(18:1e_16:0)+HCOO	PC(34:1e)+HCOO	PC	(18:1e_16:0)	(18:1e)	(16:0)		790.597	C43 H85 O9 N1 P1	0.477232	0.530585	-9.02829e+07	-4.02895e+06	1.72702e+08	8.24189e+07	8.58291e+06	4.55396e+06	36.3774	36.3774	68.0372	35.761	65.4478	37.4532	0.95	0.93	1111.67	293.71	4.36257e+07	7.28131e+07	3.91306e+07	4.08881e+07	8.08379e+07	1.72702e+08	5.39455e+07	6.56128e+07	4.13017e+07	3.09229e+07	8.21875e+07	8.24189e+07	2.07409e+06	3.87163e+06	2.10645e+06	2.12059e+06	4.39338e+06	8.58291e+06	3.16404e+06	3.37369e+06	2.11839e+06	1.51882e+06
0	PC(18:1e_16:0)+H	PC(34:1e)+H	PC	(18:1e_16:0)	(18:1e)	(16:0)		746.606	C42 H85 O7 N1 P1	0.344139	0.353343	-1.37501e+09	-7.26845e+07	2.09649e+09	7.21485e+08	1.12401e+08	3.9716e+07	36.3774	36.3774	98.4485	39.8599	96.3086	40.9037	0.95	0.89	214.012	41519552	3.68652e+08	5.61998e+08	2.58509e+08	3.18969e+08	6.37736e+08	2.09649e+09	4.26886e+08	5.1496e+08	3.28101e+08	2.21572e+08	6.49125e+08	7.21485e+08	2.01305e+07	3.08766e+07	1.44651e+07	1.74968e+07	3.57791e+07	1.12401e+08	2.45579e+07	3.07541e+07	1.80019e+07	1.21688e+07
0	PC(34:1e)+Na	PC(34:1e)+Na	PC	(18:1e_16:0)	(18:1e)	(16:0)		768.588	C42 H84 O7 N1 P1 Na1	0.64853	0.440595	-6.39377e+06	-798249	1.81915e+07	1.17977e+07	1.42696e+06	628711	36.3774	36.3774	54.4911	38.6047	65.5431	38.4069	0.952733	0.967615	0.5	0.499999	5.98598e+06	6.56032e+06	5.69289e+06	6.69817e+06	1.01108e+07	1.81915e+07	5.81037e+06	8.91937e+06	3.84034e+06	5.94086e+06	7.05191e+06	1.17977e+07	384967	628399	370685	334087	629293	1.42696e+06	300483	561618	244338	344114
0	PC(34:1e)+H	PC(34:1e)+H	PC	(34:1e)	(34:1e)			746.606	C42 H85 O7 N1 P1	0.321951	0.434126	-4.09804e+06	-270627	6.04387e+06	1.94583e+06	478246	207619	37.405	37.405	108.884	66.6366	89.1411	38.0789	0.95	0.93	6.47308	3.88146	2.14989e+06	2.46273e+06	179593	438846	764394	6.04387e+06	1.94583e+06	439342	472725	368762	1.26017e+06	1.52592e+06	118063	154962	74319.6	81824.3	122635	478246	136448	82968	119100	87204.3
0	PC(16:0_18:2)+HCOO	PC(34:2)+HCOO	PC	(16:0_18:2)	(16:0)	(18:2)		802.56	C43 H81 O10 N1 P1	0.476291	0.517661	-2.76661e+08	-1.68635e+07	5.28273e+08	2.51612e+08	3.49619e+07	1.80984e+07	33.502	33.502	47.3355	16.2173	40.356	15.4305	0.91	0.96	729.017	19797188	1.83827e+08	2.80595e+08	1.90376e+08	2.15553e+08	2.45053e+08	5.28273e+08	2.24356e+08	2.33139e+08	1.8462e+08	1.62551e+08	2.51612e+08	2.42202e+08	1.38271e+07	2.05475e+07	1.41126e+07	1.65495e+07	1.7688e+07	3.49619e+07	15718768	1.735e+07	1.38203e+07	1.19173e+07
0	PC(16:0_18:2)+Na	PC(34:2)+Na	PC	(16:0_18:2)	(16:0)	(18:2)		780.551	C42 H80 O8 N1 P1 Na1	0.615542	0.62886	-3.9027e+07	-2.34912e+06	1.01512e+08	6.24849e+07	6.32946e+06	3.98035e+06	33.502	33.502	38.5959	25.294	37.945	25.5733	0.92	0.89	24.4302	17.8592	4.27533e+07	5.98906e+07	4.59676e+07	51677168	4.48628e+07	1.01512e+08	3.71097e+07	6.24849e+07	3.45862e+07	3.43642e+07	4.52899e+07	5.12233e+07	2.69741e+06	3.58779e+06	2.76319e+06	3.30035e+06	3.00771e+06	6.32946e+06	2.2758e+06	3.98035e+06	2.52061e+06	2.34125e+06
0	PC(16:0_18:2)+K	PC(34:2)+K	PC	(16:0_18:2)	(16:0)	(18:2)		796.525	C42 H80 O8 N1 P1 K1	0.47817	0.412989	-2.46986e+07	-2.28718e+06	4.73308e+07	2.26322e+07	3.89631e+06	1.60913e+06	33.502	33.502	63.4312	32.7078	70.7363	32.4506	0.96	0.97	22.8163	9.82912	1.34284e+07	2.20816e+07	1.33857e+07	1.63103e+07	1.35113e+07	4.73308e+07	1.25725e+07	2.26322e+07	1.0934e+07	9.71541e+06	1.4842e+07	1.78774e+07	972297	1.61452e+06	920267	1.19103e+06	1.10583e+06	3.89631e+06	1.02565e+06	1.56026e+06	841300	691681
0	PC(34:2)+H	PC(34:2)+H	PC	(16:0_18:2)	(16:0)	(18:2)		758.569	C42 H81 O8 N1 P1	0.380325	0.34465	-4.7959e+09	-3.74121e+08	7.73938e+09	2.94348e+09	5.70872e+08	1.96751e+08	33.502	33.502	72.8552	22.6128	78.146	20.2973	0.96	0.95	563085248	188230720	1.88333e+09	3.03389e+09	1.64678e+09	2.20364e+09	2.41046e+09	7.73938e+09	2.42543e+09	2.94348e+09	1.96413e+09	1.51839e+09	2.5503e+09	2.7895e+09	1.37815e+08	2.02289e+08	1.09824e+08	1.49592e+08	1.6212e+08	5.70872e+08	1.66835e+08	1.88873e+08	1.36194e+08	1.11982e+08
0	PC(16:0_18:2)+HCOO	PC(34:2)+HCOO	PC	(16:0_18:2)	(16:0)	(18:2)		802.56	C43 H81 O10 N1 P1	1.26212	0.491911	349775	-168924	1.3344e+06	1.68418e+06	332470	163546	34.5281	34.5281	75.5961	79.9686	91.9499	57.3291	0.93	0.91	215533	248796	1.0103e+06	299865	263124	127084	1.3344e+06	1.18576e+06	392571	1.17723e+06	485782	92599.3	1.68418e+06	564957	117266	53617.8	47139.9	32857.3	151534	332470	56058.5	163546	87690.7	15879.5
0	PC(34:2)+H	PC(34:2)+H	PC	(16:0_18:2)	(16:0)	(18:2)		758.569	C42 H81 O8 N1 P1	3.43208	0.350447	4.96505e+07	-926696	2.04149e+07	7.00654e+07	1.42667e+06	499970	34.5281	34.5281	179.864	194.625	140.078	71.2026	0.99	0.85	16.9545	671310	32441.6	732881	415847	380566	4.75769e+06	2.04149e+07	7.00654e+07	238655	4.21742e+06	83876.4	8.649e+06	1.74257e+06	8975.66	197069	121588	113459	402779	1.42667e+06	378725	70079.2	302914	29003.1
0	PC(16:0e_18:2)+HCOO	PC(34:2e)+HCOO	PC	(16:0e_18:2)	(16:0e)	(18:2)		788.581	C43 H83 O9 N1 P1	0.644973	0.569112	-4.2454e+07	-3.9961e+06	1.1958e+08	7.71258e+07	9.27411e+06	5.27801e+06	34.904	34.904	69.1275	46.1852	73.578	47.4684	0.95	0.93	207.962	108.251	2.3532e+07	4.53669e+07	2.85256e+07	3.18636e+07	6.55108e+07	1.1958e+08	3.47889e+07	3.5115e+07	3.20906e+07	2.61648e+07	7.71258e+07	6.53659e+07	1.69851e+06	2.91407e+06	2.13408e+06	2.44775e+06	4.81479e+06	9.27411e+06	2.19783e+06	2.68336e+06	2.19157e+06	1.74333e+06
0	PC(34:2e)+Na	PC(34:2e)+Na	PC	(16:0e_18:2)	(16:0e)	(18:2)		766.572	C42 H82 O7 N1 P1 Na1	0.639406	0.533161	-7.37958e+06	-960994	2.04651e+07	1.30855e+07	2.05852e+06	1.09752e+06	34.904	34.904	58.8789	48.8374	62.6913	46.5614	0.95	0.96	14.8059	10.1071	4.86982e+06	8.59118e+06	5.96659e+06	6.94577e+06	1.29624e+07	2.04651e+07	3.58372e+06	6.81833e+06	5.51842e+06	5.40072e+06	1.11855e+07	1.30855e+07	508992	696931	571339	698348	1.04915e+06	2.05852e+06	387899	813179	475877	409685
0	PC(34:2e)+H	PC(34:2e)+H	PC	(16:0e_18:2)	(16:0e)	(18:2)		744.59	C42 H83 O7 N1 P1	0.388203	0.352375	-1.34153e+09	-1.06271e+08	2.19278e+09	8.51244e+08	1.64094e+08	5.78225e+07	34.904	34.904	104.54	51.8691	110.762	52.2026	0.96	0.93	188975520	546.937	2.58186e+08	4.43513e+08	2.86363e+08	3.64569e+08	7.2875e+08	2.19278e+09	3.37036e+08	4.29489e+08	3.39053e+08	2.38055e+08	7.8844e+08	8.51244e+08	1.74323e+07	2.99189e+07	1.88606e+07	2.31935e+07	5.46532e+07	1.64094e+08	2.32399e+07	3.0123e+07	2.33833e+07	1.58397e+07
0	PC(16:1e_18:1)+HCOO	PC(34:2e)+HCOO	PC	(16:1e_18:1)	(16:1e)	(18:1)		788.581	C43 H83 O9 N1 P1	0.527653	0.706613	-6.73127e+06	-264930	1.42507e+07	7.51943e+06	903006	638076	36.1216	36.1216	56.0837	36.4512	52.7554	37.5851	0.91	0.94	21.7818	17.2971	4.68813e+06	6.93398e+06	4.28168e+06	4.08985e+06	6.82001e+06	1.42507e+07	3.20895e+06	7.51943e+06	4.4525e+06	3.23058e+06	7.07414e+06	6.49904e+06	348782	452367	267811	277619	434890	903006	638076	452992	255673	218809
0	PC(16:1e_18:1)+H	PC(34:2e)+H	PC	(16:1e_18:1)	(16:1e)	(18:1)		744.59	C42 H83 O7 N1 P1	0.348612	0.31346	-1.28658e+08	-9.69824e+06	1.97513e+08	6.88555e+07	1.41263e+07	4.42802e+06	36.1216	36.1216	85.9482	31.924	94.3534	31.3745	0.93	0.93	18609824	4.83778e+06	4.82558e+07	6.71456e+07	3.15985e+07	3.35956e+07	5.90842e+07	1.97513e+08	6.37649e+07	6.88555e+07	3.88031e+07	2.70091e+07	6.26514e+07	6.74481e+07	2.8572e+06	4.52423e+06	1.81764e+06	2.26255e+06	3.83369e+06	1.41263e+07	4.18173e+06	4.37842e+06	2.6546e+06	1.71121e+06
0	PC(14:1e_20:1)+H	PC(34:2e)+H	PC	(14:1e_20:1)	(14:1e)	(20:1)		744.59	C42 H83 O7 N1 P1	0.415296	0.422585	-6.45627e+06	-411986	1.10419e+07	4.58568e+06	713501	301515	39.329	39.329	71.2042	34.9111	78.6029	32.8022	0.91	0.87	8.28148	8.21644	2.67055e+06	4.70318e+06	2.44501e+06	2.49433e+06	4.42317e+06	1.10419e+07	2.77083e+06	4.31914e+06	2.61515e+06	1.76993e+06	4.58568e+06	4.5209e+06	158199	254247	151543	137697	259271	713501	190084	263762	179544	112675
0	PC(16:0_18:3)+HCOO	PC(34:3)+HCOO	PC	(16:0_18:3)	(16:0)	(18:3)		800.545	C43 H79 O10 N1 P1	0.516866	0.500412	-4.91266e+06	-248840	1.01683e+07	5.25566e+06	498090	249251	31.7063	31.7063	99.2111	47.5039	82.7137	39.9116	0.98	0.87	9.80798	4.28719	3.38041e+06	565336	3.2388e+06	190819	4.17439e+06	1.01683e+07	5.25566e+06	5.1448e+06	3.32303e+06	434483	4.26206e+06	3.95287e+06	153299	95846.9	160963	40808.2	215087	498090	242311	249251	176304	46864.3
0	PC(34:3)+H	PC(34:3)+H	PC	(16:0_18:3)	(16:0)	(18:3)		756.554	C42 H79 O8 N1 P1	0.547455	0.535482	-3.40905e+07	-1.78209e+06	7.53307e+07	4.12402e+07	3.83644e+06	2.05435e+06	31.7063	31.7063	49.7146	21.0048	53.0423	22.273	0.99	0.93	24.0947	51.1945	2.67435e+07	4.51789e+07	2.40523e+07	3.07843e+07	3.09402e+07	7.53307e+07	3.80814e+07	4.12402e+07	2.70189e+07	2.28062e+07	3.25536e+07	3.26774e+07	1.29303e+06	2.12329e+06	1.15037e+06	1.43562e+06	1.54987e+06	3.83644e+06	1.82918e+06	2.05435e+06	1.39987e+06	1.02729e+06
0	PC(34:3)+Na	PC(34:3)+Na	PC	(16:0_18:3)	(16:0)	(18:3)		778.536	C42 H78 O8 N1 P1 Na1	0.476225	0.516	-847696	-52019.5	1.61844e+06	770740	107478	55458.8	31.7063	31.7063	83.1466	76.5667	68.7145	36.0162	0.89	0.88	0.637676	0.354269	719442	74774.1	869063	111382	699084	1.61844e+06	241133	63771.4	619164	95303.8	697672	770740	38989.8	27532.5	57260.5	12607.2	43090.1	107478	49139.1	24820.8	42729.2	19667.4
0	PC(16:0_18:3)+HCOO	PC(34:3)+HCOO	PC	(16:0_18:3)	(16:0)	(18:3)		800.545	C43 H79 O10 N1 P1	0.451094	0.559026	-8.56023e+06	-365608	1.55951e+07	7.03484e+06	829091	463483	32.3769	32.3769	55.8783	21.0853	47.4372	19.3716	0.88	0.99	1.11862	1.42921	4.97438e+06	7.99864e+06	5.09537e+06	5.78595e+06	5.16341e+06	1.55951e+07	7.03484e+06	6.60436e+06	5.43634e+06	3.88746e+06	4.68179e+06	5.81409e+06	326376	442367	334725	348444	287473	829091	463483	372370	342824	249995
0	PC(34:3)+H	PC(34:3)+H	PC	(16:0_18:3)	(16:0)	(18:3)		756.554	C42 H79 O8 N1 P1	0.477415	0.468075	-6.23215e+07	-3.92043e+06	1.19256e+08	5.69348e+07	7.37027e+06	3.44983e+06	32.3769	32.3769	58.7257	19.9582	61.6113	22.8141	0.97	0.94	47.3142	1.14707	3.96993e+07	6.08879e+07	3.43367e+07	4.0875e+07	3.79759e+07	1.19256e+08	4.77118e+07	5.69348e+07	3.90186e+07	3.18802e+07	3.94259e+07	4.6258e+07	2.27702e+06	3.36943e+06	2.32996e+06	2.40488e+06	2.1052e+06	7.37027e+06	2.9454e+06	3.44983e+06	2.12936e+06	1.87895e+06
0	PC(16:0_18:3)+H	PC(34:3)+H	PC	(16:0_18:3)	(16:0)	(18:3)		756.554	C42 H79 O8 N1 P1	0.525396	0.543518	-2.81695e+07	-1.99528e+06	5.93538e+07	3.11842e+07	4.371e+06	2.37572e+06	34.7319	34.7319	36.7961	15.8204	37.3903	18.5943	0.97	0.94	27.2674	58.5458	3.12032e+07	2.90943e+07	2.69675e+07	2.99295e+07	2.75009e+07	5.93538e+07	3.10732e+07	3.11842e+07	2.21492e+07	2.14581e+07	2.84733e+07	2.6951e+07	2.06255e+06	2.27681e+06	2.00679e+06	2.13811e+06	2.05221e+06	4.371e+06	2.28554e+06	2.37572e+06	1.53966e+06	1.51887e+06
0	PC(34:3e)+H	PC(34:3e)+H	PC	(34:3e)	(34:3e)			742.575	C42 H81 O7 N1 P1	0.45334	0.404035	-2.06822e+06	-210422	3.78338e+06	1.71516e+06	353077	142655	32.953	32.953	68.531	47.486	85.0156	44.7106	0.78	0.384884	3.42168	0.499996	1.07726e+06	647892	1.00804e+06	1.5427e+06	1.7886e+06	3.78338e+06	1.53608e+06	1.20004e+06	93190.9	1.37992e+06	1.71516e+06	1.35029e+06	76109.5	67969.2	83507.3	87969.3	109916	353077	84231.2	79984.4	22903.3	87735.6
0	PC(18:3e_16:0)+H	PC(34:3e)+H	PC	(18:3e_16:0)	(18:3e)	(16:0)		742.575	C42 H81 O7 N1 P1	0.217238	0.34606	-8.53713e+07	-4.10189e+06	1.09064e+08	2.36929e+07	6.27257e+06	2.17069e+06	33.5032	33.5032	132.945	55.1817	120.751	58.0587	0.75	0.93	68.1165	19.9383	6.13201e+06	1.39475e+07	1.08147e+07	8.36593e+06	3.12532e+07	1.09064e+08	8.03752e+06	1.11057e+07	8.53099e+06	6.58855e+06	2.05572e+07	2.36929e+07	605402	952552	614917	726292	1.87264e+06	6.27257e+06	703345	947800	683252	563608
0	PC(16:2e_18:1)+H	PC(34:3e)+H	PC	(16:2e_18:1)	(16:2e)	(18:1)		742.575	C42 H81 O7 N1 P1	0.358205	0.366047	-3.09535e+07	-1.97242e+06	4.82295e+07	1.7276e+07	3.1113e+06	1.13888e+06	34.6255	34.6255	88.2927	35.4616	90.9779	34.2203	0.89	0.9	34.0746	22.8227	9.63907e+06	1.26437e+07	9.20937e+06	8.70357e+06	1.58948e+07	4.82295e+07	1.15074e+07	1.02598e+07	9.54569e+06	6.52539e+06	1.68259e+07	1.7276e+07	600940	740327	540831	554927	1.06934e+06	3.1113e+06	718533	642330	632447	454585
0	PC(34:4)+H	PC(34:4)+H	PC	(34:4)	(34:4)			754.538	C42 H77 O8 N1 P1	0.480108	0.39402	-3.54445e+06	-262951	6.81767e+06	3.27322e+06	433926	170975	30.8479	30.8479	53.494	19.073	58.8846	16.6114	0.98	0.93	8.20879	3.60232	2.39623e+06	3.35936e+06	2.13833e+06	2.91395e+06	2.27547e+06	6.81767e+06	3.27322e+06	2.82941e+06	2.58537e+06	1.73517e+06	2.74104e+06	2.73369e+06	169817	199123	125234	141874	130615	433926	170975	168348	122282	116525
0	PC(34:4e)+H	PC(34:4e)+H	PC	(34:4e)	(34:4e)			740.559	C42 H79 O7 N1 P1	0.374353	0.348784	-9.20398e+06	-676366	1.47111e+07	5.50716e+06	1.03862e+06	362254	32.3733	32.3733	82.6198	30.9702	85.1048	27.8617	0.92	0.93	7.07047	12.9208	3.62584e+06	4.46603e+06	2.73452e+06	3.29313e+06	4.22246e+06	1.47111e+07	4.41888e+06	3.95337e+06	3.00623e+06	2.2169e+06	5.08913e+06	5.50716e+06	282003	290508	196922	220070	257464	1.03862e+06	343459	262175	200215	176916
0	PC(34:5e)+H	PC(34:5e)+H	PC	(34:5e)	(34:5e)			738.543	C42 H77 O7 N1 P1	0.372679	0.521731	-1.92647e+06	-90456.6	3.07094e+06	1.14447e+06	189133	98676.5	32.017	32.017	85.8609	46.986	62.252	35.8244	0.86	0.94	224342	1.89032	951588	855883	484167	589067	812481	3.07094e+06	1.00729e+06	744878	347804	338371	1.10678e+06	1.14447e+06	74934.4	72700.9	48201.1	46243.8	78660.8	189133	89976.1	66338.3	50032.2	33057.8
0	PC(17:0_18:1)+HCOO	PC(35:1)+HCOO	PC	(17:0_18:1)	(17:0)	(18:1)		818.592	C44 H85 O10 N1 P1	0.503434	0.614456	-1.08695e+07	-475221	2.18894e+07	1.10199e+07	1.2326e+06	757377	36.1211	36.1211	46.0106	15.7307	40.9011	16.8764	0.98	0.97	17.5971	10.8762	8.73341e+06	1.12308e+07	8.24533e+06	9.06196e+06	9.20255e+06	2.18894e+07	1.09304e+07	1.09602e+07	8.76192e+06	7.23359e+06	1.03916e+07	1.10199e+07	533446	734935	492368	522524	606835	1.2326e+06	757377	667858	602579	441856
0	PC(17:0_18:1)+H	PC(35:1)+H	PC	(17:0_18:1)	(17:0)	(18:1)		774.601	C43 H85 O8 N1 P1	0.395846	0.341125	-1.52668e+08	-1.17553e+07	2.52697e+08	1.00029e+08	1.78415e+07	6.08618e+06	36.1211	36.1211	64.2518	20.4844	82.1753	20.5897	0.99	0.94	1072.67	377.37	8.02013e+07	1.01568e+08	6.30162e+07	7.41117e+07	9.10342e+07	2.52697e+08	9.83399e+07	1.0001e+08	8.07388e+07	5.41989e+07	9.27041e+07	1.00029e+08	4.15941e+06	6.07869e+06	3.34048e+06	3.96602e+06	4.96805e+06	1.78415e+07	5.90464e+06	5.612e+06	4.58277e+06	3.2791e+06
0	PC(35:1e)+H	PC(35:1e)+H	PC	(35:1e)	(35:1e)			760.621	C43 H87 O7 N1 P1	0.311604	0.311634	-1.47715e+07	-837042	2.14578e+07	6.68636e+06	1.21598e+06	378941	37.4311	37.4311	130.527	61.5897	107.193	41.7399	0.93	0.94	14.7844	13.5686	2.14605e+06	4.06287e+06	1.10819e+06	1.80051e+06	5.03238e+06	2.14578e+07	2.29926e+06	3.01926e+06	2.24913e+06	1.55365e+06	6.5984e+06	6.68636e+06	167346	303736	121905	156645	364200	1.21598e+06	165510	266351	194974	132909
0	PC(17:0_18:2)+HCOO	PC(35:2)+HCOO	PC	(17:0_18:2)	(17:0)	(18:2)		816.576	C44 H83 O10 N1 P1	0.464337	0.426449	-2.09929e+06	-182030	3.91905e+06	1.81976e+06	317373	135343	34.3389	34.3389	65.9168	25.8573	64.8139	19.2763	0.55	0.85	-0.16849	-0.235945	1.03586e+06	1.36696e+06	1.27359e+06	1.28951e+06	1.17117e+06	3.91905e+06	1.64638e+06	1.81976e+06	1.29057e+06	1.09836e+06	864883	1.44722e+06	82319.8	111444	84972.8	104374	127792	317373	120244	135343	113013	94614.4
0	PC(35:2)+H	PC(35:2)+H	PC	(17:0_18:2)	(17:0)	(18:2)		772.585	C43 H83 O8 N1 P1	0.485208	0.440667	-1.76391e+07	-1.23568e+06	3.42645e+07	1.66254e+07	2.20921e+06	973526	34.3389	34.3389	66.3332	25.5233	58.013	20.111	0.94	0.93	18.636	36.9798	1.04073e+07	1.32345e+07	9.10239e+06	1.13424e+07	9.5628e+06	3.42645e+07	1.66254e+07	1.25537e+07	1.32224e+07	7.49347e+06	1.10422e+07	1.53693e+07	726313	958271	670528	751713	798339	2.20921e+06	887705	973526	698249	527167
0	PC(17:0_18:2)+HCOO	PC(35:2)+HCOO	PC	(17:0_18:2)	(17:0)	(18:2)		816.576	C44 H83 O10 N1 P1	0.678138	0.62288	-3.30256e+06	-277885	1.02608e+07	6.95824e+06	736861	458976	34.8926	34.8926	30.4077	18.6604	32.5676	13.6175	0.95	0.93	0.268673	0.0336163	5.68617e+06	8.35272e+06	5.27757e+06	5.92591e+06	5.19833e+06	1.02608e+07	5.56786e+06	6.1093e+06	5.17796e+06	4.1145e+06	6.95824e+06	4.69666e+06	353566	430878	382259	446467	347031	736861	409399	458976	345760	309360
0	PC(35:2e)+H	PC(35:2e)+H	PC	(35:2e)	(35:2e)			758.606	C43 H85 O7 N1 P1	1.31701	0.581322	880390	-182554	2.77716e+06	3.65755e+06	436024	253470	35.7007	35.7007	58.1703	74.4674	65.3406	51.3159	0.12	0.557777	-0.113055	5.44079	1.4659e+06	2.4031e+06	1.21808e+06	141048	2.77716e+06	2.76455e+06	155543	2.0141e+06	1.89771e+06	1.03976e+06	3.65755e+06	966144	127060	284480	134314	47555.1	251301	436024	38493.5	194936	134887	98867.5
0	PC(35:3)+H	PC(35:3)+H	PC	(35:3)	(35:3)			770.569	C43 H81 O8 N1 P1	0.526945	0.553086	-8.08418e+06	-315433	1.70893e+07	9.00512e+06	705802	390369	32.7401	32.7401	59.3952	22.3775	51.3304	18.9482	0.78	0.71	4.2797	0.927305	5.53174e+06	9.42893e+06	3.78661e+06	6.95694e+06	5.65989e+06	1.70893e+07	7.7212e+06	9.00512e+06	6.43956e+06	4.89254e+06	5.4232e+06	7.04919e+06	232810	469232	260626	275931	250807	705802	335124	390369	267616	227195
0	PC(35:3)+H	PC(35:3)+H	PC	(35:3)	(35:3)			770.569	C43 H81 O8 N1 P1	0.431255	0.378335	-4.81588e+06	-460411	8.46756e+06	3.65168e+06	740610	280199	33.483	33.483	63.9381	31.6444	63.9837	30.7685	0.66	0.39	3.29991	1.14673	1.80721e+06	4.0056e+06	2.14207e+06	3.62393e+06	2.78762e+06	8.46756e+06	3.65168e+06	3.62523e+06	1.81814e+06	1.64529e+06	2.82316e+06	3.30285e+06	162943	313857	187624	369376	230109	740610	184156	261602	143886	130530
0	PC(15:0_20:4)+H	PC(35:4)+H	PC	(15:0_20:4)	(15:0)	(20:4)		768.554	C43 H79 O8 N1 P1	0.520725	0.515733	-1.44371e+06	-124137	3.01229e+06	1.56857e+06	256340	132203	32.14	32.14	55.2185	18.0602	52.7963	14.6495	0.98	0.83	5.171	3.11917	1.13027e+06	1.49851e+06	1.00413e+06	1.09513e+06	905775	3.01229e+06	1.56857e+06	1.53995e+06	1.24603e+06	954303	1.16243e+06	1.40429e+06	95006.4	123317	85937.9	89022.1	98558.9	256340	132203	104166	100906	96191.6
0	PC(35:4)+H	PC(35:4)+H	PC	(35:4)	(35:4)			768.554	C43 H79 O8 N1 P1	0.428191	0.421195	-1.63983e+07	-1.46135e+06	2.86779e+07	1.22796e+07	2.52477e+06	1.06342e+06	35.5024	35.5024	63.8596	21.0827	62.8604	23.9152	0.88	0.92	0.977276	1.88852	9.67078e+06	1.02301e+07	8.14461e+06	7.30613e+06	1.1377e+07	2.86779e+07	9.00342e+06	1.00826e+07	9.48784e+06	6.46141e+06	1.16291e+07	1.22796e+07	912369	801071	842305	614761	1.00494e+06	2.52477e+06	768734	850923	691489	551616
0	PC(35:4e)+H	PC(35:4e)+H	PC	(35:4e)	(35:4e)			754.575	C43 H81 O7 N1 P1	0.336011	0.426461	-1.31696e+07	-727084	1.9834e+07	6.66447e+06	1.26772e+06	540632	33.5697	33.5697	81.1965	23.6223	66.3166	24.3907	0.94	0.74	0.752169	0.779336	3.7185e+06	6.08226e+06	4.07572e+06	4.94295e+06	6.59828e+06	1.9834e+07	5.38576e+06	6.5398e+06	4.2613e+06	3.48654e+06	5.32873e+06	6.66447e+06	273869	468907	339328	410250	532414	1.26772e+06	372364	540632	329916	277920
0	PC(35:5)+H	PC(35:5)+H	PC	(35:5)	(35:5)			766.538	C43 H77 O8 N1 P1	0.665582	0.625711	-9.95826e+06	-928102	2.97779e+07	1.98196e+07	2.47964e+06	1.55154e+06	34.8331	34.8331	43.9348	23.0979	51.4742	25.3638	0.96	0.99	7.22202	1.80348	1.42239e+07	1.89024e+07	1.05072e+07	1.31571e+07	1.15915e+07	2.97779e+07	1.38606e+07	1.98196e+07	1.15657e+07	1.05918e+07	1.34818e+07	1.42175e+07	860975	1.72427e+06	858923	1.01585e+06	856213	2.47964e+06	1.16593e+06	1.55154e+06	814115	803296
0	PC(35:6)+H	PC(35:6)+H	PC	(35:6)	(35:6)			764.522	C43 H75 O8 N1 P1	0.765347	0.82642	-1.89677e+06	-106474	8.08327e+06	6.18651e+06	613402	506927	34.429	34.429	26.8063	30.5373	22.7738	27.5307	0.99	0.99	48.4258	10.3339	3.91776e+06	6.25714e+06	5.3176e+06	4.90798e+06	4.60764e+06	8.08327e+06	3.61175e+06	6.18651e+06	3.08271e+06	3.43402e+06	4.30585e+06	6.05499e+06	316739	441946	411246	391147	420724	613402	320025	506927	257132	257232
0	PC(18:0_18:0)+HCOO	PC(36:0)+HCOO	PC	(18:0_18:0)	(18:0)	(18:0)		834.623	C45 H89 O10 N1 P1	0.650147	0.84485	-5.79145e+06	-146086	1.6554e+07	1.07625e+07	941576	795490	38.6982	38.6982	43.5326	25.5976	28.9	25.8326	0.96	1	884820	50.6071	6.88915e+06	8.04523e+06	6.39928e+06	6.862e+06	1.6554e+07	1.30948e+07	6.4004e+06	8.78976e+06	6.81711e+06	5.29849e+06	1.07625e+07	7.39078e+06	569458	597366	499463	528345	893915	941576	477483	697674	511341	390732
0	PC(36:0)+H	PC(36:0)+H	PC	(18:0_18:0)	(18:0)	(18:0)		790.632	C44 H89 O8 N1 P1	0.4006	0.381254	-2.81622e+07	-2.17538e+06	4.6984e+07	1.88218e+07	3.51579e+06	1.34041e+06	38.6982	38.6982	68.2516	23.4006	76.5586	29.7746	0.93	0.880706	61.8499	56.3883	1.37564e+07	1.78956e+07	1.08396e+07	1.34408e+07	1.59732e+07	4.6984e+07	1.62932e+07	1.88218e+07	1.3753e+07	8.9229e+06	1.77423e+07	1.69443e+07	948979	1.10151e+06	749807	858915	1.09879e+06	3.51579e+06	1.09682e+06	1.34041e+06	827043	547943
0	PC(36:0e)+H	PC(36:0e)+H	PC	(36:0e)	(36:0e)			776.653	C44 H91 O7 N1 P1	0.416966	0.480619	-2.33684e+06	-116962	4.00807e+06	1.67123e+06	225195	108233	39.8463	39.8463	89.4467	36.1007	68.8623	26.9915	0.85	0.91	13.2022	6.01117	865198	1.19642e+06	654483	794185	1.05449e+06	4.00807e+06	1.17672e+06	1.30457e+06	798701	566060	1.52445e+06	1.67123e+06	67688.5	78789.1	50148.2	55584.6	94275.3	225195	86071.9	83916.9	79426.5	42238.7
0	PC(18:0_18:1)+HCOO	PC(36:1)+HCOO	PC	(18:0_18:1)	(18:0)	(18:1)		832.607	C45 H87 O10 N1 P1	0.574892	0.59319	-1.89681e+08	-1.04149e+07	4.46196e+08	2.56514e+08	2.56013e+07	1.51864e+07	37.1198	37.1198	43.9306	22.928	37.8508	20.4005	0.92	0.97	28310308	310.047	1.80937e+08	2.70279e+08	1.67575e+08	1.663e+08	2.3378e+08	4.46196e+08	2.15608e+08	2.33441e+08	1.78359e+08	1.27036e+08	2.56514e+08	2.37925e+08	1.23046e+07	1.56702e+07	1.07589e+07	1.03358e+07	1.49502e+07	2.56013e+07	1.3951e+07	1.50519e+07	1.17301e+07	8.3057e+06
0	PC(18:0_18:1)+Na	PC(36:1)+Na	PC	(18:0_18:1)	(18:0)	(18:1)		810.598	C44 H86 O8 N1 P1 Na1	0.809828	0.832751	-1.04061e+07	-515687	5.4719e+07	4.4313e+07	3.08335e+06	2.56766e+06	37.1198	37.1198	24.4035	23.3588	18.1479	21.2307	0.95	0.91	13.5788	61.9012	3.67845e+07	5.4719e+07	3.24671e+07	3.12442e+07	4.10564e+07	5.28797e+07	2.722e+07	4.41542e+07	3.24201e+07	2.54642e+07	4.4313e+07	3.45541e+07	2.26535e+06	2.45238e+06	2.00368e+06	1.87194e+06	2.397e+06	3.08335e+06	1.68876e+06	2.55375e+06	1.91839e+06	1.53852e+06
0	PC(18:0_18:1)+K	PC(36:1)+K	PC	(18:0_18:1)	(18:0)	(18:1)		826.572	C44 H86 O8 N1 P1 K1	0.50419	0.626359	-2.31199e+07	-971181	4.66305e+07	2.35106e+07	2.59923e+06	1.62805e+06	37.1198	37.1198	55.1628	28.8597	43.7255	28.6262	0.99	0.97	69.2077	55.9163	1.63347e+07	2.32624e+07	1.37329e+07	1.43303e+07	2.05402e+07	4.66305e+07	1.59999e+07	2.35106e+07	1.33306e+07	1.05382e+07	2.0715e+07	2.12023e+07	1.12188e+06	1.37809e+06	920611	1.0604e+06	1.30984e+06	2.59923e+06	1.07701e+06	1.59446e+06	962634	762211
0	PC(36:1)+H	PC(36:1)+H	PC	(18:0_18:1)	(18:0)	(18:1)		788.616	C44 H87 O8 N1 P1	0.339617	0.395137	-4.51197e+09	-2.65208e+08	6.83235e+09	2.32038e+09	4.38459e+08	1.73251e+08	37.1198	37.1198	80.9773	29.4809	74.2678	28.5002	0.97	0.97	1275.69	1094.84	1.52751e+09	2.45015e+09	1.29358e+09	1.41545e+09	2.15974e+09	6.83235e+09	1.96834e+09	2.26846e+09	1.50397e+09	9.43854e+08	2.29282e+09	2.32038e+09	1.1817e+08	1.64252e+08	9.09633e+07	9.96108e+07	1.49044e+08	4.38459e+08	1.32541e+08	1.63239e+08	1.12797e+08	7.20834e+07
0	PC(18:0e_18:1)+H	PC(36:1e)+H	PC	(18:0e_18:1)	(18:0e)	(18:1)		774.637	C44 H89 O7 N1 P1	0.364217	0.369644	-1.44964e+08	-6.68852e+06	2.28008e+08	8.30443e+07	1.06107e+07	3.92218e+06	38.3423	38.3423	106.416	50.7423	106.502	51.539	0.92	0.93	1588.14	107.782	3.11633e+07	5.43526e+07	2.52611e+07	2.77107e+07	7.3544e+07	2.28008e+08	4.04486e+07	5.20451e+07	3.13758e+07	2.05808e+07	8.24293e+07	8.30443e+07	1.51419e+06	2.63165e+06	1.19427e+06	1.24993e+06	3.21515e+06	1.06107e+07	1.82997e+06	2.39349e+06	1.4148e+06	925583
0	PC(18:0e_18:1)+HCOO	PC(36:1e)+HCOO	PC	(18:0e_18:1)	(18:0e)	(18:1)		818.628	C45 H89 O9 N1 P1	0.433948	0.403745	-1.23945e+07	-670212	2.18965e+07	9.50193e+06	1.12404e+06	453824	38.3423	38.3423	89.2298	46.6848	95.6827	45.8616	0.97	0.93	9.32853	73.496	3.81146e+06	6.71461e+06	3.25463e+06	3.47591e+06	8.9862e+06	2.18965e+07	4.46284e+06	6.57884e+06	3.86627e+06	2.44371e+06	9.50193e+06	8.32717e+06	195819	303396	161104	158928	385852	1.12404e+06	237072	325911	177043	126009
0	PC(18:0_18:2)+HCOO	PC(36:2)+HCOO	PC	(18:0_18:2)	(18:0)	(18:2)		830.592	C45 H85 O10 N1 P1	0.577327	0.554615	-8.94869e+07	-5.31935e+06	2.11716e+08	1.2223e+08	1.19433e+07	6.62392e+06	35.396	35.396	48.1384	24.1188	45.0271	23.1046	0.98	0.94	184.199	94.9149	7.94549e+07	1.25245e+08	7.13771e+07	7.67147e+07	9.99379e+07	2.11716e+08	1.06681e+08	1.2223e+08	7.55013e+07	6.28587e+07	1.16765e+08	1.04684e+08	4.61462e+06	7.44808e+06	4.33891e+06	4.65567e+06	5.87084e+06	1.19433e+07	6.62392e+06	6.5295e+06	4.46462e+06	3.44112e+06
0	PC(18:0_18:2)+Na	PC(36:2)+Na	PC	(18:0_18:2)	(18:0)	(18:2)		808.583	C44 H84 O8 N1 P1 Na1	0.704703	0.737348	-8.82923e+06	-479541	2.98995e+07	2.10703e+07	1.82577e+06	1.34623e+06	35.396	35.396	34.507	24.3198	31.2495	23.9192	0.9	0.96	4.68966	15.9934	1.58613e+07	2.25407e+07	1.42879e+07	1.45666e+07	1.41877e+07	2.98995e+07	1.72823e+07	2.10703e+07	1.27667e+07	1.13067e+07	1.25942e+07	1.68628e+07	1.06662e+06	1.54398e+06	933104	965094	944122	1.82577e+06	1.30404e+06	1.34623e+06	958540	705820
0	PC(18:0_18:2)+K	PC(36:2)+K	PC	(18:0_18:2)	(18:0)	(18:2)		824.557	C44 H84 O8 N1 P1 K1	0.474921	0.476765	-1.09399e+07	-615931	2.08348e+07	9.89488e+06	1.17716e+06	561228	35.396	35.396	60.0246	31.6297	57.1008	31.4613	0.48	0.95	31.6612	22.1067	6.67188e+06	1.03176e+07	5.43609e+06	6.71066e+06	7.51232e+06	2.08348e+07	9.69515e+06	9.89488e+06	5.52714e+06	3.97607e+06	7.55017e+06	8.93134e+06	408284	624436	331885	341446	484394	1.17716e+06	495483	525203	320121	217433
0	PC(36:2)+H	PC(36:2)+H	PC	(18:0_18:2)	(18:0)	(18:2)		786.601	C44 H85 O8 N1 P1	0.366166	0.392953	-2.01518e+09	-1.04852e+08	3.17936e+09	1.16417e+09	1.72725e+08	6.78729e+07	35.396	35.396	81.746	31.5827	72.9368	30.9365	0.95	0.9	186488656	514.48	7.40682e+08	1.17956e+09	5.23295e+08	6.59918e+08	9.97233e+08	3.17936e+09	9.41165e+08	1.16417e+09	6.14652e+08	4.58416e+08	1.00062e+09	1.06406e+09	4.76757e+07	8.4482e+07	3.34675e+07	3.90798e+07	5.43321e+07	1.72725e+08	67336240	6.78729e+07	4.11423e+07	2.63371e+07
0	PC(18:0e_18:2)+HCOO	PC(36:2e)+HCOO	PC	(18:0e_18:2)	(18:0e)	(18:2)		816.612	C45 H87 O9 N1 P1	0.756028	0.621938	-1.00856e+07	-902000	4.13394e+07	3.12538e+07	2.38585e+06	1.48385e+06	36.9702	36.9702	67.1767	53.6987	68.6385	46.2135	0.98	0.95	9.5346	30.7366	1.39842e+07	1.50774e+07	8.35253e+06	8.97095e+06	2.28669e+07	4.13394e+07	1.19232e+07	1.38038e+07	1.15787e+07	7.98282e+06	2.48886e+07	3.12538e+07	536142	841165	578512	626825	1.25553e+06	2.38585e+06	656566	839863	664910	434303
0	PC(36:2e)+H	PC(36:2e)+H	PC	(18:0e_18:2)	(18:0e)	(18:2)		772.621	C44 H87 O7 N1 P1	0.403876	0.349997	-6.00575e+08	-2.53783e+07	1.00747e+09	4.06891e+08	3.90434e+07	1.36651e+07	36.9702	36.9702	134.884	81.1476	103.839	49.2686	0.99	0.97	46468004	186.461	8.26513e+07	1.38806e+08	7.98641e+07	8.82223e+07	2.27843e+08	1.00747e+09	9.82603e+07	1.23798e+08	9.17384e+07	6.37941e+07	4.06891e+08	3.95245e+08	4.80787e+06	9.27415e+06	4.94115e+06	5.28124e+06	1.34722e+07	3.90434e+07	6.40339e+06	7.77384e+06	5.3392e+06	3.81971e+06
0	PC(18:1e_18:1)+HCOO	PC(36:2e)+HCOO	PC	(18:1e_18:1)	(18:1e)	(18:1)		816.612	C45 H87 O9 N1 P1	0.459419	0.464541	-2.52446e+06	-122341	4.6699e+06	2.14544e+06	228479	106138	38.0831	38.0831	77.996	42.1536	68.4747	41.0989	0.96	0.99	27.2479	26.3896	1.12367e+06	1.82986e+06	808205	812824	1.98613e+06	4.6699e+06	1.15368e+06	1.76626e+06	963300	574184	2.14544e+06	1.64141e+06	66361.4	100083	42916.7	52018.7	107764	228479	57930.6	78979.9	49448.6	29868.3
0	PC(36:2e)+H	PC(36:2e)+H	PC	(18:1e_18:1)	(18:1e)	(18:1)		772.621	C44 H87 O7 N1 P1	0.373717	0.384756	-2.73108e+07	-1.29701e+06	4.36078e+07	1.6297e+07	2.10812e+06	811111	38.0831	38.0831	96.4522	38.5159	89.4989	40.2366	0.98	0.93	2.49555e+06	910163	8.50862e+06	1.21588e+07	5.98531e+06	5.96192e+06	1.32586e+07	4.36078e+07	1.08821e+07	1.49244e+07	7.64749e+06	5.64092e+06	1.62608e+07	1.6297e+07	449776	664935	313435	313541	719783	2.10812e+06	522780	705871	379827	223757
0	PC(18:1_18:2)+HCOO	PC(36:3)+HCOO	PC	(18:1_18:2)	(18:1)	(18:2)		828.576	C45 H83 O10 N1 P1	0.755799	0.602609	-4.40129e+07	-5.33446e+06	1.80233e+08	1.3622e+08	1.34237e+07	8.08925e+06	33.8273	33.8273	41.7858	24.6574	46.4153	21.0821	0.9	0.94	398.952	295.026	8.98393e+07	1.13005e+08	6.14344e+07	7.7277e+07	8.5027e+07	1.80233e+08	1.14682e+08	1.3622e+08	8.66227e+07	7.42677e+07	8.80827e+07	8.00844e+07	5.75794e+06	7.9647e+06	4.53805e+06	5.04889e+06	5.97393e+06	1.34237e+07	7.39451e+06	8.08925e+06	5.31236e+06	4.43897e+06
0	PC(18:1_18:2)+Na	PC(36:3)+Na	PC	(18:1_18:2)	(18:1)	(18:2)		806.567	C44 H82 O8 N1 P1 Na1	0.798717	0.724755	-6.35946e+06	-612701	3.15946e+07	2.52352e+07	2.22602e+06	1.61332e+06	33.8273	33.8273	44.5192	29.0778	34.9412	29.07	0.97	0.96	3.22594	1.80083e+06	1.68426e+07	2.57109e+07	7.80304e+06	1.75909e+07	1.43646e+07	3.15946e+07	1.51556e+07	2.52352e+07	1.09883e+07	1.47467e+07	1.51187e+07	1.73744e+07	1.21476e+06	1.71042e+06	933386	1.27267e+06	1.02119e+06	2.22602e+06	1.08278e+06	1.61332e+06	911334	685031
0	PC(18:1_18:2)+H	PC(36:3)+H	PC	(18:1_18:2)	(18:1)	(18:2)		784.585	C44 H83 O8 N1 P1	0.441942	0.39398	-1.5146e+09	-1.11963e+08	2.71406e+09	1.19946e+09	1.84752e+08	7.27886e+07	33.8273	33.8273	68.85	25.5516	73.2084	25.1359	0.95	0.96	909.6	38.7842	7.45253e+08	1.22612e+09	5.9343e+08	7.94561e+08	8.40872e+08	2.71406e+09	9.6265e+08	1.19946e+09	7.11875e+08	5.52172e+08	8.84401e+08	9.71287e+08	4.76892e+07	7.81069e+07	3.5256e+07	5.28891e+07	5.44984e+07	1.84752e+08	6.70669e+07	7.27886e+07	5.01001e+07	3.29028e+07
0	PC(16:0_20:3)+HCOO	PC(36:3)+HCOO	PC	(16:0_20:3)	(16:0)	(20:3)		828.576	C45 H83 O10 N1 P1	16.8348	1.93657	7.02714e+06	180298	443778	7.47092e+06	192508	372806	34.5655	34.5655	78.0444	196.373	56.2586	60.37	0	0.32	0	1.7858	387947	443778	112654	92882.8	195778	42662	237329	360481	280242	306110	7.47092e+06	295567	82950.5	192508	78362.5	77402.3	89890.6	36463.3	134806	128556	137361	133843
0	PC(36:3)+H	PC(36:3)+H	PC	(16:0_20:3)	(16:0)	(20:3)		784.585	C44 H83 O8 N1 P1	0.397276	0.354675	-1.1678e+08	-5.94363e+06	1.93754e+08	7.69738e+07	9.21029e+06	3.26665e+06	34.5655	34.5655	156.429	192.672	115.715	59.2055	0.61	0.7	44.4538	25.0514	2.88512e+07	5.39815e+07	2.51306e+06	1.45044e+06	5.06638e+06	1.93754e+08	3.28495e+06	5.49334e+06	3.22223e+06	3.37055e+06	1.35111e+06	7.69738e+07	1.72467e+06	3.38741e+06	1.09215e+06	924622	646819	9.21029e+06	1323349	1.7921e+06	1.23395e+06	1.16374e+06
0	PC(36:3)+H	PC(36:3)+H	PC	(36:3)	(36:3)			784.585	C44 H83 O8 N1 P1	0.383624	0.623989	-987846	-50874.5	1.60267e+06	614822	135301	84426.2	35.503	35.503	79.6964	69.6348	43.6575	53.994	0.85	0	72535	0	196796	429230	225244	1.60267e+06	669927	817294	159743	454417	169322	221973	109079	614822	49923.7	75094.8	54733.8	60968.1	60675.8	135301	42398.8	78951.4	23896.2	24809.8
0	PC(36:3)+H	PC(36:3)+H	PC	(36:3)	(36:3)			784.585	C44 H83 O8 N1 P1	0.630015	0.651264	-8.69224e+06	-618089	2.34935e+07	1.48013e+07	1.77237e+06	1.15428e+06	36.835	36.835	31.895	16.4946	33.7559	20.4046	0.9	0.9	18.0316	20.9456	1.40957e+07	1.56512e+07	1.06999e+07	1.1648e+07	1.23727e+07	2.34935e+07	1.48013e+07	1.28939e+07	9.72527e+06	9.96334e+06	1.3169e+07	1.1479e+07	1.05758e+06	1.01772e+06	772092	835767	961295	1.77237e+06	1.15428e+06	874389	683578	682145
0	PC(18:1e_18:2)+HCOO	PC(36:3e)+HCOO	PC	(18:1e_18:2)	(18:1e)	(18:2)		814.597	C45 H85 O9 N1 P1	0.512982	0.484682	-1.29905e+07	-1.35439e+06	2.66736e+07	1.36831e+07	2.62825e+06	1.27387e+06	35.1481	35.1481	61.8705	31.9211	67.5223	33.1933	0.9	0.89	33.5492	133.707	6.38939e+06	1.06293e+07	7.27304e+06	8.2769e+06	1.4998e+07	2.66736e+07	7.92108e+06	8.62787e+06	8.18517e+06	5.81927e+06	1.36831e+07	1.26178e+07	667599	930706	598809	774258	1.17865e+06	2.62825e+06	746382	792115	662536	533985
0	PC(36:3e)+H	PC(36:3e)+H	PC	(18:1e_18:2)	(18:1e)	(18:2)		770.606	C44 H85 O7 N1 P1	0.374578	0.441192	-3.12153e+08	-2.35307e+07	4.99108e+08	1.86955e+08	4.21087e+07	1.8578e+07	35.1481	35.1481	94.8043	43.9569	87.5436	42.0677	0.93	0.94	42069160	350.077	7.89053e+07	1.10836e+08	7.676e+07	1.01568e+08	1.66827e+08	4.99108e+08	9.21515e+07	1.07148e+08	9.32052e+07	5.93415e+07	1.85172e+08	1.86955e+08	8.22975e+06	1.15963e+07	6.73276e+06	8.28866e+06	1.52485e+07	4.21087e+07	9.10653e+06	1.15425e+07	8.47595e+06	6.15547e+06
0	PC(18:3e_18:0)+H	PC(36:3e)+H	PC	(18:3e_18:0)	(18:3e)	(18:0)		770.606	C44 H85 O7 N1 P1	0.353022	0.344587	-1.19395e+08	-4.18441e+06	1.84542e+08	6.51474e+07	6.38438e+06	2.19998e+06	36.3354	36.3354	93.1902	38.1331	89.1096	35.655	0.61	0.68	63.9731	2.20387e+06	3.72878e+07	5.3029e+07	2.41993e+07	2.98589e+07	5.88676e+07	1.84542e+08	4.33877e+07	4.83956e+07	3.09348e+07	1.96031e+07	5.76886e+07	6.51474e+07	1.45909e+06	2.2315e+06	881576	1.04784e+06	1.85183e+06	6.38438e+06	1.68749e+06	1.9924e+06	1.07689e+06	779095
0	PC(18:3e_18:0)+HCOO	PC(36:3e)+HCOO	PC	(18:3e_18:0)	(18:3e)	(18:0)		814.597	C45 H85 O9 N1 P1	0.497406	0.46317	-5.30818e+06	-261759	1.05616e+07	5.25338e+06	487601	225842	36.3354	36.3354	59.1118	36.6744	59.8763	32.4554	0.85	0.91	5.81373	9.70391	2.57979e+06	5.80278e+06	3.24259e+06	2.81645e+06	5.67152e+06	1.05616e+07	4.72293e+06	4.86422e+06	1.85177e+06	2.38702e+06	5.25338e+06	4.73917e+06	157137	249060	125996	137367	202841	487601	225354	225842	124317	91339.8
0	PC(18:2_18:2)+HCOO	PC(36:4)+HCOO	PC	(18:2_18:2)	(18:2)	(18:2)		826.56	C45 H81 O10 N1 P1	0.632607	0.494902	-1.13776e+07	-1.28528e+06	3.09685e+07	1.95909e+07	2.54461e+06	1.25933e+06	32.1707	32.1707	40.4402	21.5922	48.8141	20.4373	0.786265	0.85	19.637	24.1522	1.24005e+07	2.25631e+07	1.08908e+07	1.74683e+07	1.57996e+07	3.09685e+07	1.56595e+07	1.88853e+07	1.37551e+07	1.03672e+07	1.61259e+07	1.95909e+07	784654	1.45383e+06	854392	1.17704e+06	1.11769e+06	2.54461e+06	1.00552e+06	1.19861e+06	917257	680390
0	PC(36:4)+H	PC(36:4)+H	PC	(18:2_18:2)	(18:2)	(18:2)		782.569	C44 H81 O8 N1 P1	0.673304	0.418856	-7.89349e+07	-1.41109e+07	2.41615e+08	1.62681e+08	2.42813e+07	1.01704e+07	32.1707	32.1707	44.2001	22.9765	67.3167	20.9611	0.957699	0.852531	117.393	13.2789	6.65094e+07	1.6742e+08	1.08297e+08	1.18845e+08	1.18951e+08	2.41615e+08	1.2188e+08	1.62681e+08	1.05786e+08	9.0296e+07	1.28367e+08	9.37128e+07	6.56789e+06	1.04139e+07	6.12686e+06	7.60938e+06	7.2116e+06	2.42813e+07	8.29588e+06	1.01704e+07	6.35648e+06	5.57891e+06
0	PC(36:4)+Na	PC(36:4)+Na	PC	(18:2_18:2)	(18:2)	(18:2)		804.551	C44 H80 O8 N1 P1 Na1	0.48671	0.718024	-2.8126e+06	-107428	5.47954e+06	2.66694e+06	380982	273554	32.1707	32.1707	43.9114	13.0587	39.6568	30.8436	0.97	0.9	373441	1.84029	2.77128e+06	4.98e+06	3.39172e+06	2.22849e+06	1.73631e+06	5.47954e+06	2.1342e+06	2.2642e+06	1.85118e+06	2.66694e+06	2.1034e+06	2.50574e+06	162064	338682	225067	185633	156370	380982	169372	273554	149176	133126
0	PC(16:0_20:4)+HCOO	PC(36:4)+HCOO	PC	(16:0_20:4)	(16:0)	(20:4)		826.56	C45 H81 O10 N1 P1	0.532561	0.512089	-6.4783e+07	-5.27716e+06	1.38592e+08	7.38085e+07	1.08158e+07	5.53868e+06	33.3212	33.3212	50.8421	24.0213	54.0951	24.0925	0.96	0.94	93.8972	107.134	5.10733e+07	6.82272e+07	4.67053e+07	5.32721e+07	5.47444e+07	1.38592e+08	6.2996e+07	6.56938e+07	4.67816e+07	3.63307e+07	5.49552e+07	7.38085e+07	3.90274e+06	5.28845e+06	3.48016e+06	3.75262e+06	4.01144e+06	1.08158e+07	5.04779e+06	5.16606e+06	3.71618e+06	2.70781e+06
0	PC(16:0_20:4)+Na	PC(36:4)+Na	PC	(16:0_20:4)	(16:0)	(20:4)		804.551	C44 H80 O8 N1 P1 Na1	0.648398	0.660839	-7.56216e+06	-560255	2.15077e+07	1.39455e+07	1.65189e+06	1.09163e+06	33.3212	33.3212	36.1976	27.3681	35.7231	24.3811	0.97	0.91	1.39157	23.962	1.10601e+07	1.42982e+07	1.09522e+07	1.11888e+07	8.1803e+06	2.15077e+07	9.71706e+06	1.39455e+07	8.08494e+06	6.51956e+06	1.08266e+07	1.29314e+07	945911	1.09421e+06	751058	994256	612293	1.65189e+06	725881	1.0514e+06	712846	585508
0	PC(16:0_20:4)+K	PC(36:4)+K	PC	(16:0_20:4)	(16:0)	(20:4)		820.525	C44 H80 O8 N1 P1 K1	0.496817	0.558517	-6.06218e+06	-331122	1.20477e+07	5.98549e+06	750021	418900	33.3212	33.3212	69.1728	30.0358	57.3317	34.52	0.69	0.72	27.2709	20.8701	4.47374e+06	6.75699e+06	3.4028e+06	1.6148e+06	3.70475e+06	1.20477e+07	4.48076e+06	5.98549e+06	3.11523e+06	2.52519e+06	3.83083e+06	4.73927e+06	292145	365429	199536	270252	239952	750021	298092	418900	181910	178327
0	PC(36:4)+H	PC(36:4)+H	PC	(16:0_20:4)	(16:0)	(20:4)		782.569	C44 H81 O8 N1 P1	0.356796	0.327325	-9.92533e+08	-7.40449e+07	1.54311e+09	5.50575e+08	1.10075e+08	3.60303e+07	33.3212	33.3212	79.8051	26.9503	81.8352	24.3053	0.84	0.9	3935.04	63.1334	3.92054e+08	5.5143e+08	2.999e+08	3.63846e+08	4.05448e+08	1.54311e+09	5.07833e+08	5.50575e+08	3.65844e+08	2.41748e+08	4.0948e+08	5.14262e+08	2.75832e+07	3.63115e+07	2.09529e+07	2.57792e+07	2.82954e+07	1.10075e+08	3.55913e+07	3.60303e+07	2.50488e+07	1.76897e+07
0	PC(18:1_18:3)+H	PC(36:4)+H	PC	(18:1_18:3)	(18:1)	(18:3)		782.569	C44 H81 O8 N1 P1	0.678592	0.974021	-5.65794e+07	-173063	1.76036e+08	1.19457e+08	6.66177e+06	6.4887e+06	35.0506	35.0506	29.5266	20.3646	11.203	19.369	0.86	0.95	15.1907	23.2248	9.24025e+07	1.12939e+08	9.57939e+07	9.35173e+07	9.51328e+07	1.76036e+08	9.45572e+07	1.09828e+08	6.85511e+07	7.71983e+07	9.38817e+07	1.19457e+08	5.53674e+06	5.98901e+06	4.87553e+06	5.19393e+06	5.47917e+06	6.66177e+06	5.27611e+06	6.4887e+06	4.41429e+06	3.63382e+06
0	PC(18:4_18:0)+H	PC(36:4)+H	PC	(18:4_18:0)	(18:4)	(18:0)		782.569	C44 H81 O8 N1 P1	0.599445	0.462664	-1.83824e+06	-171081	4.58923e+06	2.75099e+06	318388	147307	36.5208	36.5208	47.6944	26.1154	45.7855	24.1642	0.89	0.9	0.895391	0.937911	1.23594e+06	2.76722e+06	1.47388e+06	2.39405e+06	2.52969e+06	4.58923e+06	2.03014e+06	2.75099e+06	1.25989e+06	1.70409e+06	2.50294e+06	2.09155e+06	97604.2	192869	124507	144586	151202	318388	126919	129532	82518	80458
0	PC(16:0e_20:4)+HCOO	PC(36:4e)+HCOO	PC	(16:0e_20:4)	(16:0e)	(20:4)		812.581	C45 H83 O9 N1 P1	0.499919	0.539937	-7.80929e+07	-4.74511e+06	1.56161e+08	7.80678e+07	1.0314e+07	5.56892e+06	34.7219	34.7219	57.0085	30.0052	54.4321	30.0384	0.96	0.93	94.5831	109.675	5.09461e+07	8.48627e+07	3.96884e+07	4.51479e+07	7.99742e+07	1.56161e+08	7.22985e+07	7.80678e+07	3.89814e+07	3.74035e+07	7.15987e+07	7.38946e+07	3.61335e+06	5.85115e+06	2.84546e+06	3.02783e+06	5.27102e+06	1.0314e+07	4.96926e+06	5.56892e+06	2.85445e+06	2.4878e+06
0	PC(36:4e)+Na	PC(36:4e)+Na	PC	(16:0e_20:4)	(16:0e)	(20:4)		790.572	C44 H82 O7 N1 P1 Na1	0.536121	0.57538	-1.40996e+07	-762694	3.03949e+07	1.62954e+07	1.79618e+06	1.03349e+06	34.7219	34.7219	56.6518	36.9747	48.1293	29.7267	0.87	0.85	172.377	1.28257e+06	1.0957e+07	1.56225e+07	8.07446e+06	9.86039e+06	1.1909e+07	3.03949e+07	8.44138e+06	1.42845e+07	6.83057e+06	6.97809e+06	1.1695e+07	1.62954e+07	649276	1.04743e+06	674446	605550	854396	1.79618e+06	763487	905680	570585	421945
0	PC(36:4e)+K	PC(36:4e)+K	PC	(16:0e_20:4)	(16:0e)	(20:4)		806.546	C44 H82 O7 N1 P1 K1	0.372043	0.436126	-9.5813e+06	-698296	1.52579e+07	5.67659e+06	1.23839e+06	540095	34.7219	34.7219	84.9313	50.9755	73.2045	47.4414	0.88	0.591361	27.7191	3.34029	2.78521e+06	5.94361e+06	2.37274e+06	3.23746e+06	4.72209e+06	1.52579e+07	2.9098e+06	5.1087e+06	1.82424e+06	1.29607e+06	4.6557e+06	5.67659e+06	287122	563504	229847	321373	433145	1.23839e+06	352178	540095	179294	132511
0	PC(36:4e)+H	PC(36:4e)+H	PC	(16:0e_20:4)	(16:0e)	(20:4)		768.59	C44 H83 O7 N1 P1	0.428897	0.392075	-1.2754e+09	-1.00953e+08	2.23322e+09	9.5782e+08	1.66062e+08	6.51088e+07	34.7219	34.7219	76.8223	36.2298	81.2614	34.0957	0.91	0.93	133.819	102.071	5.70631e+08	9.91382e+08	4.1774e+08	5.13348e+08	6.28075e+08	2.23322e+09	6.19668e+08	9.2801e+08	4.74169e+08	3.4643e+08	7.04414e+08	9.5782e+08	3.98505e+07	7.2664e+07	2.84301e+07	3.36628e+07	4.48119e+07	1.66062e+08	4.57774e+07	6.51088e+07	3.50658e+07	2.35982e+07
0	PC(16:0_20:5)+HCOO	PC(36:5)+HCOO	PC	(16:0_20:5)	(16:0)	(20:5)		824.545	C45 H79 O10 N1 P1	0.495888	0.60544	-909579	-45013.2	1.80432e+06	894741	114085	69071.4	31.4851	31.4851	49.9323	50.8592	57.6036	41.6332	0.89	0.81	0.929697	0.635126	659973	683804	652525	729630	878101	1.80432e+06	845495	63589.2	805846	454891	894741	892092	32163.2	54405.8	43010.3	39350.9	36827.7	114085	69071.4	14221.3	41466.8	39739.1
0	PC(36:5)+H	PC(36:5)+H	PC	(16:0_20:5)	(16:0)	(20:5)		780.554	C44 H79 O8 N1 P1	0.514846	0.531713	-6.57686e+06	-337196	1.35562e+07	6.97937e+06	720063	382867	31.4851	31.4851	79.7315	27.0297	62.8724	21.0848	0.84	0.84	3.47901	0.900844	3.87497e+06	6.54545e+06	3.92454e+06	1.02688e+06	3.73782e+06	1.35562e+07	6.97937e+06	5.85198e+06	4.13832e+06	3.0334e+06	5.49907e+06	5.02621e+06	246886	376474	248776	136673	241134	720063	382867	346085	235500	220522
0	PC(36:5)+H	PC(36:5)+H	PC	(36:5)	(36:5)			780.554	C44 H79 O8 N1 P1	0.615542	0.62886	-3.9027e+07	-2.34912e+06	1.01512e+08	6.24849e+07	6.32946e+06	3.98035e+06	33.5153	33.5153	38.5959	25.294	37.945	25.5733	0.92	0.89	24.4302	17.8592	4.27533e+07	5.98906e+07	4.59676e+07	51677168	4.48628e+07	1.01512e+08	3.71097e+07	6.24849e+07	3.45862e+07	3.43642e+07	4.52899e+07	5.12233e+07	2.69741e+06	3.58779e+06	2.76319e+06	3.30035e+06	3.00771e+06	6.32946e+06	2.2758e+06	3.98035e+06	2.52061e+06	2.34125e+06
0	PC(18:3e_18:2)+H	PC(36:5e)+H	PC	(18:3e_18:2)	(18:3e)	(18:2)		766.575	C44 H81 O7 N1 P1	0.37883	0.453363	-7.12526e+06	-271858	1.14707e+07	4.34545e+06	497329	225471	32.7362	32.7362	78.8307	27.5763	56.7477	22.7238	0.76	0.89	1.35855	1.44819	2.94503e+06	4.0416e+06	2.77418e+06	2.38535e+06	2.96638e+06	1.14707e+07	4.34545e+06	3.92937e+06	2.72937e+06	1.80429e+06	3.42565e+06	3.58402e+06	174389	214082	129602	166350	227353	497329	201580	212477	149135	118821
0	PC(16:0e_20:5)+HCOO	PC(36:5e)+HCOO	PC	(16:0e_20:5)	(16:0e)	(20:5)		810.565	C45 H81 O9 N1 P1	0.630582	0.66039	-3.52512e+06	-239636	9.54239e+06	6.01726e+06	705621	465985	33.3575	33.3575	58.306	45.3883	58.4026	38.0388	0.95	0.92	772438	35.4097	3.65809e+06	7.27291e+06	1.96674e+06	3.21198e+06	3.88738e+06	9.54239e+06	4.49088e+06	6.01726e+06	1.37002e+06	2.21615e+06	5.21463e+06	5.06971e+06	232460	369745	182041	213575	293510	705621	361807	465985	191678	158942
0	PC(36:5e)+H	PC(36:5e)+H	PC	(16:0e_20:5)	(16:0e)	(20:5)		766.575	C44 H81 O7 N1 P1	0.449416	0.478239	-6.61611e+07	-3.75497e+06	1.20165e+08	5.40042e+07	7.19672e+06	3.44175e+06	33.3575	33.3575	78.1805	35.0974	75.7565	34.234	0.89	0.91	13.9099	11.5728	3.03111e+07	5.3106e+07	1.93262e+07	2.44869e+07	3.96006e+07	1.20165e+08	3.90557e+07	5.40042e+07	2.42351e+07	1.90602e+07	4.16885e+07	4.29915e+07	2.07627e+06	3.32777e+06	1.1106e+06	1.58684e+06	2.27981e+06	7.19672e+06	2.66678e+06	3.44175e+06	1.65276e+06	1.19635e+06
0	PC(16:1e_20:4)+HCOO	PC(36:5e)+HCOO	PC	(16:1e_20:4)	(16:1e)	(20:4)		810.565	C45 H81 O9 N1 P1	0.414435	0.401586	-1.40066e+07	-1.1171e+06	2.39197e+07	9.91317e+06	1.86676e+06	749665	34.3897	34.3897	67.2005	25.2246	73.3834	28.3321	0.93	0.88	39.3474	28.9347	7.18168e+06	8.77427e+06	5.69278e+06	6.6507e+06	8.86864e+06	2.39197e+07	9.07639e+06	7.34617e+06	6.73121e+06	4.79949e+06	9.71353e+06	9.91317e+06	503624	617495	434237	474547	611606	1.86676e+06	676310	520718	430048	348194
0	PC(36:5e)+H	PC(36:5e)+H	PC	(16:1e_20:4)	(16:1e)	(20:4)		766.575	C44 H81 O7 N1 P1	0.329429	0.344748	-1.71141e+08	-1.08877e+07	2.55217e+08	8.40759e+07	1.6616e+07	5.72834e+06	34.3897	34.3897	79.3994	22.0887	78.5133	23.4109	0.91	0.84	33.9813	48.1459	6.66797e+07	8.20095e+07	5.06939e+07	5.97603e+07	7.34702e+07	2.55217e+08	8.1378e+07	7.73878e+07	6.09281e+07	4.40269e+07	8.09094e+07	8.40759e+07	4.09895e+06	5.24922e+06	3.69669e+06	3.89501e+06	4.92145e+06	1.6616e+07	5.16171e+06	4.83382e+06	4.03489e+06	2.77277e+06
0	PC(36:5e)+H	PC(36:5e)+H	PC	(36:5e)	(36:5e)			766.575	C44 H81 O7 N1 P1	0.639406	0.533161	-7.37958e+06	-960994	2.04651e+07	1.30855e+07	2.05852e+06	1.09752e+06	34.9115	34.9115	58.8789	48.8374	62.6913	46.5614	0.95	0.96	14.8059	10.1071	4.86982e+06	8.59118e+06	5.96659e+06	6.94577e+06	1.29624e+07	2.04651e+07	3.58372e+06	6.81833e+06	5.51842e+06	5.40072e+06	1.11855e+07	1.30855e+07	508992	696931	571339	698348	1.04915e+06	2.05852e+06	387899	813179	475877	409685
0	PC(36:6)+H	PC(36:6)+H	PC	(36:6)	(36:6)			778.538	C44 H77 O8 N1 P1	0.43685	0.539447	-6.06292e+06	-437854	1.07661e+07	4.70316e+06	950714	512859	34.785	34.785	76.8509	30.7802	71.6176	36.6351	0.93	0.97	944052	482380	3.23459e+06	4.30185e+06	1.96843e+06	3.09292e+06	2.27662e+06	1.07661e+07	4.31806e+06	2.99894e+06	2.7018e+06	1.93276e+06	3.81485e+06	4.70316e+06	346855	407288	189945	250435	229331	950714	437610	280682	310790	155940
0	PC(36:6e)+H	PC(36:6e)+H	PC	(36:6e)	(36:6e)			764.559	C44 H79 O7 N1 P1	0.414882	0.553572	-2.67694e+06	-153068	4.57504e+06	1.89811e+06	342873	189805	32.9722	32.9722	65.1874	26.4517	61.6836	31.9204	0.9	0.93	1.87362	4.23113	1.59288e+06	2.2378e+06	1.09123e+06	1.1806e+06	1.43831e+06	4.57504e+06	1.89811e+06	1.83619e+06	1.0909e+06	948980	1.42783e+06	1.61599e+06	130189	169646	84290.7	81389	134197	342873	189805	148775	110950	71305.6
0	PC(14:1e_22:6)+H	PC(36:7e)+H	PC	(14:1e_22:6)	(14:1e)	(22:6)		762.543	C44 H77 O7 N1 P1	0.563326	0.540254	-1.5163e+06	-170015	3.47238e+06	1.95608e+06	369803	199787	35.7361	35.7361	42.8749	21.3945	42.3292	10.8378	0.94	0.87	369568	13.9251	1.30791e+06	1.74142e+06	1.51441e+06	1.74393e+06	1.44928e+06	3.47238e+06	1.35371e+06	1.95608e+06	1.63659e+06	1.36761e+06	1.05507e+06	1.76394e+06	137512	221920	159012	179783	155123	369803	153526	188957	199787	176402
0	PC(37:1)+H	PC(37:1)+H	PC	(37:1)	(37:1)			802.632	C45 H89 O8 N1 P1	0.379784	0.470323	-2.20282e+07	-763203	3.5517e+07	1.34888e+07	1.44088e+06	677682	38.0293	38.0293	76.4071	25.398	71.5053	31.6872	0.91	0.93	4.99054	10.9847	8.69126e+06	1.23614e+07	7.90635e+06	8.12195e+06	1.14102e+07	3.5517e+07	1.09464e+07	1.12216e+07	8.92524e+06	6.01871e+06	1.22975e+07	1.34888e+07	362698	498983	371990	371969	491207	1.44088e+06	440067	474005	359509	252747
0	PC(19:1_18:1)+H	PC(37:2)+H	PC	(19:1_18:1)	(19:1)	(18:1)		800.616	C45 H87 O8 N1 P1	0.338812	0.377185	-1.71553e+07	-909949	2.59462e+07	8.79088e+06	1.46102e+06	551076	36.2829	36.2829	82.188	24.8716	78.2242	22.8979	0.69	0.62	18.6082	0.753203	5.41753e+06	8.08846e+06	5.05419e+06	6.38875e+06	7.65289e+06	2.59462e+07	7.80784e+06	7.42997e+06	5.56765e+06	4.09583e+06	7.20934e+06	8.79088e+06	339497	516601	257317	371867	476512	1.46102e+06	426413	508551	345690	289271
0	PC(37:3)+H	PC(37:3)+H	PC	(37:3)	(37:3)			798.601	C45 H85 O8 N1 P1	0.543015	0.370449	-3.89583e+06	-578619	8.52506e+06	4.62923e+06	919097	340478	35.0049	35.0049	61.364	28.7971	79.5981	19.8466	0.91	0.89	925801	12.5069	2.38303e+06	4.11798e+06	2.30327e+06	2.7563e+06	3.12929e+06	8.52506e+06	2.5585e+06	4.62923e+06	2.89851e+06	1.99139e+06	3.56369e+06	3.44238e+06	182479	428206	174861	199823	271185	919097	266902	340478	225593	200135
0	PC(17:0_20:4)+HCOO	PC(37:4)+HCOO	PC	(17:0_20:4)	(17:0)	(20:4)		840.576	C46 H83 O10 N1 P1	0.509815	0.414893	-1.35993e+06	-157126	2.77433e+06	1.4144e+06	268543	111417	34.4483	34.4483	52.7408	27.6749	64.6549	26.0364	0.96	0.99	13.0578	16.0976	1.12805e+06	1.35356e+06	1.17506e+06	1.09907e+06	687164	2.77433e+06	1.22251e+06	1.4144e+06	893777	574300	1.05306e+06	1.07263e+06	89828.2	111288	87282	83195	62860.4	268543	98092.7	95495.1	62818.9	62835.4
0	PC(37:4)+H	PC(37:4)+H	PC	(17:0_20:4)	(17:0)	(20:4)		796.585	C45 H83 O8 N1 P1	0.396777	0.357733	-1.62857e+07	-1.43243e+06	2.69977e+07	1.07121e+07	2.23027e+06	797839	34.4483	34.4483	63.7269	20.2892	68.6226	20.286	0.85	0.88	14.2798	13.3327	9.23131e+06	1.16254e+07	8.42001e+06	8.16258e+06	6.85445e+06	2.69977e+07	1.0371e+07	1.07121e+07	9.35586e+06	5.8371e+06	8.04397e+06	1.00246e+07	694935	873380	627633	584384	607106	2.23027e+06	751020	797839	614072	450193
0	PC(18:3e_19:1)+H	PC(37:4e)+H	PC	(18:3e_19:1)	(18:3e)	(19:1)		782.606	C45 H85 O7 N1 P1	0.411621	0.414078	-3.32199e+07	-2.32457e+06	5.64599e+07	2.32401e+07	3.96737e+06	1.6428e+06	35.7787	35.7787	75.8015	30.8473	73.8573	31.5416	0.88	0.9	7.58826	58.4586	1.31687e+07	2.26743e+07	1.11504e+07	1.41974e+07	1.76732e+07	5.64599e+07	1.86439e+07	2.17182e+07	1.3007e+07	9.32096e+06	2.1097e+07	2.32401e+07	1.03506e+06	1.58025e+06	779641	1.06655e+06	1.20754e+06	3.96737e+06	1.4571e+06	1.40485e+06	888460	624247
0	PC(37:5)+H	PC(37:5)+H	PC	(37:5)	(37:5)			794.569	C45 H81 O8 N1 P1	0.818195	0.383792	-210374	-90905.4	1.15714e+06	946767	147524	56618.4	34.582	34.582	53.1438	59.8886	52.8948	38.8278	0.986193	0.73	2.87503	0.0573912	921716	823961	532807	201181	396093	1.15714e+06	946767	36185.6	321292	587319	881966	720198	60048.8	64081.9	72740.7	32784.6	62788.4	147524	50804.2	10992.5	56618.4	49251
0	PC(15:0_22:5)+H	PC(37:5)+H	PC	(15:0_22:5)	(15:0)	(22:5)		794.569	C45 H81 O8 N1 P1	0.465816	0.531867	-1.37666e+07	-1.07227e+06	2.57713e+07	1.20047e+07	2.29053e+06	1.21826e+06	36.9108	36.9108	48.2154	11.4464	43.603	10.1301	0.97	0.96	86.5646	54.3723	9.62209e+06	1.16875e+07	1.0056e+07	1.0441e+07	1.05874e+07	2.57713e+07	9.55684e+06	1.12757e+07	1.01595e+07	8.70974e+06	1.07688e+07	1.20047e+07	939799	1.07279e+06	905265	1.03168e+06	1.0587e+06	2.29053e+06	962591	1.038e+06	986083	919803
0	PC(37:5e)+H	PC(37:5e)+H	PC	(37:5e)	(37:5e)			780.59	C45 H83 O7 N1 P1	0.352985	0.420145	-1.00455e+07	-546381	1.55258e+07	5.48039e+06	942272	395891	33.832	33.832	95.462	30.5115	76.2432	32.3811	0.85	0.89	4.35001	14.1708	2.54243e+06	5.08569e+06	1.43813e+06	3.5847e+06	4.06443e+06	1.55258e+07	4.04714e+06	4.73484e+06	3.25784e+06	2.10477e+06	5.02484e+06	5.48039e+06	211655	355492	189666	255065	286634	942272	287197	339696	236083	130813
0	PC(37:6)+H	PC(37:6)+H	PC	(37:6)	(37:6)			792.554	C45 H79 O8 N1 P1	0.448438	0.423289	-6.79727e+06	-531280	1.23237e+07	5.5264e+06	921223	389943	34.4846	34.4846	71.9157	69.5205	65.769	37.7544	0.88	0.87	-0.302031	-0.354337	4.35e+06	2.51749e+06	3.51957e+06	3.10767e+06	4.53667e+06	1.23237e+07	1.03418e+06	2.40486e+06	1.81196e+06	982825	5.5264e+06	4.4412e+06	302985	275760	252704	257028	367870	921223	285921	241845	219113	100620
0	PC(38:0)+H	PC(38:0)+H	PC	(38:0)	(38:0)			818.663	C46 H93 O8 N1 P1	0.352809	0.355131	-2.8096e+06	-200454	4.34123e+06	1.53163e+06	310845	110391	40.3583	40.3583	103.737	42.182	89.5396	27.1306	0.95	0.62	17.455	5.80712	1.05786e+06	1.60966e+06	134929	246110	1.46293e+06	4.34123e+06	1.02584e+06	1.37998e+06	633157	411590	1.53163e+06	1.22786e+06	75351.9	99159.4	31878.2	54037.2	104678	310845	84313	91203.6	92767.1	44417.6
0	PC(18:0_20:1)+HCOO	PC(38:1)+HCOO	PC	(18:0_20:1)	(18:0)	(20:1)		860.639	C47 H91 O10 N1 P1	0.619154	0.648815	-1.14107e+07	-654225	2.99614e+07	1.85507e+07	1.86291e+06	1.20868e+06	38.7819	38.7819	46.4288	28.3809	36.1158	24.0608	0.91	0.93	29.2682	15.8931	1.07417e+07	1.54403e+07	1.15046e+07	1.07953e+07	1.65855e+07	2.99614e+07	1.10944e+07	1.47583e+07	1.19849e+07	7.9687e+06	1.85507e+07	1.60822e+07	799941	1.05783e+06	996600	762754	1.18529e+06	1.86291e+06	776590	1.0567e+06	884919	614919
0	PC(38:1)+H	PC(38:1)+H	PC	(18:0_20:1)	(18:0)	(20:1)		816.648	C46 H91 O8 N1 P1	0.345241	0.325017	-1.39167e+08	-7.95883e+06	2.12546e+08	7.33797e+07	1.17911e+07	3.83232e+06	38.7819	38.7819	90.9187	33.0656	89.3068	32.4498	0.83	0.76	106.175	91.0068	3.14344e+07	6.85314e+07	3.53121e+07	3.73922e+07	7.06725e+07	2.12546e+08	5.39882e+07	6.64747e+07	3.87591e+07	2.73544e+07	6.57404e+07	7.33797e+07	2.43087e+06	3.68069e+06	1.84919e+06	1.86479e+06	3.89262e+06	1.17911e+07	2.63831e+06	3.83232e+06	2.117e+06	1.6214e+06
0	PC(38:1e)+H	PC(38:1e)+H	PC	(38:1e)	(38:1e)			802.668	C46 H93 O7 N1 P1	0.37547	0.421252	-5.9017e+06	-234286	9.44982e+06	3.54813e+06	404816	170530	39.938	39.938	112.513	52.6387	102.525	44.5697	0.86	0.96	14.6549	3.42887	1.52742e+06	2.82999e+06	67120.5	737093	3.51742e+06	9.44982e+06	1.59323e+06	2.54861e+06	1.50616e+06	523373	3.54813e+06	3.03099e+06	73624.9	128737	13777.4	46163.5	159456	404816	109799	137268	71031.7	40714.5
0	PC(18:0_20:2)+HCOO	PC(38:2)+HCOO	PC	(18:0_20:2)	(18:0)	(20:2)		858.623	C47 H89 O10 N1 P1	0.740769	0.661986	-1.89812e+06	-234667	7.32211e+06	5.424e+06	694252	459585	37.242	37.242	58.3827	63.5016	52.8941	48.5406	0.91611	0.883686	0	0	1.98983e+06	2.00747e+06	2.68736e+06	2.73223e+06	4.58802e+06	7.32211e+06	3.4377e+06	3.74032e+06	2.63793e+06	332414	5.424e+06	1.4239e+06	214404	259573	250493	252035	406631	694252	309268	334057	268615	74773.3
0	PC(38:2)+H	PC(38:2)+H	PC	(18:0_20:2)	(18:0)	(20:2)		814.632	C46 H89 O8 N1 P1	0.373734	0.383695	-8.91791e+07	-7.00745e+06	1.42398e+08	5.32191e+07	1.13701e+07	4.36264e+06	37.242	37.242	85.2446	34.2476	81.1213	36.667	0.93	0.92	202.974	154.72	3.12936e+07	4.2953e+07	2.42791e+07	2.42696e+07	5.29383e+07	1.42398e+08	3.89683e+07	3.9244e+07	2.82588e+07	1.7692e+07	5.32191e+07	4.69954e+07	2.34906e+06	4.01104e+06	2.16283e+06	2.17588e+06	4.17275e+06	1.13701e+07	2.99519e+06	3.28279e+06	2.15055e+06	1.38233e+06
0	PC(38:2e)+H	PC(38:2e)+H	PC	(38:2e)	(38:2e)			800.653	C46 H91 O7 N1 P1	0.59092	0.682637	-6.48651e+07	-3.60226e+06	1.58564e+08	9.36984e+07	1.13506e+07	7.74833e+06	38.8072	38.8072	52.0967	28.589	40.2126	24.5396	0.99	0.99	27.251	40.8868	5.00266e+07	7.56991e+07	5.32659e+07	5.17402e+07	9.32104e+07	1.58564e+08	6.00356e+07	7.12622e+07	6.16477e+07	3.61995e+07	9.36984e+07	6.96313e+07	4.7064e+06	6.10889e+06	5.11916e+06	4.37541e+06	7.7973e+06	1.13506e+07	5.06033e+06	6.31796e+06	5.6248e+06	3.55725e+06
0	PC(18:1_20:2)+HCOO	PC(38:3)+HCOO	PC	(18:1_20:2)	(18:1)	(20:2)		856.607	C47 H87 O10 N1 P1	0.52449	0.537956	-1.56882e+07	-782343	3.29923e+07	1.73041e+07	1.69322e+06	910879	35.654	35.654	61.4371	39.6635	48.5221	20.1347	0.69	0.9	12.2411	24.2091	1.41668e+07	1.83726e+07	6.81059e+06	6.8035e+06	1.52275e+07	3.29923e+07	1.73041e+07	1.60053e+07	1.12487e+07	5.11672e+06	1.50547e+07	8.15813e+06	663973	883275	578233	618658	755190	1.69322e+06	910879	879312	656011	549446
0	PC(18:0_20:3)+HCOO	PC(38:3)+HCOO	PC	(18:0_20:3)	(18:0)	(20:3)		856.607	C47 H87 O10 N1 P1	0.453362	0.520329	-1.5098e+07	-971825	2.76198e+07	1.25218e+07	2.02602e+06	1.0542e+06	36.3414	36.3414	54.188	19.8971	52.1397	25.0446	0.59	0.87	14.9566	0.559455	1.02677e+07	1.24619e+07	8.25837e+06	9.52643e+06	1.14229e+07	2.76198e+07	1.18301e+07	1.25218e+07	9.51902e+06	7.08186e+06	1.21133e+07	1.23382e+07	743372	1.10431e+06	656414	685211	824208	2.02602e+06	1.0542e+06	942299	680881	521124
0	PC(18:0_20:3)+H	PC(38:3)+H	PC	(18:0_20:3)	(18:0)	(20:3)		812.616	C46 H87 O8 N1 P1	0.35296	0.323399	-2.04302e+08	-1.85361e+07	3.15749e+08	1.11447e+08	2.73959e+07	8.85981e+06	36.3414	36.3414	79.4725	25.0134	83.2796	23.2514	0.82	0.71	92.3462	144.133	8.14387e+07	1.05902e+08	5.96701e+07	7.53735e+07	9.00838e+07	3.15749e+08	1.00021e+08	1.00206e+08	7.11545e+07	5.26581e+07	9.8239e+07	1.11447e+08	6.69716e+06	9.45549e+06	4.4063e+06	6.3276e+06	7.30922e+06	2.73959e+07	7.88548e+06	7.54863e+06	5.91337e+06	4.37015e+06
0	PC(18:0_20:3)+HCOO	PC(38:3)+HCOO	PC	(18:0_20:3)	(18:0)	(20:3)		856.607	C47 H87 O10 N1 P1	0.506812	0.508168	-2.77962e+06	-211635	5.63602e+06	2.8564e+06	430299	218664	36.8789	36.8789	52.2685	16.3949	52.5467	18.1948	0.8	0.57	3.84519	4.07986	2.11448e+06	2.55645e+06	1.66589e+06	1.99883e+06	2.6731e+06	5.63602e+06	2.72786e+06	2.62725e+06	2.12443e+06	1.85148e+06	2.78291e+06	2.8564e+06	183142	194381	109435	170714	182449	430299	218664	178951	186183	125280
0	PC(38:3)+H	PC(38:3)+H	PC	(18:0_20:3)	(18:0)	(20:3)		812.616	C46 H87 O8 N1 P1	0.373975	0.287112	-5.46518e+07	-4.17377e+06	8.72998e+07	3.2648e+07	5.85474e+06	1.68097e+06	36.8789	36.8789	77.7352	26.4158	90.1211	22.5901	0.93	0.93	18.504	26.7341	2.3957e+07	2.92358e+07	1.82031e+07	1.81974e+07	2.74941e+07	8.72998e+07	3.04412e+07	2.90817e+07	2.04852e+07	1.47466e+07	2.69872e+07	3.2648e+07	1.31901e+06	1.74264e+06	914371	1.07127e+06	1.57815e+06	5.85474e+06	1.68097e+06	1.65101e+06	1.20019e+06	896067
0	PC(20:3e_18:0)+H	PC(38:3e)+H	PC	(20:3e_18:0)	(20:3e)	(18:0)		798.637	C46 H89 O7 N1 P1	0.151301	0.337664	-1.3588e+08	-3.3769e+06	1.60103e+08	2.42238e+07	5.09846e+06	1.72157e+06	37.6181	37.6181	166.225	33.6837	103.369	46.5672	0.83	0.65	163.024	28.7383	8.98097e+06	1.26888e+07	9.65195e+06	8.86389e+06	1.86986e+07	1.60103e+08	1.27204e+07	1.23766e+07	9.55881e+06	1.83258e+07	1.834e+07	2.42238e+07	756311	1.21192e+06	587756	681369	1.70054e+06	5.09846e+06	865368	1.19269e+06	702842	465592
0	PC(20:3e_18:0)+HCOO	PC(38:3e)+HCOO	PC	(20:3e_18:0)	(20:3e)	(18:0)		842.628	C47 H89 O9 N1 P1	0.359987	0.506042	-8.45638e+06	-194550	1.32128e+07	4.75644e+06	393861	199310	37.6181	37.6181	96.2473	44.825	79.6354	42.3109	0.96	0.41	7.7087	4.38566	2.66167e+06	1.8966e+06	2.58564e+06	2.72732e+06	3.84555e+06	1.32128e+07	3.4799e+06	4.28246e+06	2.73866e+06	939338	2.36916e+06	4.75644e+06	77468.7	124445	83198.4	77024.9	169474	393861	97422.1	122275	91739.2	60679.3
0	PC(38:3e)+H	PC(38:3e)+H	PC	(38:3e)	(38:3e)			798.637	C46 H89 O7 N1 P1	0.426636	0.351012	-1.61833e+07	-973556	2.82252e+07	1.20419e+07	1.50011e+06	526557	38.1278	38.1278	87.1853	39.6157	93.4789	36.2748	0.99	0.98	47.7667	8.48454	6.00888e+06	8.68756e+06	4.18871e+06	5.05402e+06	9.94848e+06	2.82252e+07	8.16841e+06	9.30469e+06	5.35924e+06	3.58283e+06	1.10347e+07	1.20419e+07	258963	431701	214604	255824	484259	1.50011e+06	373802	358785	267667	175789
0	PC(16:0_22:4)+HCOO	PC(38:4)+HCOO	PC	(16:0_22:4)	(16:0)	(22:4)		854.592	C47 H85 O10 N1 P1	0.44218	0.41664	-8.05239e+06	-484273	1.44355e+07	6.38308e+06	830145	345872	34.5607	34.5607	58.3857	28.3383	66.2039	26.657	0.97	0.85	831717	71.8065	4.4629e+06	6.5302e+06	3.93808e+06	5.08961e+06	5.65637e+06	1.44355e+07	5.63377e+06	5.46643e+06	3.60719e+06	2.83179e+06	6.38308e+06	5.84942e+06	263349	357356	200388	229245	268920	830145	345872	292217	201264	162719
0	PC(38:4)+H	PC(38:4)+H	PC	(16:0_22:4)	(16:0)	(22:4)		810.601	C46 H85 O8 N1 P1	0.342089	0.350689	-9.43417e+07	-4.89499e+06	1.43396e+08	4.90542e+07	7.53874e+06	2.64375e+06	34.5607	34.5607	73.3761	21.4003	76.7525	25.5219	0.67	0.8	4.97252	87.133	4.03978e+07	5.75825e+07	2.86037e+07	3.30158e+07	4.76848e+07	1.43396e+08	4.36004e+07	4.82147e+07	3.49856e+07	2.64236e+07	4.51914e+07	4.90542e+07	1.9085e+06	3.08635e+06	1.5462e+06	1.72015e+06	2.13071e+06	7.53874e+06	2.50568e+06	2.64375e+06	1.59789e+06	1.36629e+06
0	PC(18:0_20:4)+HCOO	PC(38:4)+HCOO	PC	(18:0_20:4)	(18:0)	(20:4)		854.592	C47 H85 O10 N1 P1	0.549371	0.595653	-8.27194e+07	-5.80739e+06	1.83564e+08	1.00845e+08	1.43624e+07	8.55499e+06	35.5444	35.5444	46.1906	22.6405	50.3115	24.0454	0.92	0.9	1911.09	261.376	8.28915e+07	1.05637e+08	6.69343e+07	6.74364e+07	7.51286e+07	1.83564e+08	1.00845e+08	9.55024e+07	6.84044e+07	5.17945e+07	7.83737e+07	8.66047e+07	5.93125e+06	7.23377e+06	4.85031e+06	4.95197e+06	5.80823e+06	1.43624e+07	8.55499e+06	7.43112e+06	5.40844e+06	4.23249e+06
0	PC(18:0_20:4)+Na	PC(38:4)+Na	PC	(18:0_20:4)	(18:0)	(20:4)		832.583	C46 H84 O8 N1 P1 Na1	0.656849	0.563811	-9.75702e+06	-1.10953e+06	2.84336e+07	1.86765e+07	2.5437e+06	1.43417e+06	35.5444	35.5444	38.3814	26.6591	46.9026	28.1921	0.93	0.95	8.13821	14.5341	1.5878e+07	1.69982e+07	1.31811e+07	1.19213e+07	1.17742e+07	2.84336e+07	1.50165e+07	1.86765e+07	1.05914e+07	9.41533e+06	1.12328e+07	1.56926e+07	1.25878e+06	1.30382e+06	954384	878053	1.00639e+06	2.5437e+06	1.24933e+06	1.43417e+06	758538	721853
0	PC(38:4)+H	PC(38:4)+H	PC	(18:0_20:4)	(18:0)	(20:4)		810.601	C46 H85 O8 N1 P1	0.3677	0.386952	-1.78086e+09	-1.35135e+08	2.81648e+09	1.03562e+09	2.20432e+08	8.52966e+07	35.5444	35.5444	80.2932	30.7324	84.0831	32.9914	0.87	0.91	31.3083	81172280	7.61341e+08	1.05244e+09	5.30967e+08	6.0789e+08	7.2058e+08	2.81648e+09	1.03562e+09	9.90365e+08	6.1801e+08	4.19324e+08	7.78048e+08	9.89954e+08	5.6549e+07	7.55695e+07	3.78706e+07	4.60586e+07	5.56785e+07	2.20432e+08	8.52966e+07	7.267e+07	4.3868e+07	3.18991e+07
0	PC(38:4)+H	PC(38:4)+H	PC	(38:4)	(38:4)			810.601	C46 H85 O8 N1 P1	0.809828	0.832751	-1.04061e+07	-515687	5.4719e+07	4.4313e+07	3.08335e+06	2.56766e+06	37.1306	37.1306	24.4035	23.3588	18.1479	21.2307	0.95	0.91	13.5788	61.9012	3.67845e+07	5.4719e+07	3.24671e+07	3.12442e+07	4.10564e+07	5.28797e+07	2.722e+07	4.41542e+07	3.24201e+07	2.54642e+07	4.4313e+07	3.45541e+07	2.26535e+06	2.45238e+06	2.00368e+06	1.87194e+06	2.397e+06	3.08335e+06	1.68876e+06	2.55375e+06	1.91839e+06	1.53852e+06
0	PC(16:0e_22:4)+HCOO	PC(38:4e)+HCOO	PC	(16:0e_22:4)	(16:0e)	(22:4)		840.612	C47 H87 O9 N1 P1	0.445978	0.484168	-2.86759e+07	-1.52755e+06	5.17595e+07	2.30836e+07	2.96132e+06	1.43378e+06	36.1738	36.1738	88.5161	38.3494	71.7355	39.1314	0.96	0.92	93.809	158.683	9.41667e+06	2.11298e+07	7.97344e+06	8.10404e+06	1.5842e+07	5.17595e+07	1.3608e+07	1.56523e+07	1.47668e+07	5.50005e+06	2.30836e+07	1.83205e+07	738100	1.27682e+06	666054	589825	1.21964e+06	2.96132e+06	853066	1.04894e+06	577110	502679
0	PC(38:4e)+H	PC(38:4e)+H	PC	(16:0e_22:4)	(16:0e)	(22:4)		796.621	C46 H87 O7 N1 P1	0.33307	0.306282	-3.9486e+08	-3.0409e+07	5.92057e+08	1.97196e+08	4.38348e+07	1.34258e+07	36.1738	36.1738	104.979	49.0383	105.787	40.265	0.96	0.96	49627420	14299627	1.02821e+08	1.75875e+08	5.2514e+07	6.67319e+07	1.64865e+08	5.92057e+08	1.10758e+08	1.54223e+08	6.82911e+07	4.73137e+07	1.89947e+08	1.97196e+08	6.73702e+06	1.09078e+07	4.80306e+06	6.30441e+06	1.16123e+07	4.38348e+07	1.04353e+07	1.06591e+07	5.77264e+06	4.1212e+06
0	PC(18:0e_20:4)+HCOO	PC(38:4e)+HCOO	PC	(18:0e_20:4)	(18:0e)	(20:4)		840.612	C47 H87 O9 N1 P1	0.56839	0.607285	-1.59117e+07	-1.00308e+06	3.68658e+07	2.09542e+07	2.55423e+06	1.55114e+06	36.825	36.825	50.7238	33.976	50.4967	33.9194	0.9	0.85	80.3773	1.55597e+06	1.52919e+07	2.44225e+07	1.0584e+07	1.12971e+07	1.87406e+07	3.68658e+07	1.5964e+07	1.87918e+07	8.93398e+06	9.00293e+06	1.88159e+07	2.09542e+07	987784	1.63537e+06	777586	803183	1.288e+06	2.55423e+06	1.10343e+06	1.38781e+06	797187	555101
0	PC(38:4e)+H	PC(38:4e)+H	PC	(18:0e_20:4)	(18:0e)	(20:4)		796.621	C46 H87 O7 N1 P1	0.361168	0.365115	-3.62627e+08	-2.47842e+07	5.67641e+08	2.05014e+08	3.90373e+07	1.42531e+07	36.825	36.825	85.283	33.736	86.7692	35.0286	0.87	0.880679	117.013	114.929	1.31774e+08	2.29253e+08	8.25562e+07	9.69487e+07	1.698e+08	5.67641e+08	1.61457e+08	2.01204e+08	1.17201e+08	7.05102e+07	1.77942e+08	2.05014e+08	8.48733e+06	1.43803e+07	5.53958e+06	7.96149e+06	1.07119e+07	3.90373e+07	1.30464e+07	1.38513e+07	7.70352e+06	4.80118e+06
0	PC(18:1_20:4)+HCOO	PC(38:5)+HCOO	PC	(18:1_20:4)	(18:1)	(20:4)		852.576	C47 H83 O10 N1 P1	0.569424	0.550155	-2.36701e+07	-1.7791e+06	5.49731e+07	3.1303e+07	3.95491e+06	2.17582e+06	33.623	33.623	43.1491	19.8234	42.882	20.3404	0.93	0.92	4.36536e+06	101.975	2.65406e+07	3.3515e+07	2.16394e+07	2.19039e+07	2.21656e+07	5.49731e+07	3.1303e+07	2.89006e+07	2.17061e+07	1.79495e+07	2.29407e+07	2.63274e+07	2.03669e+06	2.31711e+06	1.52335e+06	1.62364e+06	1.55335e+06	3.95491e+06	2.17582e+06	2.096e+06	1.56326e+06	1.26573e+06
0	PC(18:1_20:4)+Na	PC(38:5)+Na	PC	(18:1_20:4)	(18:1)	(20:4)		830.567	C46 H82 O8 N1 P1 Na1	0.593446	0.57681	-3.90795e+06	-311122	9.61237e+06	5.70442e+06	735184	424061	33.623	33.623	40.7043	26.3314	43.3863	27.0606	0.92	0.91	19.509	9.24302	4.91957e+06	6.73933e+06	4.20371e+06	4.06242e+06	3.76605e+06	9.61237e+06	4.96651e+06	5.70442e+06	2.97689e+06	3.20507e+06	3.6144e+06	4.93589e+06	406511	486132	285155	317736	250638	735184	397795	424061	210810	241658
0	PC(38:5)+H	PC(38:5)+H	PC	(18:1_20:4)	(18:1)	(20:4)		808.585	C46 H83 O8 N1 P1	0.336442	0.395872	-4.89499e+08	-3.05492e+07	7.37689e+08	2.4819e+08	5.05675e+07	2.00182e+07	33.623	33.623	76.9813	23.1783	75.361	26.049	0.95	0.93	55298328	22293548	2.03918e+08	2.67406e+08	1.54511e+08	1.71212e+08	2.02644e+08	7.37689e+08	2.3554e+08	2.4819e+08	1.62043e+08	1.32335e+08	2.06985e+08	2.40927e+08	1.40327e+07	1.88387e+07	1.08282e+07	1.23166e+07	1.41123e+07	5.05675e+07	1.84326e+07	2.00182e+07	1.16624e+07	9.59004e+06
0	PC(16:0_22:5)+HCOO	PC(38:5)+HCOO	PC	(16:0_22:5)	(16:0)	(22:5)		852.576	C47 H83 O10 N1 P1	0.448346	0.489143	-6.53636e+06	-333731	1.18486e+07	5.31229e+06	653277	319546	34.2796	34.2796	52.9481	15.5834	56.6338	22.3508	0.93	0.94	763690	280720	4.16243e+06	5.70076e+06	4.69127e+06	4.24088e+06	3.91144e+06	1.18486e+07	5.23474e+06	5.31229e+06	4.64604e+06	3.32865e+06	4.4096e+06	4.67857e+06	210462	351194	204427	222714	225400	653277	280893	265771	213161	166176
0	PC(16:0_22:5)+H	PC(38:5)+H	PC	(16:0_22:5)	(16:0)	(22:5)		808.585	C46 H83 O8 N1 P1	0.387468	0.432376	-6.536e+07	-3.24047e+06	1.06705e+08	4.13447e+07	5.70882e+06	2.46836e+06	34.2796	34.2796	66.6805	21.2919	62.8528	22.5394	0.98	0.99	15.7796	25.0344	3.29965e+07	4.57957e+07	2.73853e+07	3.17302e+07	3.00461e+07	1.06705e+08	4.03616e+07	4.13447e+07	3.01343e+07	2.26658e+07	3.16393e+07	3.85191e+07	1.94524e+06	2.69756e+06	1.41403e+06	1.68012e+06	1.87154e+06	5.70882e+06	2.36025e+06	2.46836e+06	1.70486e+06	1.29486e+06
0	PC(38:5)+H	PC(38:5)+H	PC	(38:5)	(38:5)			808.585	C46 H83 O8 N1 P1	0.666522	0.667993	-2.82829e+07	-1.93411e+06	8.48118e+07	5.65289e+07	5.82551e+06	3.8914e+06	35.7352	35.7352	33.829	21.9109	34.8497	20.6796	0.93	0.84	16.091	46.6646	3.82917e+07	5.34069e+07	4.42164e+07	3.84549e+07	4.95356e+07	8.48118e+07	3.6497e+07	5.65289e+07	3.74038e+07	3.31666e+07	4.1901e+07	5.24382e+07	2.49654e+06	3.54769e+06	3.01304e+06	2.66241e+06	3.36229e+06	5.82551e+06	2.51051e+06	3.8914e+06	2.4661e+06	2.42312e+06
0	PC(18:1e_20:4)+HCOO	PC(38:5e)+HCOO	PC	(18:1e_20:4)	(18:1e)	(20:4)		838.597	C47 H85 O9 N1 P1	0.566273	0.632288	-4.16203e+07	-2.64774e+06	9.59598e+07	5.43395e+07	7.20059e+06	4.55285e+06	34.9554	34.9554	47.5609	26.8168	48.6197	28.4277	0.9	0.92	48.4579	35.9259	3.97338e+07	5.66745e+07	3.00651e+07	3.39483e+07	4.83024e+07	9.59598e+07	4.68422e+07	5.43395e+07	3.17702e+07	2.6466e+07	4.71416e+07	5.38872e+07	2.91506e+06	3.99669e+06	2.21395e+06	2.50913e+06	3.63469e+06	7.20059e+06	3.44932e+06	4.55285e+06	2.30586e+06	2.22033e+06
0	PC(38:5e)+Na	PC(38:5e)+Na	PC	(18:1e_20:4)	(18:1e)	(20:4)		816.588	C46 H84 O7 N1 P1 Na1	0.805457	0.579076	-2.5923e+06	-568705	1.33251e+07	1.07328e+07	1.35109e+06	782384	34.9554	34.9554	37.035	33.0258	45.9408	32.9506	0.96	0.87	4.47958	4.92974	7.24255e+06	9.66428e+06	4.95227e+06	5.99564e+06	7.51178e+06	1.33251e+07	7.14921e+06	1.07328e+07	4.9546e+06	4.30786e+06	7.17639e+06	8.64289e+06	563241	815592	472817	477634	668353	1.35109e+06	634713	782384	375771	303952
0	PC(38:5e)+H	PC(38:5e)+H	PC	(18:1e_20:4)	(18:1e)	(20:4)		794.606	C46 H85 O7 N1 P1	0.387701	0.336352	-1.16485e+09	-9.93656e+07	1.90241e+09	7.37567e+08	1.49726e+08	5.03607e+07	34.9554	34.9554	80.4777	35.4714	87.3624	35.0816	0.92	0.92	1178.93	577.988	4.66711e+08	7.72199e+08	3.02352e+08	3.93095e+08	5.88645e+08	1.90241e+09	6.23392e+08	7.37567e+08	3.71039e+08	2.59081e+08	6.3592e+08	7.32073e+08	3.18455e+07	5.57677e+07	2.20852e+07	2.68873e+07	4.33408e+07	1.49726e+08	4.59597e+07	5.03607e+07	2.70769e+07	1.74179e+07
0	PC(20:4e_18:1)+H	PC(38:5e)+H	PC	(20:4e_18:1)	(20:4e)	(18:1)		794.606	C46 H85 O7 N1 P1	0.34796	0.370531	-1.13048e+08	-5.86291e+06	1.73375e+08	6.03277e+07	9.31406e+06	3.45115e+06	35.6223	35.6223	99.6279	36.5783	89.6826	39.1651	0.99	0.91	51.3012	17.114	3.47466e+07	5.46546e+07	8.97547e+06	3.00967e+07	5.03552e+07	1.73375e+08	4.89358e+07	5.54158e+07	2.96178e+07	1.94514e+07	5.44141e+07	6.03277e+07	1.89098e+06	3.60101e+06	1.27903e+06	1.5484e+06	2.62042e+06	9.31406e+06	2.66176e+06	3.24545e+06	1.55031e+06	1.07143e+06
0	PC(18:1e_20:4)+HCOO	PC(38:5e)+HCOO	PC	(18:1e_20:4)	(18:1e)	(20:4)		838.597	C47 H85 O9 N1 P1	0.383284	0.43422	-2.2744e+06	-172556	3.68792e+06	1.41352e+06	304987	132431	36.5277	36.5277	66.2922	24.0059	62.9424	30.032	0.91	0.91	0.301326	0.114537	1.30745e+06	1.63284e+06	461171	1.21885e+06	1.51319e+06	3.68792e+06	1.0637e+06	1.33759e+06	1.04403e+06	678855	1.41352e+06	1.32997e+06	104955	97665.6	82104.9	86822.7	135810	304987	93902.9	110499	68677.6	57367
0	PC(38:5e)+H	PC(38:5e)+H	PC	(18:1e_20:4)	(18:1e)	(20:4)		794.606	C46 H85 O7 N1 P1	0.383425	0.3706	-5.00976e+07	-2.58662e+06	8.12513e+07	3.11538e+07	4.10966e+06	1.52304e+06	36.5277	36.5277	103.705	61.5534	89.3321	33.1229	0.88	0.87	1.17072	8.90792	2.13039e+07	2.6978e+07	7.60967e+06	9.00695e+06	1.41747e+07	8.12513e+07	1.2388e+07	2.47465e+07	8.56453e+06	5.49417e+06	1.4024e+07	3.11538e+07	907212	1.0497e+06	652399	823637	1.26137e+06	4.10966e+06	1.02006e+06	963525	748653	581728
0	PC(18:2_20:4)+HCOO	PC(38:6)+HCOO	PC	(18:2_20:4)	(18:2)	(20:4)		850.56	C47 H81 O10 N1 P1	0.407193	0.450688	-5.65728e+06	-303673	9.5432e+06	3.88592e+06	552823	249151	31.9686	31.9686	77.3639	32.1646	65.5789	23.5154	0.9	0.85	9.85826	54.2029	1.64416e+06	5.28872e+06	2.32281e+06	2.15042e+06	2.59969e+06	9.5432e+06	3.12971e+06	3.88592e+06	1.51114e+06	2.02034e+06	2.80126e+06	2.36665e+06	168930	270855	155655	146235	159318	552823	249151	205931	159830	123923
0	PC(38:6)+H	PC(38:6)+H	PC	(18:2_20:4)	(18:2)	(20:4)		806.569	C46 H81 O8 N1 P1	0.598266	0.508269	-1.81014e+07	-1.95901e+06	4.50583e+07	2.69569e+07	3.98391e+06	2024898	31.9686	31.9686	49.7135	23.6099	64.7822	27.1069	0.881624	0.822963	4074868	2.06955e+06	1.59424e+07	2.5561e+07	1.83485e+07	1.43713e+07	1.89236e+07	4.50583e+07	2.69569e+07	2.38801e+07	1.51809e+07	1.52148e+07	1.94786e+07	1.89691e+07	1.27073e+06	2.16646e+06	1.08581e+06	1.08242e+06	1.11414e+06	3.98391e+06	2024898	1.96579e+06	1.32718e+06	997926
0	PC(16:0_22:6)+HCOO	PC(38:6)+HCOO	PC	(16:0_22:6)	(16:0)	(22:6)		850.56	C47 H81 O10 N1 P1	0.425571	0.481339	-3.17565e+07	-2.06288e+06	5.52837e+07	2.35271e+07	3.97732e+06	1.91444e+06	32.9551	32.9551	56.5195	14.2351	57.0982	17.2511	0.94	0.94	73.4783	54.6881	1.81166e+07	2.54672e+07	2.05867e+07	1.84344e+07	1.7744e+07	5.52837e+07	2.33938e+07	2.31163e+07	2.14821e+07	1.67291e+07	1.78838e+07	2.35271e+07	1.3764e+06	1.67493e+06	1.37546e+06	1.34464e+06	1.31713e+06	3.97732e+06	1.91444e+06	1.48927e+06	1.41102e+06	1.17394e+06
0	PC(38:6)+H	PC(38:6)+H	PC	(16:0_22:6)	(16:0)	(22:6)		806.569	C46 H81 O8 N1 P1	0.560574	0.513792	-1.62746e+08	-1.46543e+07	3.70361e+08	2.07615e+08	3.014e+07	1.54857e+07	32.9551	32.9551	50.411	23.1964	55.2754	20.9859	0.97	0.96	899.745	1627.45	1.67838e+08	1.6599e+08	1.26983e+08	1.46347e+08	1.27911e+08	3.70361e+08	2.07615e+08	1.57956e+08	1.43945e+08	1.04096e+08	1.28688e+08	1.60695e+08	1.23315e+07	1.29585e+07	1.00516e+07	1.0767e+07	9.38958e+06	3.014e+07	1.54857e+07	1.18332e+07	1.12375e+07	8.24351e+06
0	PC(38:6)+Na	PC(38:6)+Na	PC	(16:0_22:6)	(16:0)	(22:6)		828.551	C46 H80 O8 N1 P1 Na1	0.646354	0.633057	-2.62565e+06	-215986	7.42453e+06	4.79887e+06	588609	372623	32.9551	32.9551	27.4164	15.6468	29.914	14.1165	0.97	0.93	5.38002	5.235	4.15185e+06	5.35158e+06	5.50723e+06	4.84567e+06	3.31732e+06	7.42453e+06	3.85134e+06	4.79887e+06	3.71366e+06	2.91862e+06	3.89169e+06	4.08643e+06	315716	361156	420620	382089	248570	588609	299572	366222	289084	266992
0	PC(38:6)+H	PC(38:6)+H	PC	(38:6)	(38:6)			806.569	C46 H81 O8 N1 P1	0.796997	0.731219	-6.40985e+06	-598140	3.15752e+07	2.51653e+07	2.22538e+06	1.62724e+06	33.8393	33.8393	44.3168	28.8538	34.8446	29.3107	0.97	0.96	3.22594	1.80083e+06	1.68065e+07	2.52952e+07	7.80304e+06	1.75208e+07	1.443e+07	3.15752e+07	1.51139e+07	2.51653e+07	1.1053e+07	1.48632e+07	1.51204e+07	1.67343e+07	1.21349e+06	1.69562e+06	933386	1.27014e+06	1.02404e+06	2.22538e+06	1.08157e+06	1.62724e+06	914012	688192
0	PC(18:2e_20:4)+HCOO	PC(38:6e)+HCOO	PC	(18:2e_20:4)	(18:2e)	(20:4)		836.581	C47 H83 O9 N1 P1	0.595375	0.571465	-493641	-67291	1.22e+06	726355	157026	89734.7	33.3775	33.3775	40.1597	48.7709	58.2	46.8373	0.93	0.77	1.23385	0.0749335	459608	991141	714173	498138	600710	1.22e+06	726355	715941	632826	392345	63983.4	608654	49050.9	91372.2	48175.3	53044.8	50279.4	157026	83913.6	89734.7	48628.7	36385.7
0	PC(38:6e)+H	PC(38:6e)+H	PC	(18:2e_20:4)	(18:2e)	(20:4)		792.59	C46 H83 O7 N1 P1	0.381211	0.39173	-1.59341e+07	-1.41203e+06	2.57504e+07	9.81635e+06	2.32139e+06	909360	33.3775	33.3775	81.0402	37.4576	93.9348	38.4755	0	0	2.4066e+06	0	7.08868e+06	7.66028e+06	3.58621e+06	7.08941e+06	7.73587e+06	2.57504e+07	5.31585e+06	6.11384e+06	6.50953e+06	3.31842e+06	9.81635e+06	9.7024e+06	484728	755987	323290	440191	504916	2.32139e+06	483734	691035	437380	348432
0	PC(16:0e_22:6)+HCOO	PC(38:6e)+HCOO	PC	(16:0e_22:6)	(16:0e)	(22:6)		836.581	C47 H83 O9 N1 P1	0.616228	0.613093	-1.19262e+07	-806168	3.10762e+07	1.915e+07	2.08362e+06	1.27745e+06	34.3299	34.3299	53.6955	40.2119	58.8256	39.7564	0.87	0.88	192.284	27.4302	1.23501e+07	2.05862e+07	8.69288e+06	9.33353e+06	1.35147e+07	3.10762e+07	1.58341e+07	1.915e+07	8.66047e+06	5.03046e+06	1.41253e+07	1.64308e+07	696811	1.24937e+06	498168	631427	853256	2.08362e+06	930210	1.27745e+06	515552	372541
0	PC(38:6e)+H	PC(38:6e)+H	PC	(16:0e_22:6)	(16:0e)	(22:6)		792.59	C46 H83 O7 N1 P1	0.463076	0.406346	-1.54771e+08	-1.34644e+07	2.88255e+08	1.33484e+08	2.26805e+07	9.21614e+06	34.3299	34.3299	66.1371	37.2657	78.8818	35.0525	0.69983	0.87	22876732	3814.24	9.26885e+07	1.52798e+08	7.68661e+07	6.29863e+07	9.24363e+07	2.88255e+08	1.1459e+08	1.33484e+08	5.68848e+07	4.50028e+07	1.10864e+08	1.08634e+08	5.88033e+06	9.72747e+06	4.01609e+06	4.35182e+06	6.92715e+06	2.26805e+07	8.11531e+06	9.21614e+06	4.24627e+06	3.4068e+06
0	PC(38:6e)+Na	PC(38:6e)+Na	PC	(16:0e_22:6)	(16:0e)	(22:6)		814.572	C46 H82 O7 N1 P1 Na1	0.365547	0.793742	-2.47313e+06	-53670.5	3.89805e+06	1.42492e+06	260210	206540	34.3299	34.3299	68.7714	33.2726	37.6751	44.2515	0.91	0.830241	3.69814	4.82062	2.22749e+06	1.26306e+06	1.52311e+06	678797	827082	3.89805e+06	1.41068e+06	1.34709e+06	856357	504349	1.37462e+06	1.42492e+06	140988	172845	157314	104193	99569.9	260210	108857	206540	68935	70129
0	PC(38:7)+H	PC(38:7)+H	PC	(38:7)	(38:7)			804.554	C46 H79 O8 N1 P1	0.582087	0.567862	-2.13843e+06	-112139	5.11693e+06	2.9785e+06	259499	147360	31.0979	31.0979	45.8656	15.3114	47.971	19.5263	0.88	0.77	6.44662	1.19799	2.05166e+06	3.3665e+06	2.00428e+06	1.74805e+06	2.4061e+06	5.11693e+06	2.86842e+06	2.38894e+06	2.09112e+06	2.08672e+06	2.66068e+06	2.9785e+06	109825	156714	88404.1	98695	101522	259499	147360	133914	105237	83887.5
0	PC(20:5_18:2)+H	PC(38:7)+H	PC	(20:5_18:2)	(20:5)	(18:2)		804.554	C46 H79 O8 N1 P1	0.648398	0.660839	-7.56216e+06	-560255	2.15077e+07	1.39455e+07	1.65189e+06	1.09163e+06	33.571	33.571	36.1976	27.3681	35.7231	24.3811	0.97	0.91	1.39157	23.962	1.10601e+07	1.42982e+07	1.09522e+07	1.11888e+07	8.1803e+06	2.15077e+07	9.71706e+06	1.39455e+07	8.08494e+06	6.51956e+06	1.08266e+07	1.29314e+07	945911	1.09421e+06	751058	994256	612293	1.65189e+06	725881	1.0514e+06	712846	585508
0	PC(38:7e)+H	PC(38:7e)+H	PC	(38:7e)	(38:7e)			790.575	C46 H81 O7 N1 P1	0.391657	0.502317	-2.46185e+06	-115744	4.04681e+06	1.58496e+06	232566	116822	33.038	33.038	73.8344	58.0653	56.2397	41.3644	0.93	0.75	7.30694	2.35525	1.21369e+06	1.54083e+06	798191	888785	1.35615e+06	4.04681e+06	1.41182e+06	108902	669555	722358	1.58496e+06	1.28865e+06	116357	108012	50963.5	66392.9	106960	232566	100868	33367.3	64220.7	54943.7
0	PC(38:7e)+H	PC(38:7e)+H	PC	(38:7e)	(38:7e)			790.575	C46 H81 O7 N1 P1	0.369078	0.41808	-6.56767e+06	-401481	1.04096e+07	3.84196e+06	689925	288444	34.038	34.038	76.6368	25.5135	72.4356	28.4487	0.89	0.343738	789560	-0.229648	3.08657e+06	3.63624e+06	2.24015e+06	2.3995e+06	2.77611e+06	1.04096e+07	3.10583e+06	3.84196e+06	2.55925e+06	1.68882e+06	2.67307e+06	3.19514e+06	222375	259783	165523	164597	184454	689925	272809	288444	175110	135057
0	PC(39:1)+H	PC(39:1)+H	PC	(39:1)	(39:1)			830.663	C47 H93 O8 N1 P1	0.347713	0.347319	-2.15935e+06	-138823	3.31043e+06	1.15108e+06	212697	73873.7	39.579	39.579	92.1196	84.1655	78.2672	37.6382	0.81	0.66	25.8622	2.33264	398697	814082	732703	694684	1.02806e+06	3.31043e+06	276067	423282	206629	130480	1.15108e+06	1.13041e+06	47761.3	86671.6	41468.8	43429.8	70807.2	212697	56101.5	64503.6	32854	23322.9
0	PC(39:4)+H	PC(39:4)+H	PC	(39:4)	(39:4)			824.616	C47 H87 O8 N1 P1	0.809137	0.351623	-196901	-159339	1.03163e+06	834733	245751	86411.6	36.223	36.223	49.4442	41.7762	79.6952	11.3329	0	0.71	245751	83011.8	309315	540788	547335	341567	426154	1.03163e+06	834733	503901	479621	262575	338749	426322	35289.4	79559	70465.7	67037	70456	245751	86411.6	73954.6	85566.6	67074.9
0	PC(39:5)+H	PC(39:5)+H	PC	(39:5)	(39:5)			822.601	C47 H85 O8 N1 P1	0.382641	0.400417	-2.8701e+06	-306456	4.64899e+06	1.77889e+06	511115	204659	34.6919	34.6919	88.8042	23.4896	97.6301	35.4709	0.97	0.91	507900	1.61376	1.04582e+06	1.68638e+06	903650	1.01873e+06	762664	4.64899e+06	1.5914e+06	1.77889e+06	1.27203e+06	875801	1.51051e+06	1.76848e+06	91088.8	155811	102593	82733.5	89905.8	511115	184563	143249	111425	64096.5
0	PC(39:5e)+H	PC(39:5e)+H	PC	(39:5e)	(39:5e)			808.621	C47 H87 O7 N1 P1	0.328979	0.296664	-1.14705e+07	-804034	1.70941e+07	5.62359e+06	1.14317e+06	339138	36.023	36.023	100.327	41.9644	104.225	39.3058	0.91	0.92	8.18933	16.4659	3.23514e+06	4.72716e+06	1.83602e+06	2.53056e+06	4.7038e+06	1.70941e+07	3.66136e+06	4.90013e+06	2.23597e+06	1.69977e+06	5.18303e+06	5.62359e+06	192908	318894	120950	163669	281383	1.14317e+06	223013	303569	139685	113352
0	PC(39:6)+H	PC(39:6)+H	PC	(39:6)	(39:6)			820.585	C47 H83 O8 N1 P1	0.528014	0.478944	-2.87041e+06	-225689	6.08156e+06	3.21115e+06	433138	207449	34.0947	34.0947	49.8293	25.7993	45.3415	16.3248	0.94	0.88	7.34756	2.36871	2.45837e+06	3.04097e+06	2.39947e+06	2.59055e+06	1.82597e+06	6.08156e+06	3.21115e+06	2.37237e+06	2.50904e+06	1.51611e+06	1.89223e+06	2.07235e+06	178538	207394	174091	204951	161588	433138	207449	189758	178001	133544
0	PC(40:1)+H	PC(40:1)+H	PC	(40:1)	(40:1)			844.679	C48 H95 O8 N1 P1	0.381907	0.408183	-1.46003e+07	-520580	2.36215e+07	9.02123e+06	879631	359050	40.4479	40.4479	80.7081	32.173	72.4767	28.4787	0.89	0.9	5.45941	5.08806	5.42327e+06	7.95456e+06	4.58233e+06	4.60679e+06	8.15588e+06	2.36215e+07	6.5107e+06	7.31171e+06	5.34164e+06	3.19882e+06	9.02123e+06	8.39665e+06	222887	334347	203835	196150	327508	879631	266532	308699	220066	144931
0	PC(18:1_22:1)+HCOO	PC(40:2)+HCOO	PC	(18:1_22:1)	(18:1)	(22:1)		886.654	C49 H93 O10 N1 P1	0.468079	0.440191	-1.94754e+06	-75369.3	3.66132e+06	1.71379e+06	134634	59264.6	38.9835	38.9835	70.0371	34.3335	63.6868	24.3169	0.72	0.87	6.19131	5.34646	882302	1.38702e+06	885586	863269	1.58219e+06	3.66132e+06	893866	1.2224e+06	1.19789e+06	581881	1.71379e+06	1.49666e+06	40299	54207.2	32718.4	38211.1	57808.3	134634	40124.1	49285.6	40832.7	29976.8
0	PC(40:2)+H	PC(40:2)+H	PC	(18:1_22:1)	(18:1)	(22:1)		842.663	C48 H93 O8 N1 P1	0.383866	0.364968	-2.13184e+07	-743999	3.46003e+07	1.32819e+07	1.17159e+06	427593	38.9835	38.9835	75.2847	28.7477	79.3533	28.6571	0.6	0.69	16.0208	11.6789	1.00319e+07	1.16634e+07	7.0628e+06	7.01155e+06	1.27571e+07	3.46003e+07	1.24095e+07	1.24185e+07	8.6944e+06	5.38122e+06	1.32819e+07	1.2486e+07	304782	379520	219629	245350	394325	1.17159e+06	359032	332416	254308	173958
0	PC(40:2)+H	PC(40:2)+H	PC	(40:2)	(40:2)			842.663	C48 H93 O8 N1 P1	0.270629	0.321645	-1.06824e+06	-101322	1.4646e+06	396363	149364	48042.2	40.432	40.432	174.991	71.9735	137.368	41.7154	0.93	0.93	3.83638	1.72642	122155	64104.3	5.591	50518.6	236221	1.4646e+06	238361	318386	62484.1	59384.9	109320	396363	20733.9	21447.8	3.476	18296.6	28431.7	149364	33350	23638.9	14570.4	20617.1
0	PC(40:3)+H	PC(40:3)+H	PC	(40:3)	(40:3)			840.648	C48 H91 O8 N1 P1	0.357548	0.362288	-1.9882e+07	-1.63953e+06	3.09471e+07	1.10651e+07	2.57096e+06	931427	37.083	37.083	86.1068	29.8356	80.8939	33.2069	0.96	0.91	3.61923	2.74452	7.2952e+06	8.88219e+06	5.22821e+06	6.05573e+06	9.53493e+06	3.09471e+07	8.8823e+06	8.25929e+06	6.46076e+06	4.39708e+06	1.01415e+07	1.10651e+07	593941	782430	531420	543200	845769	2.57096e+06	784605	671975	500040	345926
0	PC(18:0_22:3)+HCOO	PC(40:3)+HCOO	PC	(18:0_22:3)	(18:0)	(22:3)		884.639	C49 H91 O10 N1 P1	2.8477	0.462009	1.19668e+06	-42912	647657	1.84434e+06	79763.5	36851.5	37.8878	37.8878	57.9203	159.197	66.1476	56.5637	0.89	0.89	0.0245251	-0.0766037	406799	110058	430679	186100	249264	647657	29134.3	57090.6	453538	190977	1.84434e+06	79219.1	24294.1	32583	23447.4	15803.7	32263.3	79763.5	8568.09	8838.13	24714.9	19840.5
0	PC(40:3)+H	PC(40:3)+H	PC	(18:0_22:3)	(18:0)	(22:3)		840.648	C48 H91 O8 N1 P1	0.213522	0.376615	-5.32575e+06	-474153	6.77164e+06	1.44589e+06	760609	286457	37.8878	37.8878	75.4406	33.0772	75.4037	37.1595	0.93	0.93	4.73613	0.307924	6.77164e+06	1.46471e+06	3.24133e+06	1.46152e+06	863383	3.5526e+06	779206	1.09369e+06	959634	493656	1.44589e+06	1.12707e+06	197996	270918	164446	172598	249701	760609	90628.3	249129	199102	143223
0	PC(40:3e)+H	PC(40:3e)+H	PC	(40:3e)	(40:3e)			826.668	C48 H93 O7 N1 P1	0.525591	0.593551	-9.79311e+07	-7.10875e+06	2.06428e+08	1.08497e+08	1.74899e+07	1.03811e+07	38.749	38.749	58.257	26.4388	50.1408	26.1574	0.96	0.98	156.501	246.295	6.09868e+07	7.48433e+07	7.21981e+07	6.36218e+07	9.50282e+07	2.06428e+08	6.84123e+07	8.28829e+07	8.48715e+07	4.55001e+07	1.08497e+08	8.57529e+07	6.22394e+06	6.61665e+06	7.52923e+06	5.97143e+06	8.74641e+06	1.74899e+07	6.22071e+06	7.2393e+06	8.2252e+06	4.68218e+06
0	PC(18:0_22:4)+HCOO	PC(40:4)+HCOO	PC	(18:0_22:4)	(18:0)	(22:4)		882.623	C49 H89 O10 N1 P1	0.534075	0.580128	-7.83649e+06	-484272	1.68192e+07	8.98271e+06	1.15338e+06	669108	36.971	36.971	43.93	22.311	44.477	23.8599	0.93	0.95	7.67465	14.9507	7.69799e+06	8.50309e+06	6.90625e+06	6.32255e+06	7.40467e+06	1.68192e+07	8.13547e+06	7.24594e+06	7.32381e+06	4.26371e+06	8.13702e+06	8.98271e+06	510638	612396	434570	462905	497148	1.15338e+06	538704	515938	472378	306846
0	PC(40:4)+H	PC(40:4)+H	PC	(18:0_22:4)	(18:0)	(22:4)		838.632	C48 H89 O8 N1 P1	0.344583	0.325866	-2.06217e+08	-1.58532e+07	3.14635e+08	1.08418e+08	2.35164e+07	7.66321e+06	36.971	36.971	83.6024	27.465	87.5609	32.7755	0.96	0.94	390.717	517.032	7.55893e+07	9.91515e+07	5.65447e+07	6.62587e+07	9.09937e+07	3.14635e+08	9.34566e+07	9.29455e+07	6.8049e+07	4.55947e+07	9.78343e+07	1.08418e+08	5.17864e+06	7.30293e+06	4.18525e+06	4.47064e+06	6.37799e+06	2.35164e+07	7.12002e+06	6.42495e+06	4.47387e+06	2.69532e+06
0	PC(18:0e_22:4)+HCOO	PC(40:4e)+HCOO	PC	(18:0e_22:4)	(18:0e)	(22:4)		868.644	C49 H91 O9 N1 P1	0.395678	0.376038	-4.83414e+06	-329535	7.99928e+06	3.16514e+06	528134	198599	38.1666	38.1666	89.7827	41.9048	92.0928	41.6313	0.83	0.81	8.16836	3.25898	1.64428e+06	2.71963e+06	1.08186e+06	1.01152e+06	3.10305e+06	7.99928e+06	1.75016e+06	2.49531e+06	1.29222e+06	909607	2.41836e+06	3.16514e+06	95360.9	181509	76770.3	73765.2	172800	528134	121618	150748	78628.4	63600.2
0	PC(40:4e)+H	PC(40:4e)+H	PC	(18:0e_22:4)	(18:0e)	(22:4)		824.653	C48 H91 O7 N1 P1	0.224467	0.395474	-7.59152e+07	-2.97376e+06	9.78878e+07	2.19726e+07	4.91916e+06	1.9454e+06	38.1666	38.1666	131.398	39.5782	94.6101	42.5947	0.9	0.82	41.1532	114.042	1.07677e+07	1.79537e+07	7.822e+06	7.6067e+06	1.85647e+07	9.78878e+07	1.44693e+07	1.68113e+07	9.39882e+06	6.89587e+06	2.00417e+07	2.19726e+07	926523	1.46536e+06	659169	748065	1.52221e+06	4.91916e+06	1.17377e+06	1.60086e+06	800341	559182
0	PC(18:1_22:4)+H	PC(40:5)+H	PC	(18:1_22:4)	(18:1)	(22:4)		836.616	C48 H87 O8 N1 P1	0.407161	0.40742	-1.13063e+08	-7.9796e+06	1.90714e+08	7.76515e+07	1.34659e+07	5.48625e+06	35.1735	35.1735	66.7254	23.5121	70.1413	20.1842	0.94	0.93	46.8788	6.14917e+06	6.46206e+07	6.84159e+07	4.77106e+07	5.55756e+07	5.99143e+07	1.90714e+08	7.76515e+07	6.46217e+07	5.19854e+07	3.85096e+07	5.74269e+07	7.19106e+07	4.30434e+06	4.3612e+06	3.07631e+06	3.98567e+06	4.17487e+06	1.34659e+07	5.48625e+06	4.04867e+06	3.81771e+06	2.97785e+06
0	PC(18:0_22:5)+HCOO	PC(40:5)+HCOO	PC	(18:0_22:5)	(18:0)	(22:5)		880.607	C49 H87 O10 N1 P1	0.593271	0.500805	-6.40017e+06	-614006	1.57357e+07	9.33553e+06	1.22999e+06	615985	35.7572	35.7572	40.9392	25.4955	48.723	18.8343	0.97	0.99	26.9799	45.5286	7.89372e+06	8.92504e+06	6.53267e+06	6.16158e+06	7.1191e+06	1.57357e+07	8.937e+06	7.68609e+06	4.87307e+06	5.2445e+06	7.94508e+06	9.33553e+06	553077	580404	415277	423958	547185	1.22999e+06	568376	542301	397519	395499
0	PC(40:5)+H	PC(40:5)+H	PC	(18:0_22:5)	(18:0)	(22:5)		836.616	C48 H87 O8 N1 P1	0.340575	0.391199	-1.72854e+08	-1.15396e+07	2.62128e+08	8.92744e+07	1.89547e+07	7.41504e+06	35.7572	35.7572	84.999	28.7777	84.6386	34.7989	0.98	0.99	133.24	182.331	6.76323e+07	8.65152e+07	4.39628e+07	5.28969e+07	6.77156e+07	2.62128e+08	8.4665e+07	8.75311e+07	5.74935e+07	3.70641e+07	7.83109e+07	8.92744e+07	5.04616e+06	6.13768e+06	3.12393e+06	3.81111e+06	5.04379e+06	1.89547e+07	6.44615e+06	5.97067e+06	3.71471e+06	2.49002e+06
0	PC(18:0_22:5)+HCOO	PC(40:5)+HCOO	PC	(18:0_22:5)	(18:0)	(22:5)		880.607	C49 H87 O10 N1 P1	0.525294	0.474145	-1.87469e+06	-160556	3.94915e+06	2.07447e+06	305323	144768	36.4152	36.4152	55.4607	33.7774	60.2284	21.8219	0.91	0.89	8.03492	4.18667	1.1391e+06	1.24573e+06	1.61778e+06	1.68491e+06	1.61573e+06	3.94915e+06	880371	1.18043e+06	1.79094e+06	1.0954e+06	2.07447e+06	1.96359e+06	80615.7	95502.7	114200	130325	105134	305323	109135	80505.6	121863	99294.6
0	PC(40:5)+H	PC(40:5)+H	PC	(18:0_22:5)	(18:0)	(22:5)		836.616	C48 H87 O8 N1 P1	0.336175	0.31078	-3.53583e+07	-2.65544e+06	5.32645e+07	1.79062e+07	3.85282e+06	1.19738e+06	36.4152	36.4152	84.5999	21.5764	88.4643	17.1633	0.96	0.94	19.6542	11.1211	1.09364e+07	1.32073e+07	1.20585e+07	1.44064e+07	1.35234e+07	5.32645e+07	1.19382e+07	1.16074e+07	1.58718e+07	1.01005e+07	1.3893e+07	1.79062e+07	686954	809916	955431	1.0777e+06	887463	3.85282e+06	875008	939871	1.12508e+06	743472
0	PC(18:1e_22:4)+HCOO	PC(40:5e)+HCOO	PC	(18:1e_22:4)	(18:1e)	(22:4)		866.628	C49 H89 O9 N1 P1	0.422499	0.39316	-6.28708e+06	-479522	1.08867e+07	4.59962e+06	790194	310673	36.4514	36.4514	85.9597	37.7023	78.2723	35.2414	0.9	0.81	6.07579	7.00619	2.54827e+06	4.0074e+06	743860	2.14981e+06	4.59062e+06	1.08867e+07	2.9179e+06	3.74064e+06	2.12888e+06	1.60734e+06	4.38564e+06	4.59962e+06	207481	288913	126006	154896	308342	790194	186274	243079	159520	117111
0	PC(40:5e)+H	PC(40:5e)+H	PC	(18:1e_22:4)	(18:1e)	(22:4)		822.637	C48 H89 O7 N1 P1	0.345348	0.334992	-9.43124e+07	-6.61049e+06	1.44065e+08	4.97525e+07	9.94047e+06	3.32998e+06	36.4514	36.4514	99.1285	40.3533	103.353	41.2379	0.91	0.9	99.2558	90.4583	2.51873e+07	3.93581e+07	1.74141e+07	2.14649e+07	4.26736e+07	1.44065e+08	3.17727e+07	3.73408e+07	2.07515e+07	1.5025e+07	4.37918e+07	4.97525e+07	1.62623e+06	2.49012e+06	1.14843e+06	1.35357e+06	2.89009e+06	9.94047e+06	2.06874e+06	2.59929e+06	1.37525e+06	944033
0	PC(18:0e_22:5)+HCOO	PC(40:5e)+HCOO	PC	(18:0e_22:5)	(18:0e)	(22:5)		866.628	C49 H89 O9 N1 P1	0.720178	0.643333	-1.96622e+06	-196678	7.02668e+06	5.06046e+06	551432	354754	37.0185	37.0185	54.3327	42.8562	64.6261	42.3425	0.93	0.82	650061	17.5164	2.55224e+06	3.83625e+06	2.05937e+06	1.85469e+06	3.81199e+06	7.02668e+06	2.73157e+06	3.21425e+06	1.7733e+06	1.69406e+06	4.16401e+06	5.06046e+06	186726	246676	106936	140750	248417	551432	211604	262023	116610	115989
0	PC(40:5e)+H	PC(40:5e)+H	PC	(18:0e_22:5)	(18:0e)	(22:5)		822.637	C48 H89 O7 N1 P1	0.358733	0.322198	-9.51422e+07	-8.92729e+06	1.48366e+08	5.32237e+07	1.31709e+07	4.24365e+06	37.0185	37.0185	99.726	47.2698	109.387	48.2148	0.91	0.96	131.837	106.92	2.6191e+07	4.68121e+07	1.54463e+07	1.82494e+07	4.54641e+07	1.48366e+08	3.62255e+07	4.40997e+07	1.819e+07	1.26252e+07	5.02985e+07	5.32237e+07	2.1427e+06	3.78867e+06	1.09532e+06	1.32443e+06	3.41973e+06	1.31709e+07	2.71531e+06	3.43754e+06	1.46541e+06	938274
0	PC(18:0e_22:5)+HCOO	PC(40:5e)+HCOO	PC	(18:0e_22:5)	(18:0e)	(22:5)		866.628	C49 H89 O9 N1 P1	0.46126	0.591375	-1.12876e+06	-40908.8	2.09518e+06	966425	100113	59204.5	37.5961	37.5961	174.76	64.1386	100.481	46.0187	0.77	0.88	4.06078	1.81691	175189	84852.9	57438.6	190062	154227	2.09518e+06	161519	361994	349762	326742	831084	966425	20500.8	25863.4	7666.87	24250.2	20976.6	100113	21932.3	43342.5	27209.4	16371
0	PC(40:5e)+H	PC(40:5e)+H	PC	(18:0e_22:5)	(18:0e)	(22:5)		822.637	C48 H89 O7 N1 P1	0.369926	0.368612	-1.56879e+07	-808889	2.48985e+07	9.21058e+06	1.28113e+06	472240	37.5961	37.5961	91.7319	49.3049	87.7111	40.8269	0.96	0.97	11.3728	10.6149	5.39764e+06	7.84048e+06	3.05048e+06	3.49786e+06	8.67687e+06	2.48985e+07	5.62102e+06	7.11239e+06	5.0289e+06	987739	8.8441e+06	9.21058e+06	282363	430119	157538	216456	463893	1.28113e+06	260988	401476	207510	151334
0	PC(18:1_22:5)+HCOO	PC(40:6)+HCOO	PC	(18:1_22:5)	(18:1)	(22:5)		878.592	C49 H85 O10 N1 P1	0.745339	0.661064	-499665	-54760.8	1.96208e+06	1.46241e+06	161567	106806	33.9107	33.9107	55.8012	97.8941	44.5458	63.6336	0.464273	0.88	2.35446	2.85748	769247	1.02438e+06	278118	946609	923939	1.96208e+06	689581	1.46241e+06	92350.3	190803	955311	63286.7	74901.7	101531	44901	65864.9	93775.1	161567	96238.4	106806	34193.8	26866.2
0	PC(40:6)+H	PC(40:6)+H	PC	(18:1_22:5)	(18:1)	(22:5)		834.601	C48 H85 O8 N1 P1	1.33652	0.607884	7.47603e+06	-821656	2.22154e+07	2.96914e+07	2.09544e+06	1.27379e+06	33.9107	33.9107	41.2896	120.386	67.9709	57.5135	0.65	0.86	1.86735	4.36808	4.08304e+06	1.38838e+07	1.376e+07	1.73167e+07	2.22154e+07	1.81615e+07	6.82742e+06	2.96914e+07	3.08909e+06	3.41794e+06	4.28326e+06	4.51216e+06	501768	961277	482818	640190	713588	2.09544e+06	723155	1.27379e+06	324934	320641
0	PC(18:0_22:6)+HCOO	PC(40:6)+HCOO	PC	(18:0_22:6)	(18:0)	(22:6)		878.592	C49 H85 O10 N1 P1	0.819942	0.809099	-1.11439e+07	-922287	6.18904e+07	5.07466e+07	4.83123e+06	3.90895e+06	35.1818	35.1818	26.8761	22.8355	28.2814	22.1738	0.9	0.94	29.2143	162.83	3.87586e+07	3.786e+07	3.84926e+07	3.78503e+07	2.95107e+07	6.18904e+07	5.07466e+07	3.43508e+07	3.88502e+07	2.84492e+07	3.00254e+07	3.23513e+07	3.04861e+06	2.8735e+06	2.82812e+06	2.79758e+06	2.29e+06	4.83123e+06	3.90895e+06	2.70272e+06	3.00053e+06	2.17254e+06
0	PC(18:0_22:6)+Na	PC(40:6)+Na	PC	(18:0_22:6)	(18:0)	(22:6)		856.583	C48 H84 O8 N1 P1 Na1	0.882894	0.981194	-1.25639e+06	-19019.9	1.07286e+07	9.47221e+06	1.01136e+06	992341	35.1818	35.1818	17.0063	21.0233	20.2608	28.832	0.91	0.94	23.472	51.9442	8.00773e+06	8.37608e+06	8.24867e+06	8.79522e+06	6.28686e+06	1.07286e+07	9.47221e+06	7.76987e+06	6.59022e+06	5.88351e+06	5.32688e+06	7.17519e+06	592359	845308	658775	848387	677946	1.01136e+06	992341	698802	528237	476216
0	PC(40:6)+H	PC(40:6)+H	PC	(18:0_22:6)	(18:0)	(22:6)		834.601	C48 H85 O8 N1 P1	0.478336	0.470955	-6.01051e+08	-4.81223e+07	1.15218e+09	5.51129e+08	9.09607e+07	4.28384e+07	35.1818	35.1818	62.257	21.9534	63.2294	20.672	0.94	0.95	39.8864	69.7261	4.22674e+08	4.39771e+08	3.2549e+08	3.91895e+08	3.30896e+08	1.15218e+09	5.51129e+08	4.41373e+08	3.83486e+08	2.82235e+08	3.66408e+08	4.37224e+08	3.25267e+07	3.55142e+07	2.39559e+07	3.12026e+07	2.60209e+07	9.09607e+07	4.28384e+07	3.33346e+07	3.14302e+07	2.23825e+07
0	PC(18:3e_22:3)+H	PC(40:6e)+H	PC	(18:3e_22:3)	(18:3e)	(22:3)		820.621	C48 H87 O7 N1 P1	0.40438	0.378404	-1.29499e+08	-1.14614e+07	2.17419e+08	8.792e+07	1.84387e+07	6.97726e+06	35.1803	35.1803	91.0213	42.8286	100.151	44.3553	0.93	0.93	163.272	80.9806	4.4028e+07	7.31295e+07	2.76217e+07	3.31237e+07	7.262e+07	2.17419e+08	5.9629e+07	7.04554e+07	3.30164e+07	2.4693e+07	7.83117e+07	8.792e+07	3.30999e+06	5.46106e+06	1.84815e+06	2.43136e+06	5.64792e+06	1.84387e+07	4.51923e+06	5.28159e+06	2.46819e+06	1.91296e+06
0	PC(18:1e_22:5)+HCOO	PC(40:6e)+HCOO	PC	(18:1e_22:5)	(18:1e)	(22:5)		864.612	C49 H87 O9 N1 P1	0.418014	0.666509	-892501	-44942	1.53354e+06	641042	134762	89820.4	35.8128	35.8128	122.04	66.9505	74.1578	41.8042	0	0.767499	-0.22995	2.37654	517155	234414	180045	151265	90868.7	1.53354e+06	266121	263951	157773	72703.9	461882	641042	54801	67537.4	24333.6	44183.9	17212.1	134762	86907.2	43664.6	44402.9	29919.3
0	PC(40:6e)+H	PC(40:6e)+H	PC	(18:1e_22:5)	(18:1e)	(22:5)		820.621	C48 H87 O7 N1 P1	0.340166	0.393525	-2.02897e+07	-1.44339e+06	3.07497e+07	1.046e+07	2.37997e+06	936578	35.8128	35.8128	88.9359	36.552	81.0945	32.8139	0.83	0.92	18.1676	37.3223	6.66345e+06	8.90094e+06	4.58016e+06	5.91469e+06	9.47463e+06	3.07497e+07	6.92236e+06	1.046e+07	5.00862e+06	3.99859e+06	9.94612e+06	1.01167e+07	574604	818727	392880	522393	767954	2.37997e+06	702243	865563	528530	357624
0	PC(18:0e_22:6)+HCOO	PC(40:6e)+HCOO	PC	(18:0e_22:6)	(18:0e)	(22:6)		864.612	C49 H87 O9 N1 P1	0.42068	0.488887	-4.30429e+06	-257483	7.42989e+06	3.12561e+06	503769	246286	36.4539	36.4539	71.9174	39.878	69.4645	33.9799	0.9	0.85	20.166	2.87524	2.29563e+06	4.27803e+06	1.94256e+06	1.08566e+06	2.27517e+06	7.42989e+06	1.37299e+06	3.09642e+06	1.46179e+06	1.49561e+06	3.12561e+06	3.05592e+06	152055	328966	108384	106996	165086	503769	201658	246286	105241	98751.7
0	PC(40:6e)+H	PC(40:6e)+H	PC	(18:0e_22:6)	(18:0e)	(22:6)		820.621	C48 H87 O7 N1 P1	0.351597	0.36798	-6.79889e+07	-4.08635e+06	1.04856e+08	3.6867e+07	6.46554e+06	2.37919e+06	36.4539	36.4539	89.9975	44.7167	83.8617	37.2869	0.88	0.88	54.8394	12.4685	2.96176e+07	4.57373e+07	1.20053e+07	1.47945e+07	2.40645e+07	1.04856e+08	3.6867e+07	3.4599e+07	1.38359e+07	1.07108e+07	2.47074e+07	3.65872e+07	1.70593e+06	2.61493e+06	922364	1.04071e+06	1.99416e+06	6.46554e+06	2.0377e+06	2.37919e+06	1.08729e+06	761884
0	PC(40:7)+H	PC(40:7)+H	PC	(40:7)	(40:7)			832.585	C48 H83 O8 N1 P1	0.431656	0.41945	-3.12341e+06	-251266	5.49563e+06	2.37222e+06	432806	181540	32.2537	32.2537	68.7911	26.1959	63.6959	21.7595	0.68	0.88	12.0367	4.90846	1.63411e+06	2.12894e+06	1.11823e+06	1.44526e+06	2.14928e+06	5.49563e+06	1.94425e+06	2.37222e+06	1.33897e+06	1.13142e+06	1.79931e+06	2.08273e+06	135732	177049	107657	128327	160622	432806	181540	165829	117541	99410
0	PC(18:1_22:6)+HCOO	PC(40:7)+HCOO	PC	(18:1_22:6)	(18:1)	(22:6)		876.576	C49 H83 O10 N1 P1	0.564639	0.58363	-5.5613e+06	-360077	1.2774e+07	7.21269e+06	864800	504723	33.2566	33.2566	47.8556	21.8035	48.6686	21.9083	0.97	0.96	12.7587	20.4844	4.83134e+06	6.57685e+06	4.78324e+06	5.15221e+06	5.09035e+06	1.2774e+07	7.21269e+06	5.38688e+06	5.22454e+06	3.64372e+06	4.8336e+06	5.59166e+06	339895	429416	295148	345762	355311	864800	504723	401935	322913	283061
0	PC(40:7)+H	PC(40:7)+H	PC	(18:1_22:6)	(18:1)	(22:6)		832.585	C48 H83 O8 N1 P1	0.428156	0.39436	-7.25402e+07	-5.00541e+06	1.26853e+08	5.43128e+07	8.26467e+06	3.25926e+06	33.2566	33.2566	60.3952	17.8427	63.5997	18.9611	0.96	0.95	2.68238	16.9187	4.53134e+07	5.27116e+07	3.59879e+07	4.26225e+07	3.99147e+07	1.26853e+08	5.43128e+07	4.74921e+07	4.42435e+07	3.11442e+07	4.11972e+07	4.91976e+07	3.02801e+06	3.26455e+06	2.37683e+06	2.53406e+06	2.27965e+06	8.26467e+06	3.25926e+06	2.92598e+06	2.70305e+06	1.77022e+06
0	PC(40:7)+Na	PC(40:7)+Na	PC	(18:1_22:6)	(18:1)	(22:6)		854.567	C48 H82 O8 N1 P1 Na1	0.784006	0.576395	-276232	-60004.7	1.27889e+06	1.00266e+06	141652	81647.7	33.2566	33.2566	36.7312	35.9706	31.4707	15.5715	0.91	0.89	5.52236	72939.9	954079	1.03662e+06	1.23028e+06	705689	373946	1.27889e+06	523033	1.00266e+06	444061	508838	533841	889281	79172.4	85546.1	101495	70758.9	63009.3	141652	68793	72697.2	64856.6	53363.7
0	PC(40:7e)+H	PC(40:7e)+H	PC	(40:7e)	(40:7e)			818.606	C48 H85 O7 N1 P1	0.809683	0.313936	-459571	-325330	2.41476e+06	1.95519e+06	474198	148868	33.577	33.577	58.4449	44.3962	107.526	42.3475	0	0.93	15.4004	190223	1.02521e+06	896747	437946	849946	1.68575e+06	2.41476e+06	1.18749e+06	954827	725846	575364	1.43492e+06	1.95519e+06	54322.5	131779	54801.8	83897.7	101912	474198	113921	109395	64077.6	35293.6
0	PC(18:1e_22:6)+HCOO	PC(40:7e)+HCOO	PC	(18:1e_22:6)	(18:1e)	(22:6)		862.597	C49 H85 O9 N1 P1	0.629292	0.58338	-4.00768e+06	-362320	1.08109e+07	6.8032e+06	869667	507346	34.5639	34.5639	53.3547	35.2318	55.4196	34.1998	0.95	0.87	855209	24.8814	4.79573e+06	6.74477e+06	2.85026e+06	3.46427e+06	4.27772e+06	1.08109e+07	5.85096e+06	6.8032e+06	3.21958e+06	2.6467e+06	4.104e+06	4.22819e+06	386556	465730	213246	275548	334201	869667	360598	507346	232851	185283
0	PC(40:7e)+H	PC(40:7e)+H	PC	(18:1e_22:6)	(18:1e)	(22:6)		818.606	C48 H85 O7 N1 P1	0.493173	0.474693	-7.40532e+07	-5.22449e+06	1.46111e+08	7.20582e+07	9.9456e+06	4.72111e+06	34.5639	34.5639	74.3711	39.5363	80.5446	39.2814	0.9	0.86	333.01	43.4927	4.75908e+07	6.85946e+07	2.45438e+07	3.57599e+07	3.7825e+07	1.46111e+08	6.28747e+07	7.20582e+07	2.87117e+07	2.60139e+07	4.21647e+07	4.60456e+07	2.86337e+06	4.17393e+06	1.65933e+06	2.19141e+06	2.29544e+06	9.9456e+06	3.8048e+06	4.72111e+06	1.75586e+06	1.75334e+06
0	PC(40:7e)+H	PC(40:7e)+H	PC	(40:7e)	(40:7e)			818.606	C48 H85 O7 N1 P1	0.453159	0.465168	-6.16928e+06	-371465	1.12817e+07	5.11239e+06	694544	323080	36.264	36.264	75.0338	37.1785	74.1824	38.7858	0.93	0.97	1.19239	1.13734	3.01293e+06	4.19691e+06	2.083e+06	2.54069e+06	4.14129e+06	1.12817e+07	3.17728e+06	4.23071e+06	2.08121e+06	1.87821e+06	3.88395e+06	5.11239e+06	191787	221806	131608	158332	299108	694544	224996	252573	117105	128636
0	PC(18:2_22:6)+HCOO	PC(40:8)+HCOO	PC	(18:2_22:6)	(18:2)	(22:6)		874.56	C49 H81 O10 N1 P1	0.428274	0.431024	-1.74872e+06	-108982	3.05866e+06	1.30994e+06	191541	82558.7	31.5985	31.5985	61.6461	19.2607	59.3483	9.53662	0.96	0.92	5.72685	3.87713	854615	1.17526e+06	993955	1.02439e+06	1.05402e+06	3.05866e+06	1.30994e+06	1.10978e+06	923684	725489	1.1572e+06	1.09608e+06	49963	73024.9	65459.6	57899.4	93993.8	191541	82558.7	66001.7	64962.4	65897.3
0	PC(40:8)+H	PC(40:8)+H	PC	(18:2_22:6)	(18:2)	(22:6)		830.569	C48 H81 O8 N1 P1	0.470484	0.458724	-1.22256e+07	-715265	2.30883e+07	1.08627e+07	1.32144e+06	606176	31.5985	31.5985	61.2096	18.5367	59.5985	16.0215	0.98	0.95	1.06873	1.0835	7.27603e+06	1.06405e+07	7.03289e+06	6.4268e+06	8.05822e+06	2.30883e+07	1.08627e+07	7.89678e+06	7.89947e+06	6.22556e+06	8.83653e+06	7.81101e+06	408411	606718	421908	415510	446233	1.32144e+06	606176	490260	505948	363904
0	PC(18:3e_22:5)+H	PC(40:8e)+H	PC	(18:3e_22:5)	(18:3e)	(22:5)		816.59	C48 H83 O7 N1 P1	0.805457	0.579076	-2.5923e+06	-568705	1.33251e+07	1.07328e+07	1.35109e+06	782384	34.906	34.906	37.035	33.0258	45.9408	32.9506	0.96	0.87	4.47958	4.92974	7.24255e+06	9.66428e+06	4.95227e+06	5.99564e+06	7.51178e+06	1.33251e+07	7.14921e+06	1.07328e+07	4.9546e+06	4.30786e+06	7.17639e+06	8.64289e+06	563241	815592	472817	477634	668353	1.35109e+06	634713	782384	375771	303952
0	PC(40:9e)+H	PC(40:9e)+H	PC	(40:9e)	(40:9e)			814.575	C48 H81 O7 N1 P1	1.46675	0.805909	1.76501e+06	-51337.8	3.78151e+06	5.54651e+06	264503	213166	34.342	34.342	56.0244	91.0353	38.1709	44.7176	0.93	0.78	0.492041	5.63782	1.87872e+06	2.63283e+06	1.46726e+06	1.1401e+06	820974	3.78151e+06	1.56819e+06	5.54651e+06	888042	674226	1.44758e+06	1.71681e+06	174124	219034	159478	102368	99467.6	264503	129533	213166	69664.4	70051.4
0	PC(42:1)+H	PC(42:1)+H	PC	(42:1)	(42:1)			872.71	C50 H99 O8 N1 P1	0.516198	0.512938	-2.45905e+06	-156680	5.08276e+06	2.62371e+06	321684	165004	41.873	41.873	92.3301	112.264	84.055	91.1879	0.97145	0	7.66216	4.53021	2.28688e+06	889667	78082.3	707980	4.21056e+06	5.08276e+06	102739	1.29294e+06	1.61164e+06	56428.9	29298.9	2.62371e+06	83734.9	108850	23621.1	66370.8	142017	321684	22298.5	100138	92083.7	14749.3
0	PC(42:10)+H	PC(42:10)+H	PC	(42:10)	(42:10)			854.569	C50 H81 O8 N1 P1	0.499681	0.479717	-4.91685e+06	-388451	9.82744e+06	4.91058e+06	746615	358164	31.2467	31.2467	58.8471	19.386	60.7179	17.6081	0.89	0.89	33.3049	15.8815	3.37767e+06	3.88672e+06	3.09546e+06	3.51493e+06	3.16906e+06	9.82744e+06	4.91058e+06	3.79567e+06	3.46092e+06	2.67052e+06	3.70634e+06	3.95733e+06	241714	260893	232932	290529	234073	746615	358164	287584	275289	213247
0	PC(31:0_11:2)+H	PC(42:2)+H	PC	(31:0_11:2)	(31:0)	(11:2)		870.695	C50 H97 O8 N1 P1	0.377706	0.435094	-9.59802e+06	-430380	1.54236e+07	5.8256e+06	761863	331482	40.5275	40.5275	90.3723	31.4467	78.2269	30.2268	0.85	0.85	22.0097	14.1506	3.11495e+06	4.28583e+06	2.52882e+06	2.92506e+06	4.52322e+06	1.54236e+07	3.94691e+06	4.46001e+06	3.31706e+06	2.21716e+06	5.8256e+06	5.25896e+06	172815	284306	121451	183305	277467	761863	196966	226943	179048	144003
0	PC(42:4)+H	PC(42:4)+H	PC	(42:4)	(42:4)			866.663	C50 H93 O8 N1 P1	0.302589	0.374916	-1.24036e+07	-694835	1.77852e+07	5.38159e+06	1.11159e+06	416752	38.4144	38.4144	95.7549	31.6337	85.4446	34.3748	0.94	0.78	9.39599	9.69974	3.02046e+06	5.48856e+06	2.56551e+06	2.85589e+06	4.91047e+06	1.77852e+07	3.5797e+06	5.06318e+06	3.52646e+06	1.97781e+06	5.38159e+06	4.88497e+06	253423	341031	183378	210356	362837	1.11159e+06	241082	292813	207007	158009
0	PC(42:5)+H	PC(42:5)+H	PC	(42:5)	(42:5)			864.648	C50 H91 O8 N1 P1	1.21809	0.614884	264023	-87854	1.21063e+06	1.47465e+06	228123	140269	37.0708	37.0708	90.572	65.7094	91.2786	41.408	0.699229	0.493627	0	0.213103	39966.4	634635	99157	253481	759018	1.21063e+06	489882	619834	422837	265540	616529	1.47465e+06	14977.1	80319.5	20582.4	60497.2	112159	228123	75897.8	99543.5	58808.5	40817.5
0	PC(42:5)+H	PC(42:5)+H	PC	(42:5)	(42:5)			864.648	C50 H91 O8 N1 P1	0.391611	0.368375	-4.5219e+06	-301821	7.43257e+06	2.91067e+06	477848	176027	37.607	37.607	81.6108	74.1362	77.8268	56.3549	0.85	0.87	5.7108	3.95803	837729	3.21868e+06	1.57885e+06	1.71166e+06	2.65454e+06	7.43257e+06	2.21029e+06	1.45718e+06	68828	321723	2.23211e+06	2.91067e+06	97687.6	188634	93656.8	115697	155966	477848	144324	116788	27580.4	38965.4
0	PC(42:7)+H	PC(42:7)+H	PC	(42:7)	(42:7)			860.616	C50 H87 O8 N1 P1	0.353495	0.497142	-3.27936e+06	-136183	5.07244e+06	1.79308e+06	270818	134635	34.605	34.605	92.2267	59.9707	82.6131	41.16	0.64	0.55	0.310424	1.55416	1.38976e+06	1.52392e+06	699163	1.06399e+06	927249	5.07244e+06	1.60398e+06	1.46184e+06	755323	582456	204721	1.79308e+06	60104.2	87281.7	60720.3	63863.6	64891.8	270818	100345	66058.3	62032	53895.2
0	PC(44:1)+H	PC(44:1)+H	PC	(44:1)	(44:1)			900.742	C52 H103 O8 N1 P1	0.309451	0.358157	-2.20602e+06	-137114	3.19459e+06	988567	213625	76511.3	43.359	43.359	153.759	93.2657	105.623	60.4908	0.83	0.88	6.35693	5.50094	263137	243437	137745	86944.9	782076	3.19459e+06	315738	417993	20103.7	42790	988567	931880	26582.2	46025.2	39425.4	25024	59984.4	213625	46193.9	43176.3	9711.94	18485.8
0	PC(44:10)+H	PC(44:10)+H	PC	(44:10)	(44:10)			882.601	C52 H85 O8 N1 P1	0.351237	0.505669	-2.6027e+06	-140646	4.01179e+06	1.40909e+06	284517	143871	33.0056	33.0056	68.9876	14.6325	54.2786	19.747	0.93	0.98	10.8483	152121	1.27423e+06	1.05567e+06	1.2821e+06	1.31873e+06	1.08001e+06	4.01179e+06	1.37991e+06	1.21017e+06	1.32837e+06	914631	1.19706e+06	1.40909e+06	127679	108563	108393	96221.2	90858.2	284517	143871	93191.8	103690	96432.3
0	PC(44:11)+H	PC(44:11)+H	PC	(44:11)	(44:11)			880.585	C52 H83 O8 N1 P1	0.773448	0.518395	-325411	-67882.5	1.43636e+06	1.11095e+06	140951	73068.1	31.581	31.581	100.465	61.0455	64.867	22.9396	0.977915	0.91	0	6.6835	313491	1.22129e+06	175506	277204	79910.3	1.43636e+06	1.11095e+06	342285	406497	186481	487931	790094	60126.8	83869.3	33073.4	44842.7	28121.7	140951	69462.2	52027.5	52975.1	39545.9
0	PC(44:11)+H	PC(44:11)+H	PC	(44:11)	(44:11)			880.585	C52 H83 O8 N1 P1	0.349688	0.376369	-4.81061e+06	-321408	7.39739e+06	2.58677e+06	515382	193974	32.3055	32.3055	100.057	34.7979	85.0699	32.9184	0.94	0.657979	11.684	2.18074	897722	1.1874e+06	1.49786e+06	1.85182e+06	1.87486e+06	7.39739e+06	1.34968e+06	1.05538e+06	1.67396e+06	1.40053e+06	2.34433e+06	2.58677e+06	78228.9	113359	124970	165345	144847	515382	105073	79172.2	128009	112001
0	PC(22:6_22:6)+HCOO	PC(44:12)+HCOO	PC	(22:6_22:6)	(22:6)	(22:6)		922.56	C53 H81 O10 N1 P1	0.495863	0.517828	-1.84239e+06	-136049	3.65455e+06	1.81216e+06	282158	146109	30.8339	30.8339	59.3859	19.5031	58.1295	18.2031	0.92	0.83	281494	143820	1.24048e+06	1.33686e+06	1.31938e+06	1.18353e+06	1.18874e+06	3.65455e+06	1.81216e+06	1.29302e+06	1.26742e+06	1.01735e+06	1.27675e+06	1.3355e+06	90664.9	95510.6	111207	97887	98554.6	282158	146109	99800.4	97054.3	90895.8
0	PC(44:12)+H	PC(44:12)+H	PC	(22:6_22:6)	(22:6)	(22:6)		878.569	C52 H81 O8 N1 P1	0.572749	0.465228	-1.0037e+07	-1.04783e+06	2.34921e+07	1.34551e+07	1.9594e+06	911568	30.8339	30.8339	44.1623	21.2051	49.7311	18.9633	0.94	0.87	101.271	49.7479	1.12346e+07	1.10584e+07	9.63893e+06	9.77826e+06	9.29465e+06	2.34921e+07	1.34551e+07	1.03621e+07	1.03118e+07	7.1584e+06	8.6563e+06	1.12614e+07	924034	800265	743513	750626	694681	1.9594e+06	865646	911568	745983	536567
0	PC(44:2)+H	PC(44:2)+H	PC	(44:2)	(44:2)			898.726	C52 H101 O8 N1 P1	0.394433	0.432232	-4.70273e+06	-244028	7.76584e+06	3.0631e+06	429803	185775	41.9659	41.9659	88.9186	44.8186	86.4377	39.5393	0.85	0.84	14.4132	10.7361	1.2877e+06	2.07495e+06	1.4756e+06	1.36556e+06	2.91197e+06	7.76584e+06	1.46933e+06	1.90035e+06	1.57262e+06	774087	2.82071e+06	3.0631e+06	91218.7	121288	85499.3	66339.2	154344	429803	80714.1	112308	110030	63799.9
0	PC(48:6)+H	PC(48:6)+H	PC	(48:6)	(48:6)			946.726	C56 H101 O8 N1 P1	0.303478	0.261932	-2.54045e+06	-207386	3.64733e+06	1.10689e+06	280985	73599	40.396	40.396	100.605	29.4983	93.9442	23.6678	0.84	0.86	281138	2.59822	877559	982227	295477	797353	660912	3.64733e+06	1.10689e+06	862159	696782	460510	780892	1.08967e+06	61030.6	74181	31375.2	82230.4	55140.4	280985	72234.7	68165.6	64367.4	38344.4
0	PE(20:4e)+H	PE(20:4e)+H	PE	(20:4e)	(20:4e)			502.293	C25 H45 O7 N1 P1	0.88725	0.892994	-807288	-69958.4	7.16001e+06	6.35272e+06	653778	583820	11.3825	11.3825	44.7462	36.9665	42.9426	32.2047	0.99	0.97	28.6421	31.9103	3.7963e+06	5.00316e+06	1.1392e+06	5.35648e+06	4.28686e+06	7.16001e+06	5.59918e+06	3.28003e+06	4.14822e+06	3.84202e+06	6.35272e+06	2.06306e+06	343174	469351	125257	524847	394598	653778	510367	338361	387427	362797
0	PE(16:0_16:0)+H	PE(32:0)+H	PE	(16:0_16:0)	(16:0)	(16:0)		692.522	C37 H75 O8 N1 P1	0.491292	0.509457	-2.84684e+06	-180866	5.59622e+06	2.74938e+06	368705	187839	35.3185	35.3185	62.0397	32.2134	47.3239	21.3086	0.9	0.95	8.14603	1.30607	1.98452e+06	2.0988e+06	1.47304e+06	1.77177e+06	1.97697e+06	5.59622e+06	1.65186e+06	2.04235e+06	1.62376e+06	1.08438e+06	2.57422e+06	2.74938e+06	151312	217722	136430	143280	140179	368705	135028	187839	136637	101283
0	PE(16:0_16:0)-H	PE(32:0)-H	PE	(16:0_16:0)	(16:0)	(16:0)		690.508	C37 H73 O8 N1 P1	0.56076	0.717052	-737358	-58756.5	1.67871e+06	941356	207658	148902	35.3185	35.3185	36.466	17.7817	39.1423	24.9145	0.98	0.85	199937	96893	603499	889951	865012	891616	1.16674e+06	1.67871e+06	889694	816704	790040	543124	909573	941356	87981.3	91015.6	110204	88058.1	122325	207658	104048	148902	104290	64938
0	PE(16:0_16:1)-H	PE(32:1)-H	PE	(16:0_16:1)	(16:0)	(16:1)		688.492	C37 H71 O8 N1 P1	0.427811	0.469034	-1.8865e+06	-111168	3.29698e+06	1.41048e+06	209370	98201.6	33.4281	33.4281	91.4801	39.8802	61.54	22.3096	0.84	0.82	208744	7.6424	554353	1.10013e+06	870491	332515	894287	3.29698e+06	1.41048e+06	549093	680540	678975	841383	1.32687e+06	52066.9	83899.9	70908.9	60057.2	90035	209370	98201.6	86941.8	67871.9	52741.3
0	PE(32:1)+H	PE(32:1)+H	PE	(16:0_16:1)	(16:0)	(16:1)		690.507	C37 H73 O8 N1 P1	0.581483	0.680641	-1.84116e+06	-89169.7	4.39924e+06	2.55808e+06	279214	190045	33.4281	33.4281	59.5003	43.7617	40.805	27.2487	0.89	0.87	4.75066	3.64725	2.09675e+06	2.10401e+06	1.60961e+06	961186	1.23441e+06	4.39924e+06	1.92832e+06	857835	1.05905e+06	1.02063e+06	1.54998e+06	2.55808e+06	125075	138835	124011	112734	139607	279214	149632	138100	125225	75813
0	PE(32:1e)-H	PE(32:1e)-H	PE	(32:1e)	(32:1e)			674.513	C37 H73 O7 N1 P1	0.478383	0.470541	-1.79689e+06	-193784	3.44483e+06	1.64795e+06	366004	172220	36.4769	36.4769	50.3277	22.6764	59.1935	31.6477	0.97	0.96	360384	170023	1.19213e+06	1.6931e+06	1.33428e+06	1.0804e+06	1.6672e+06	3.44483e+06	1.21246e+06	1.61908e+06	1.17118e+06	908096	1.64795e+06	1.61625e+06	108072	144582	133245	107863	142017	366004	111442	160635	105874	71635
0	PE(16:0p_16:1)+H	PE(32:1p)+H	PE	(16:0p_16:1)	(16:0p)	(16:1)		674.512	C37 H73 O7 N1 P1	0.452971	0.460021	-1.15724e+07	-770567	2.1155e+07	9.58261e+06	1.42703e+06	656464	34.6577	34.6577	50.1194	22.0673	46.1074	19.838	0.92	0.94	1.38969e+06	12.9593	8.48223e+06	1.03958e+07	7.38731e+06	7.92974e+06	8.01276e+06	2.1155e+07	9.17385e+06	8.87394e+06	6.90716e+06	4.92158e+06	8.09005e+06	9.58261e+06	613279	642890	584901	575820	573473	1.42703e+06	624853	527648	505724	361651
0	PE(16:1e_16:1)-H	PE(32:2e)-H	PE	(16:1e_16:1)	(16:1e)	(16:1)		672.497	C37 H71 O7 N1 P1	0.513076	0.492973	-5.67731e+06	-466553	1.16596e+07	5.98224e+06	920175	453621	34.6387	34.6387	42.9103	21.5686	49.3835	22.0055	0.94	0.93	922549	433155	5.36572e+06	5.43086e+06	4.73629e+06	4.43475e+06	6.06434e+06	1.16596e+07	5.98224e+06	5.25581e+06	4.57716e+06	3.12334e+06	5.85505e+06	5.80414e+06	429437	376446	287277	354124	416498	920175	453621	399686	321483	230156
0	PE(18:0_16:0)-H	PE(34:0)-H	PE	(18:0_16:0)	(18:0)	(16:0)		718.539	C39 H77 O8 N1 P1	0.536778	0.56749	-2.43326e+06	-194123	5.2529e+06	2.81964e+06	448829	254706	37.3692	37.3692	41.323	16.4921	34.0387	18.4237	0.97	0.94	437689	243933	2.34066e+06	2.74523e+06	2.15227e+06	2.39984e+06	2.31347e+06	5.2529e+06	2.81964e+06	2.71016e+06	2.16405e+06	1.74588e+06	2.57479e+06	2.52287e+06	238423	220674	208375	232420	247845	448829	252138	225408	205699	149011
0	PE(18:0_16:0)+H	PE(34:0)+H	PE	(18:0_16:0)	(18:0)	(16:0)		720.554	C39 H79 O8 N1 P1	0.484023	0.429642	-5.22283e+06	-540893	1.01222e+07	4.89937e+06	948341	407447	37.3692	37.3692	44.1089	13.6653	54.4163	14.655	0.97	0.96	10.1958	29.3518	4.64556e+06	4.42266e+06	4.27501e+06	4.4481e+06	4.09197e+06	1.01222e+07	4.89937e+06	4.57952e+06	4.03079e+06	3.25467e+06	4.60621e+06	4.5016e+06	378243	344726	349393	362423	317438	948341	387687	368348	344497	262961
0	PE(34:0e)-H	PE(34:0e)-H	PE	(34:0e)	(34:0e)			704.56	C39 H79 O7 N1 P1	0.534186	0.579333	-1.67634e+06	-128463	3.59873e+06	1.92239e+06	305380	176917	38.597	38.597	56.4818	38.8723	57.4422	39.7759	0.99	0.93	303118	169710	1.26789e+06	1.65122e+06	915366	1.21821e+06	1.59575e+06	3.59873e+06	1.37847e+06	1.68308e+06	872713	607269	1.92239e+06	1.83128e+06	100021	128931	96549.2	88541.1	136541	305380	125717	171782	80953.3	52746.7
0	PE(18:0p_16:0)+H	PE(34:0p)+H	PE	(18:0p_16:0)	(18:0p)	(16:0)		704.559	C39 H79 O7 N1 P1	0.438147	0.465959	-8.33225e+06	-702967	1.48299e+07	6.49769e+06	1.31632e+06	613350	38.4151	38.4151	54.1316	20.4093	51.7507	23.4276	0.972286	0.96	0	47.8291	5.61666e+06	6.40074e+06	4.67452e+06	5.02521e+06	6.02942e+06	1.48299e+07	5.60361e+06	6.49769e+06	4.85164e+06	3.49994e+06	6.08934e+06	6.15236e+06	543440	586404	463005	451398	502899	1.31632e+06	466623	613350	476341	284686
0	PE(16:0_18:1)+Na	PE(34:1)+Na	PE	(16:0_18:1)	(16:0)	(18:1)		740.52	C39 H76 O8 N1 P1 Na1	0.528408	0.553581	-2.78882e+07	-2.30019e+06	5.91362e+07	3.1248e+07	5.15254e+06	2.85235e+06	33.926	33.926	44.8658	19.3464	44.8312	22.3725	0.99	0.98	6.24085e+06	243.315	2.62585e+07	3.49813e+07	2.17009e+07	2.62115e+07	2.21666e+07	5.91362e+07	2.94289e+07	3.1248e+07	2.19968e+07	1.8287e+07	2.32325e+07	2.65133e+07	2.2936e+06	3.31977e+06	2.00512e+06	2.27349e+06	1.81679e+06	5.15254e+06	2.51691e+06	2.85235e+06	1.8783e+06	1.49499e+06
0	PE(16:0_18:1)+H	PE(34:1)+H	PE	(16:0_18:1)	(16:0)	(18:1)		718.538	C39 H77 O8 N1 P1	0.508994	0.537878	-6.67163e+07	-4.58982e+06	1.35877e+08	6.91603e+07	9.93204e+06	5.34222e+06	35.6323	35.6323	56.4354	24.4894	56.273	27.9375	0.99	0.99	155.801	54.7018	4.69121e+07	5.10677e+07	4.14929e+07	4.73155e+07	5.87872e+07	1.35877e+08	5.72903e+07	5.85275e+07	4.30401e+07	3.46322e+07	6.61697e+07	6.91603e+07	3.38846e+06	3.88718e+06	3.0627e+06	3.46169e+06	4.16848e+06	9.93204e+06	4.20301e+06	4.06598e+06	3.14351e+06	2.48455e+06
0	PE(16:0_18:1)-H	PE(34:1)-H	PE	(16:0_18:1)	(16:0)	(18:1)		716.524	C39 H75 O8 N1 P1	0.50077	0.525489	-3.84039e+07	-2.77896e+06	7.69263e+07	3.85224e+07	5.85647e+06	3.07751e+06	35.6323	35.6323	49.2891	20.6347	48.6254	24.5838	0.99	0.98	120.473	255.432	2.82587e+07	3.46378e+07	2.64529e+07	2.87757e+07	3.81739e+07	7.69263e+07	3.42042e+07	3.09117e+07	2.71032e+07	2.06298e+07	3.49726e+07	3.85224e+07	2.08342e+06	2.81117e+06	1.93953e+06	2.30131e+06	3.01508e+06	5.85647e+06	2.79539e+06	2.21917e+06	2.00705e+06	1.50396e+06
0	PE(34:1)+Na	PE(34:1)+Na	PE	(16:0_18:1)	(16:0)	(18:1)		740.52	C39 H76 O8 N1 P1 Na1	0.7961	0.827863	-1.2099e+06	-82265	5.93377e+06	4.72387e+06	477903	395638	35.6323	35.6323	16.469	14.9875	21.052	17.4245	0.98	0.95	21.8261	7.68355	4.38218e+06	3.92242e+06	5.93377e+06	4.0899e+06	4.53218e+06	5.29937e+06	3.26258e+06	4.56392e+06	3.57805e+06	3.55484e+06	3.94673e+06	4.72387e+06	345110	295575	443063	293067	342657	477903	281285	310265	272942	247470
0	PE(18:1e_16:0)-H	PE(34:1e)-H	PE	(18:1e_16:0)	(18:1e)	(16:0)		702.544	C39 H77 O7 N1 P1	0.445032	0.445526	-5.74437e+06	-476167	1.03508e+07	4.60645e+06	858772	382606	38.4132	38.4132	54.9423	19.3222	53.4943	17.9537	0.94	0.96	176.897	365102	3.6563e+06	4.82057e+06	2.80121e+06	3.67959e+06	4.51111e+06	1.03508e+07	4.24225e+06	4.60645e+06	3.42542e+06	2.61999e+06	4.45265e+06	4.21063e+06	321731	368948	272156	295175	365699	858772	338190	365331	279554	227946
0	PE(16:0p_18:1)+H	PE(34:1p)+H	PE	(16:0p_18:1)	(16:0p)	(18:1)		702.543	C39 H77 O7 N1 P1	0.48207	0.489403	-2.94047e+08	-2.3295e+07	5.67736e+08	2.73688e+08	4.5623e+07	2.2328e+07	36.7376	36.7376	55.7047	27.7956	57.103	28.3628	0.99	0.98	815.709	119.25	1.92508e+08	2.75196e+08	1.71995e+08	1.67742e+08	2.57428e+08	5.67736e+08	2.16558e+08	2.73688e+08	1.72056e+08	1.22222e+08	2.4899e+08	2.72318e+08	1.52854e+07	2.10955e+07	1.30604e+07	1.36912e+07	2.0304e+07	4.5623e+07	1.62494e+07	2.16532e+07	1.37447e+07	9.90217e+06
0	PE(16:0_18:2)-H	PE(34:2)-H	PE	(16:0_18:2)	(16:0)	(18:2)		714.508	C39 H73 O8 N1 P1	0.390633	0.637263	-4.10884e+06	-146332	6.7428e+06	2.63396e+06	403411	257079	33.7975	33.7975	79.9012	26.024	59.4186	31.9017	0.94	0.96	453044	6.89736	2.15582e+06	2.80322e+06	412806	1.97007e+06	1.9911e+06	6.7428e+06	2.16391e+06	2.2303e+06	1.98256e+06	1.05147e+06	2.63396e+06	2.23554e+06	155371	156855	89193.1	117854	221561	403411	218012	200676	142041	101910
0	PE(16:0_18:2)+H	PE(34:2)+H	PE	(16:0_18:2)	(16:0)	(18:2)		716.522	C39 H75 O8 N1 P1	0.466247	0.495887	-4.79525e+06	-402423	8.98402e+06	4.18877e+06	798279	395856	33.7975	33.7975	49.5006	25.5539	53.595	24.7574	0.94	0.81	17.0669	4.46107	3.45344e+06	4.13018e+06	2.83319e+06	3.24588e+06	4.88071e+06	8.98402e+06	3.95685e+06	4.18877e+06	2.75035e+06	1.9989e+06	4.10635e+06	3.61308e+06	258429	428092	237048	274853	365549	798279	330002	395856	220318	203702
0	PE(34:2e)-H	PE(34:2e)-H	PE	(34:2e)	(34:2e)			700.529	C39 H75 O7 N1 P1	0.498396	0.632129	-2.34278e+06	-129075	4.67058e+06	2.3278e+06	350869	221795	35.538	35.538	77.9738	61.8998	75.9976	56.3547	0.96	0.89	395974	6.23102	518543	1.3524e+06	1.47748e+06	1.06372e+06	2.28339e+06	4.67058e+06	969427	557156	794568	713262	2.12679e+06	2.3278e+06	82401.4	90904.8	81227.7	72054.5	196360	350869	77284.2	83182.9	79461.5	55746
0	PE(16:1e_18:1)-H	PE(34:2e)-H	PE	(16:1e_18:1)	(16:1e)	(18:1)		700.529	C39 H75 O7 N1 P1	0.51818	0.567346	-1.67559e+08	-1.17364e+07	3.47762e+08	1.80203e+08	2.71266e+07	1.53901e+07	36.7414	36.7414	51.3294	28.5309	50.1586	28.6022	0.99	0.99	77.1151	81.7913	1.13683e+08	1.822e+08	1.22543e+08	1.1038e+08	1.76587e+08	3.47762e+08	1.38034e+08	1.76509e+08	1.19177e+08	7.8379e+07	1.79853e+08	1.80203e+08	9.92256e+06	1.44386e+07	8.55493e+06	9.03439e+06	1.44102e+07	2.71266e+07	1.1236e+07	1.44376e+07	9.84242e+06	6.46698e+06
0	PE(34:2e)+Na	PE(34:2e)+Na	PE	(16:1e_18:1)	(16:1e)	(18:1)		724.525	C39 H76 O7 N1 P1 Na1	0.832297	0.769763	-5.04001e+06	-563652	3.00532e+07	2.50131e+07	2.44813e+06	1.88448e+06	36.7414	36.7414	19.1079	23.8674	19.5649	24.136	0.96	0.99	56.9103	2.04556e+06	2.02057e+07	2.55303e+07	2.11727e+07	1.79365e+07	2.16105e+07	3.00532e+07	1.67719e+07	2.50131e+07	1.47405e+07	1.40038e+07	2.15475e+07	2.26853e+07	1.70499e+06	1.75216e+06	1.48514e+06	1.53218e+06	1.73115e+06	2.44813e+06	1.19991e+06	1.88448e+06	1.13768e+06	1.08032e+06
0	PE(34:2e)+K	PE(34:2e)+K	PE	(16:1e_18:1)	(16:1e)	(18:1)		740.499	C39 H76 O7 N1 P1 K1	0.878024	0.829788	-1.23857e+06	-156838	1.01542e+07	8.91562e+06	921425	764587	36.7414	36.7414	22.2405	28.5902	27.5491	32.5421	0.96	0.96	34.63	44.7983	6.53502e+06	8.54607e+06	6.61789e+06	5.64068e+06	6.94107e+06	1.01542e+07	5.07402e+06	8.91562e+06	4.85225e+06	4.16099e+06	6.6119e+06	6.8167e+06	555487	656884	464494	486271	566503	921425	378094	764587	425968	321218
0	PE(16:1e_18:2)-H	PE(34:3e)-H	PE	(16:1e_18:2)	(16:1e)	(18:2)		698.513	C39 H73 O7 N1 P1	0.45973	0.692521	-5.88214e+06	-219509	1.08874e+07	5.00526e+06	713900	494391	34.9649	34.9649	45.8077	15.102	35.7668	20.5027	0.99	0.88	838063	23.8283	3.97066e+06	4.24756e+06	5.02878e+06	4.39785e+06	5.70168e+06	1.08874e+07	4.68793e+06	4.52977e+06	4.09639e+06	3.13194e+06	4.42273e+06	5.00526e+06	342887	379502	351703	312077	396450	713900	422028	405006	396606	253619
0	PE(34:3e)+H	PE(34:3e)+H	PE	(16:1e_18:2)	(16:1e)	(18:2)		700.528	C39 H75 O7 N1 P1	0.501257	0.534184	-1.09278e+07	-713265	2.19107e+07	1.09829e+07	1.53121e+06	817950	34.9649	34.9649	59.5379	28.1739	45.6736	24.6689	0.89	0.499769	1.88605e+06	24.9556	7.15654e+06	8.9818e+06	6.82072e+06	6.21089e+06	8.84317e+06	2.19107e+07	9.70998e+06	8.24489e+06	6.69323e+06	5.37358e+06	5.99238e+06	1.09829e+07	624485	876931	610096	566785	649271	1.53121e+06	657911	700045	633652	345204
0	PE(14:0p_20:4)+H	PE(34:4p)+H	PE	(14:0p_20:4)	(14:0p)	(20:4)		696.496	C39 H71 O7 N1 P1	0.476635	0.502745	-3.63204e+06	-310162	6.93978e+06	3.30774e+06	623749	313587	32.6924	32.6924	47.8651	14.3149	44.7041	14.5679	0.96	0.98	628944	10.6235	2.35835e+06	3.27378e+06	2.92682e+06	3.11674e+06	2.64458e+06	6.93978e+06	3.30774e+06	2.76636e+06	2.5922e+06	2.10096e+06	2.68368e+06	2.74001e+06	232059	308145	287747	285291	239157	623749	313587	248379	245414	198142
0	PE(14:1e_20:4)-H	PE(34:5e)-H	PE	(14:1e_20:4)	(14:1e)	(20:4)		694.482	C39 H69 O7 N1 P1	0.382758	0.437423	-3.05481e+06	-258444	4.94913e+06	1.89432e+06	459393	200949	32.7034	32.7034	58.0319	9.66942	58.7954	16.1455	0.97	0.96	456120	191324	1.60462e+06	1.84325e+06	1.7412e+06	1.66901e+06	1.80173e+06	4.94913e+06	1.89432e+06	1.58127e+06	1.61269e+06	1.41072e+06	1.70881e+06	1.65428e+06	139993	169608	166472	160791	158958	459393	200949	151208	153603	126190
0	PE(17:0_18:1)-H	PE(35:1)-H	PE	(17:0_18:1)	(17:0)	(18:1)		730.539	C40 H77 O8 N1 P1	0.510377	0.382232	-1.88071e+06	-254139	3.84113e+06	1.96042e+06	411383	157244	36.6735	36.6735	48.5249	16.1117	60.3519	18.3756	0.99	0.96	414201	144703	1.31433e+06	1.93303e+06	1.32532e+06	1.61304e+06	1.73978e+06	3.84113e+06	1.61608e+06	1.48901e+06	1.6607e+06	1.18415e+06	1.72622e+06	1.96042e+06	119583	144923	121942	145785	170944	411383	157244	151774	137401	90161.2
0	PE(35:1)+H	PE(35:1)+H	PE	(17:0_18:1)	(17:0)	(18:1)		732.554	C40 H79 O8 N1 P1	0.511365	0.521106	-3.63384e+06	-262376	7.43671e+06	3.80287e+06	547880	285503	36.6735	36.6735	51.9723	18.1722	48.9789	20.541	0.97	0.99	11.0399	7.77987	2.66667e+06	2.96136e+06	2.90185e+06	2.6569e+06	3.07017e+06	7.43671e+06	3.00301e+06	3.09144e+06	2.73706e+06	2.17987e+06	3.35115e+06	3.80287e+06	200337	217850	241911	200655	243346	547880	262169	258690	180798	169758
0	PE(35:3e)-H	PE(35:3e)-H	PE	(35:3e)	(35:3e)			712.529	C40 H75 O7 N1 P1	0.484453	0.455532	-4.8196e+06	-375230	9.34853e+06	4.52893e+06	689169	313939	35.993	35.993	59.6436	32.3036	61.0501	29.0325	0.93	0.91	673317	299784	3.06603e+06	3.86345e+06	2.73362e+06	2.53831e+06	4.20267e+06	9.34853e+06	3.97658e+06	4.17934e+06	2.62416e+06	1.62663e+06	4.1479e+06	4.52893e+06	230531	263924	207140	203610	255219	689169	231521	251183	195802	118643
0	PE(18:0_18:0)+Na	PE(36:0)+Na	PE	(18:0_18:0)	(18:0)	(18:0)		770.567	C41 H82 O8 N1 P1 Na1	0.496525	0.601482	-2.13182e+07	-1.09443e+06	4.23421e+07	2.10239e+07	2.74625e+06	1.65182e+06	36.8635	36.8635	51.2642	19.2856	42.5712	19.8998	0.552649	0.66	53.9078	35.0203	1.49828e+07	1.93604e+07	1.415e+07	1.64231e+07	1.78986e+07	4.23421e+07	1.69631e+07	2.04844e+07	1.54417e+07	1.21078e+07	1.88896e+07	2.10239e+07	1.13138e+06	1.47e+06	1.12702e+06	1.11263e+06	1.33701e+06	2.74625e+06	1.29985e+06	1.44862e+06	1.19612e+06	881723
0	PE(18:0_18:0)+Na	PE(36:0)+Na	PE	(18:0_18:0)	(18:0)	(18:0)		770.567	C41 H82 O8 N1 P1 Na1	0.458435	0.609543	-1.44284e+07	-759252	2.66421e+07	1.22137e+07	1.94452e+06	1.18527e+06	37.4222	37.4222	57.5237	24.9697	48.5614	29.8997	0.94	0.99	40.8972	15.4295	8.22086e+06	1.14055e+07	7.84682e+06	8.37177e+06	1.2468e+07	2.66421e+07	9.74082e+06	1.12209e+07	7.88998e+06	6.08808e+06	1.22137e+07	1.20624e+07	755844	948588	643850	671487	1.07465e+06	1.94452e+06	818306	939461	646521	498905
0	PE(18:0_18:1)+Na	PE(36:1)+Na	PE	(18:0_18:1)	(18:0)	(18:1)		768.551	C41 H80 O8 N1 P1 Na1	0.610583	0.601673	-3.2225e+08	-2.78533e+07	8.27519e+08	5.05269e+08	6.99257e+07	4.20724e+07	36.1005	36.1005	50.2043	23.9207	49.1867	19.8921	0.97	0.97	420.789	49612500	3.54148e+08	5.0934e+08	2.55137e+08	3.11865e+08	3.05523e+08	8.27519e+08	4.32782e+08	5.05269e+08	3.17108e+08	2.62282e+08	3.22518e+08	3.72136e+08	2.89498e+07	4.34171e+07	2.18257e+07	2.65993e+07	2.80093e+07	6.99257e+07	3.45165e+07	4.20724e+07	2.8258e+07	2.47433e+07
0	PE(18:0_18:1)+H	PE(36:1)+H	PE	(18:0_18:1)	(18:0)	(18:1)		746.569	C41 H81 O8 N1 P1	0.446765	0.440755	-1.56551e+08	-1.26076e+07	2.82974e+08	1.26423e+08	2.2544e+07	9.93639e+06	37.6343	37.6343	61.9595	26.1204	62.0947	27.0916	0.99	0.99	669.133	326.494	8.87333e+07	1.17578e+08	7.18748e+07	8.20974e+07	1.19202e+08	2.82974e+08	8.87967e+07	1.09476e+08	7.85659e+07	5.98903e+07	1.16465e+08	1.26423e+08	6.95035e+06	9.4455e+06	5.91962e+06	6.65358e+06	8.96143e+06	2.2544e+07	7.08748e+06	8.98639e+06	6.248e+06	4.70298e+06
0	PE(18:0_18:1)-H	PE(36:1)-H	PE	(18:0_18:1)	(18:0)	(18:1)		744.555	C41 H79 O8 N1 P1	0.446701	0.441999	-9.76431e+07	-7.89201e+06	1.76474e+08	7.88312e+07	1.41433e+07	6.25134e+06	37.6343	37.6343	66.8376	27.4414	64.9207	25.924	0.99	0.99	16058798	6.58596e+06	4.81643e+07	6.95815e+07	4.27148e+07	4.81745e+07	6.96786e+07	1.76474e+08	5.43552e+07	6.31026e+07	4.91974e+07	3.6538e+07	7.68505e+07	7.88312e+07	3.93064e+06	5.50114e+06	3.68086e+06	4.00059e+06	5.74009e+06	1.41433e+07	4.39998e+06	5.12043e+06	4.1636e+06	2.96737e+06
0	PE(18:0_18:1)+Na	PE(36:1)+Na	PE	(18:0_18:1)	(18:0)	(18:1)		768.551	C41 H80 O8 N1 P1 Na1	0.615622	0.704364	-7.95784e+06	-432617	2.07031e+07	1.27453e+07	1.46335e+06	1.03073e+06	37.6343	37.6343	30.8627	26.607	27.0162	28.2375	0.97	0.98	6.19477	1.20776e+06	1.14471e+07	1.3896e+07	9.77676e+06	1.02543e+07	1.22129e+07	2.07031e+07	7.47838e+06	1.22575e+07	8.00298e+06	7.22636e+06	1.21311e+07	1.27453e+07	848216	1.06248e+06	776161	784278	894856	1.46335e+06	564380	1.03073e+06	621062	571568
0	PE(36:1e)+Na	PE(36:1e)+Na	PE	(36:1e)	(36:1e)			754.572	C41 H82 O7 N1 P1 Na1	0.489544	0.426239	-1.25509e+07	-1.20926e+06	2.45875e+07	1.20367e+07	2.10759e+06	898338	38.382	38.382	64.9738	38.1567	76.0711	34.9903	0.94	0.98	-0.604682	65.834	6.36174e+06	9.82162e+06	7.19943e+06	6.43113e+06	1.00258e+07	2.45875e+07	5.48282e+06	9.76632e+06	6.66803e+06	4.4012e+06	1.10244e+07	1.20367e+07	441728	670879	555489	490120	733192	2.10759e+06	501528	705908	458643	329521
0	PE(18:1_18:1)+Na	PE(36:2)+Na	PE	(18:1_18:1)	(18:1)	(18:1)		766.536	C41 H78 O8 N1 P1 Na1	0.54878	0.53458	-6.26507e+07	-5.53323e+06	1.38847e+08	7.61965e+07	1.18887e+07	6.35546e+06	34.2099	34.2099	47.1211	23.8219	51.4993	24.8053	0.98	0.97	13936727	7.18239e+06	5.46786e+07	8.11098e+07	5.15414e+07	5.57586e+07	5.39174e+07	1.38847e+08	6.46958e+07	7.61965e+07	5.06999e+07	3.79864e+07	5.10249e+07	6.64185e+07	4.55613e+06	6.24835e+06	4.12229e+06	4.5289e+06	4.06716e+06	1.18887e+07	5.09749e+06	6.35546e+06	4.33547e+06	2.8952e+06
0	PE(18:1_18:1)+Na	PE(36:2)+Na	PE	(18:1_18:1)	(18:1)	(18:1)		766.536	C41 H78 O8 N1 P1 Na1	0.653008	0.594078	-1.01304e+07	-991165	2.91949e+07	1.90645e+07	2.44176e+06	1.45059e+06	34.859	34.859	44.6655	24.7905	53.6622	24.824	0.96	1	2.8447e+06	1.54047e+06	1.30143e+07	1.60202e+07	1.09309e+07	1.26629e+07	1.13203e+07	2.91949e+07	1.20237e+07	1.90645e+07	1.20018e+07	9.37894e+06	1.25085e+07	1.31501e+07	826797	1.45182e+06	762264	1.01894e+06	796545	2.44176e+06	983898	1.45059e+06	914704	690194
0	PE(18:0_18:2)+H	PE(36:2)+H	PE	(18:0_18:2)	(18:0)	(18:2)		744.554	C41 H79 O8 N1 P1	0.484028	0.457288	-1.14171e+08	-8.4692e+06	2.21274e+08	1.07103e+08	1.56053e+07	7.13613e+06	35.9087	35.9087	54.3687	24.4907	60.7804	25.0632	0.99	0.98	17308066	2440.34	7.6641e+07	1.04197e+08	7.47608e+07	6.63589e+07	9.63145e+07	2.21274e+08	8.20938e+07	9.23703e+07	7.41802e+07	5.19589e+07	1.07103e+08	1.05987e+08	4.60952e+06	6.15651e+06	4.40246e+06	4.7119e+06	6.9574e+06	1.56053e+07	5.81129e+06	6.25787e+06	4.64778e+06	3.36251e+06
0	PE(18:0_18:2)-H	PE(36:2)-H	PE	(18:0_18:2)	(18:0)	(18:2)		742.539	C41 H77 O8 N1 P1	0.521929	0.471013	-5.77351e+07	-4.53116e+06	1.20767e+08	6.30317e+07	8.56573e+06	4.03457e+06	35.9087	35.9087	49.2785	24.9937	53.8617	22.6085	1	0.99	166.965	144.102	4.1071e+07	5.77248e+07	4.67751e+07	4.20255e+07	5.88076e+07	1.20767e+08	5.26934e+07	5.31872e+07	4.17863e+07	3.03932e+07	6.30317e+07	6.28419e+07	2.74411e+06	3.72407e+06	2.85892e+06	2.91962e+06	4.02304e+06	8.56573e+06	3.77543e+06	3.578e+06	2.92847e+06	2.03091e+06
0	PE(36:2)+Na	PE(36:2)+Na	PE	(18:0_18:2)	(18:0)	(18:2)		766.536	C41 H78 O8 N1 P1 Na1	0.774892	0.716251	-2.29546e+06	-275655	1.01972e+07	7.9017e+06	971476	695820	35.9087	35.9087	19.242	18.6367	26.0692	21.9803	0.98	0.99	84.7776	0.821365	6.23951e+06	7.34936e+06	7.08898e+06	6.41926e+06	8.16057e+06	1.01972e+07	6.0081e+06	7.47708e+06	5.65996e+06	5.04776e+06	7.9017e+06	7.87334e+06	493894	630557	591662	543769	658826	971476	581689	695820	426436	396671
0	PE(36:2e)-H	PE(36:2e)-H	PE	(36:2e)	(36:2e)			728.56	C41 H79 O7 N1 P1	0.387446	0.55963	-5.49046e+06	-223614	8.96322e+06	3.47277e+06	507787	284173	37.552	37.552	96.9809	33.35	88.1852	46.9575	0.89	0.98	-1.55528	-0.997782	2.75979e+06	278761	1.67296e+06	1.55059e+06	3.81803e+06	8.96322e+06	1.65131e+06	2.86497e+06	2.57327e+06	1.29421e+06	3.47277e+06	2.74983e+06	107488	79519.9	95804.6	111546	219274	507787	141904	186520	102321	72684.5
0	PE(18:1e_18:1)-H	PE(36:2e)-H	PE	(18:1e_18:1)	(18:1e)	(18:1)		728.56	C41 H79 O7 N1 P1	0.468024	0.476814	-1.43508e+08	-9.90206e+06	2.69764e+08	1.26256e+08	1.89265e+07	9.02441e+06	38.6256	38.6256	67.2709	36.6069	65.1276	35.2815	1	0.99	20403530	874.023	7.03964e+07	1.20212e+08	6.48456e+07	6.06751e+07	1.21199e+08	2.69764e+08	7.14637e+07	1.09793e+08	6.61623e+07	4.34644e+07	1.26256e+08	1.10626e+08	5.36204e+06	8.7352e+06	4.13232e+06	4.7024e+06	8.99597e+06	1.89265e+07	5.64201e+06	8.74687e+06	5.00762e+06	3.38009e+06
0	PE(36:2e)+Na	PE(36:2e)+Na	PE	(18:1e_18:1)	(18:1e)	(18:1)		752.556	C41 H80 O7 N1 P1 Na1	0.646333	0.705507	-1.08434e+07	-601123	3.066e+07	1.98166e+07	2.04121e+06	1.44009e+06	38.6256	38.6256	38.4902	29.9965	34.4892	29.2943	0.98	0.99	36.2956	71.0551	1.22754e+07	2.33503e+07	1.6419e+07	1.12185e+07	2.05762e+07	3.066e+07	1.0596e+07	1.98166e+07	1.25191e+07	9.27649e+06	1.82413e+07	1.7225e+07	944336	1.49551e+06	1.144e+06	797357	1.32313e+06	2.04121e+06	809758	1.44009e+06	926753	626169
0	PE(36:2e)+H	PE(36:2e)+H	PE	(18:1e_18:1)	(18:1e)	(18:1)		730.575	C41 H81 O7 N1 P1	0.425303	0.438339	-2.56235e+08	-1.76537e+07	4.45862e+08	1.89627e+08	3.14312e+07	1.37775e+07	38.6256	38.6256	67.8756	35.7262	66.3417	34.6542	1	1	1325	669.544	1.15814e+08	1.9379e+08	1.13009e+08	9.6713e+07	1.91225e+08	4.45862e+08	1.18464e+08	1.88915e+08	1.09963e+08	7.01203e+07	1.89627e+08	1.87342e+08	8.4909e+06	1.39047e+07	8.02804e+06	7.13449e+06	13588438	3.14312e+07	8.89102e+06	1.3741e+07	8.06897e+06	5.27818e+06
0	PE(18:1p_18:1)+H	PE(36:2p)+H	PE	(18:1p_18:1)	(18:1p)	(18:1)		728.559	C41 H79 O7 N1 P1	0.502904	0.511558	-4.13306e+08	-2.81297e+07	8.3144e+08	4.18134e+08	5.75908e+07	2.94611e+07	36.9691	36.9691	56.7938	29.9011	55.433	31.3053	0.97	0.96	81.2165	134.1	2.85358e+08	4.35236e+08	2.26096e+08	2.28534e+08	4.03174e+08	8.3144e+08	3.04297e+08	4.18134e+08	2.5773e+08	1.68467e+08	3.98464e+08	3.74655e+08	1.93761e+07	2.93475e+07	1.72493e+07	1.62108e+07	2.83617e+07	5.75908e+07	2.2311e+07	2.94611e+07	1.76163e+07	1.13282e+07
0	PE(18:1_18:2)+Na	PE(36:3)+Na	PE	(18:1_18:2)	(18:1)	(18:2)		764.52	C41 H76 O8 N1 P1 Na1	0.856962	0.54473	-496113	-152589	3.4684e+06	2.97228e+06	335162	182573	32.88	32.88	90.8166	48.1229	71.784	32.25	0.98	0.95	21.524	198916	284003	3.38481e+06	299734	485009	2.14056e+06	3.4684e+06	1.80941e+06	2.97228e+06	1.45277e+06	411547	2.11565e+06	1.69091e+06	64102.2	212161	47931.6	107655	133339	335162	182573	179965	115386	64811.8
0	PE(18:1_18:2)-H	PE(36:3)-H	PE	(18:1_18:2)	(18:1)	(18:2)		740.524	C41 H75 O8 N1 P1	0.466738	0.441446	-4.15598e+07	-3.46537e+06	7.7935e+07	3.63752e+07	6.20418e+06	2.73881e+06	34.4161	34.4161	62.1199	28.4156	62.7712	28.3831	0.98	0.95	18.9089	17.938	1.84002e+07	3.42395e+07	2.1861e+07	2.43859e+07	3.49802e+07	7.7935e+07	2.81649e+07	3.20686e+07	17405581	1.86867e+07	3.63752e+07	3.272e+07	1.44195e+06	2.5115e+06	1.7752e+06	2.05922e+06	2.63877e+06	6.20418e+06	2.2111e+06	2.37497e+06	1.42313e+06	1.37637e+06
0	PE(18:1_18:2)+H	PE(36:3)+H	PE	(18:1_18:2)	(18:1)	(18:2)		742.538	C41 H77 O8 N1 P1	0.584503	0.560358	-4.15836e+07	-3.68384e+06	1.00082e+08	5.84981e+07	8.37919e+06	4.69534e+06	34.4161	34.4161	47.7247	27.6526	52.0066	27.542	0.97	0.97	33.7724	95.7497	3.32717e+07	5.00047e+07	3.72992e+07	4.54424e+07	4.25374e+07	1.00082e+08	4.40729e+07	5.6119e+07	2.95691e+07	3.09499e+07	5.84981e+07	4.39544e+07	2.58264e+06	3.89735e+06	2.95372e+06	3.45847e+06	3.4014e+06	8.37919e+06	3.29372e+06	4.69534e+06	2.34582e+06	2.33951e+06
0	PE(36:3)+Na	PE(36:3)+Na	PE	(18:1_18:2)	(18:1)	(18:2)		764.52	C41 H76 O8 N1 P1 Na1	0.765347	0.82642	-1.89677e+06	-106474	8.08327e+06	6.18651e+06	613402	506927	34.4161	34.4161	26.8063	30.5373	22.7738	27.5307	0.99	0.99	48.4258	10.3339	3.91776e+06	6.25714e+06	5.3176e+06	4.90798e+06	4.60764e+06	8.08327e+06	3.61175e+06	6.18651e+06	3.08271e+06	3.43402e+06	4.30585e+06	6.05499e+06	316739	441946	411246	391147	420724	613402	320025	506927	257132	257232
0	PE(18:0_18:3)-H	PE(36:3)-H	PE	(18:0_18:3)	(18:0)	(18:3)		740.524	C41 H75 O8 N1 P1	0.79013	0.571554	-394950	-137058	1.88187e+06	1.48692e+06	319896	182838	34.9804	34.9804	50.3618	26.7971	47.0532	22.5758	0	0.511727	0	0	558318	1.61696e+06	378437	1.56659e+06	1.88187e+06	1.76412e+06	1.26273e+06	1.48692e+06	740537	785657	1.05314e+06	1.02142e+06	105709	188625	83646.5	178900	180332	319896	146840	153101	116266	92075.4
0	PE(18:2e_18:1)-H	PE(36:3e)-H	PE	(18:2e_18:1)	(18:2e)	(18:1)		726.544	C41 H77 O7 N1 P1	0.547091	0.567256	-2.20277e+08	-1.481e+07	4.8636e+08	2.66083e+08	3.42235e+07	1.94135e+07	36.9541	36.9541	49.3931	28.0102	50.7601	30.5626	0.96	0.97	149.307	280.678	1.75005e+08	2.68167e+08	1.75523e+08	1.48912e+08	2.59852e+08	4.8636e+08	2.14056e+08	2.48715e+08	1.76396e+08	1.11108e+08	2.55676e+08	2.66083e+08	1.25786e+07	1.84834e+07	1.13179e+07	1.04324e+07	1.77725e+07	3.42235e+07	1.40202e+07	1.84946e+07	1.23929e+07	7.65535e+06
0	PE(36:3e)+Na	PE(36:3e)+Na	PE	(18:2e_18:1)	(18:2e)	(18:1)		750.541	C41 H78 O7 N1 P1 Na1	0.979042	1.0325	-884450	91582.7	4.22012e+07	4.13168e+07	2.81804e+06	2.90962e+06	36.9541	36.9541	17.7277	23.0847	16.1417	26.0018	0.98	0.97	2.64384e+06	54.254	3.09225e+07	4.01579e+07	3.13886e+07	2.6654e+07	3.88855e+07	4.22012e+07	2.58063e+07	4.13168e+07	2.62544e+07	2.2351e+07	3.44131e+07	3.40401e+07	2.10357e+06	2.81804e+06	2.48839e+06	1.76523e+06	2.43641e+06	2.65454e+06	1.90726e+06	2.90962e+06	1.71575e+06	1.36769e+06
0	PE(18:1p_18:2)+H	PE(36:3p)+H	PE	(18:1p_18:2)	(18:1p)	(18:2)		726.543	C41 H77 O7 N1 P1	0.753161	0.438583	-1.97032e+07	-3.63758e+06	7.98221e+07	6.01189e+07	6.47928e+06	2.8417e+06	35.3397	35.3397	62.1619	45.3897	72.9279	38.8712	0.66	0.63	103.903	79.9782	2.42705e+07	3.57157e+07	2.06934e+07	2.29544e+07	3.15884e+07	7.98221e+07	2.58421e+07	6.01189e+07	1.79917e+07	2.37705e+07	3.46851e+07	3.36322e+07	1.62893e+06	2.43511e+06	1.33845e+06	1.41416e+06	2.74423e+06	6.47928e+06	1.99235e+06	2.44429e+06	1.25004e+06	908008
0	PE(16:0p_20:3)+H	PE(36:3p)+H	PE	(16:0p_20:3)	(16:0p)	(20:3)		726.543	C41 H77 O7 N1 P1	0.455547	0.440335	-1.98024e+07	-1.51222e+06	3.63711e+07	1.65687e+07	2.70201e+06	1.18979e+06	35.8865	35.8865	55.2523	37.9704	57.3256	32.8567	0.82	0.8	21.5399	45.0182	1.09212e+07	1.58691e+07	1.23519e+07	1.26935e+07	1.54489e+07	3.63711e+07	1.29826e+07	1.48562e+07	1.24593e+07	3.38583e+06	1.65687e+07	1.57064e+07	850820	1.07624e+06	835437	966543	1.08393e+06	2.70201e+06	1.05999e+06	1.07608e+06	868212	351370
0	PE(16:0p_20:3)+H	PE(36:3p)+H	PE	(16:0p_20:3)	(16:0p)	(20:3)		726.543	C41 H77 O7 N1 P1	0.528458	0.396586	-8.18613e+06	-1.03429e+06	1.73603e+07	9.1742e+06	1.71406e+06	679770	36.4544	36.4544	74.275	41.7756	64.8567	26.9613	0.98	0.93	59.4771	9.67209	5.20085e+06	4.89121e+06	4.28657e+06	4.38615e+06	5.35929e+06	1.73603e+07	4.61653e+06	5.16214e+06	4.7992e+06	2.35588e+06	9.1742e+06	6.54644e+06	527212	576490	464473	482504	699897	1.71406e+06	483255	585735	470793	299109
0	PE(18:2_18:2)+H	PE(36:4)+H	PE	(18:2_18:2)	(18:2)	(18:2)		740.522	C41 H75 O8 N1 P1	0.60625	0.581886	-4.3212e+06	-344721	1.09745e+07	6.65327e+06	824466	479745	32.7699	32.7699	42.7587	25.9745	44.3596	21.4121	0.91	0.91	10.1506	15.3678	4.12891e+06	7.9389e+06	4.10065e+06	5.36806e+06	5.21291e+06	1.09745e+07	5.44936e+06	6.44926e+06	4.13035e+06	3.14462e+06	6.65327e+06	5.43784e+06	292099	525346	298428	409032	369107	824466	360246	479745	264103	323255
0	PE(18:2_18:2)-H	PE(36:4)-H	PE	(18:2_18:2)	(18:2)	(18:2)		738.508	C41 H73 O8 N1 P1	0.513961	0.481946	-3.62778e+06	-305669	7.46396e+06	3.83618e+06	590033	284364	32.7699	32.7699	55.9293	30.1167	57.292	26.3479	0.92	0.88	53.651	6.16777	2.60849e+06	4.32291e+06	2.06177e+06	2.21117e+06	3.23703e+06	7.46396e+06	3.01582e+06	3.70885e+06	2.20103e+06	1.57519e+06	3.83618e+06	3.19734e+06	172336	319066	175996	191846	237149	590033	227075	259707	152443	149512
0	PE(16:0_20:4)+H	PE(36:4)+H	PE	(16:0_20:4)	(16:0)	(20:4)		740.522	C41 H75 O8 N1 P1	0.528261	0.542996	-2.82708e+07	-2.3925e+06	5.99289e+07	3.16581e+07	5.2352e+06	2.84269e+06	33.9142	33.9142	45.1485	18.7246	46.1227	21.5353	0.99	0.98	6.24085e+06	10.1421	2.66983e+07	3.19264e+07	2.16906e+07	2.68483e+07	2.2941e+07	5.99289e+07	2.9264e+07	3.16581e+07	2.22401e+07	1.83442e+07	2.74428e+07	2.66145e+07	2.29318e+06	2.77389e+06	2.00196e+06	2.26755e+06	1.85693e+06	5.2352e+06	2.51775e+06	2.84269e+06	1.87512e+06	1.49725e+06
0	PE(16:0_20:4)-H	PE(36:4)-H	PE	(16:0_20:4)	(16:0)	(20:4)		738.508	C41 H73 O8 N1 P1	0.49513	0.485283	-1.85359e+07	-1.59065e+06	3.67142e+07	1.81783e+07	3.09034e+06	1.49969e+06	33.9142	33.9142	45.7321	16.1498	45.4264	15.7249	0.98	0.89	3803476	1.62877e+06	1.44611e+07	1.88397e+07	1.42662e+07	1.48316e+07	1.58551e+07	3.67142e+07	1.7034e+07	1.61954e+07	1.51583e+07	1.09013e+07	1.63466e+07	1.81783e+07	1.1949e+06	1.63667e+06	1.18893e+06	1.23434e+06	1.40389e+06	3.09034e+06	1.48921e+06	1.49969e+06	1.46614e+06	946695
0	PE(16:0_20:4)+Na	PE(36:4)+Na	PE	(16:0_20:4)	(16:0)	(20:4)		762.504	C41 H74 O8 N1 P1 Na1	0.855744	0.648443	-445085	-126177	3.08539e+06	2.6403e+06	358909	232732	33.9142	33.9142	19.2668	18.3844	27.2369	16.4819	0.99	0.96	8.93405	6.587	2.51146e+06	3.08539e+06	2.8878e+06	2.58694e+06	1.7263e+06	3.06917e+06	1.90677e+06	2.6403e+06	1.74167e+06	1.81797e+06	1.62752e+06	2.0475e+06	243134	271739	358909	262158	143166	306329	207225	232732	149095	165699
0	PE(18:3e_18:1)-H	PE(36:4e)-H	PE	(18:3e_18:1)	(18:3e)	(18:1)		724.529	C41 H75 O7 N1 P1	0.708992	0.56488	-1.14821e+07	-1.31995e+06	3.94562e+07	2.79741e+07	3.03353e+06	1.71358e+06	35.3024	35.3024	47.3165	33.7902	60.7628	37.0871	0.57	0.57	50.1022	100.154	1.25681e+07	1.96513e+07	1.15993e+07	2.42678e+07	2.07492e+07	3.94562e+07	2.79741e+07	1.72647e+07	2.19639e+07	8.09394e+06	2.05665e+07	2.20548e+07	803466	1.27477e+06	885684	873647	1.49687e+06	3.03353e+06	1.11758e+06	1.19985e+06	759468	594793
0	PE(16:1e_20:3)-H	PE(36:4e)-H	PE	(16:1e_20:3)	(16:1e)	(20:3)		724.529	C41 H75 O7 N1 P1	0.540096	0.470521	-9.36161e+06	-808613	2.03556e+07	1.0994e+07	1.52719e+06	718574	35.8972	35.8972	46.9228	36.4031	53.537	27.0155	0.69	0.66	24.0848	55.4617	6.75452e+06	9.90356e+06	8.89467e+06	7.41105e+06	1.02651e+07	2.03556e+07	7.94703e+06	9.26287e+06	3.83919e+06	5.10773e+06	1.0994e+07	1.02875e+07	474963	639596	584617	535865	647696	1.52719e+06	718574	625328	414488	360524
0	PE(16:0p_20:4)+H	PE(36:4p)+H	PE	(16:0p_20:4)	(16:0p)	(20:4)		724.528	C41 H75 O7 N1 P1	0.529257	0.584231	-2.26895e+08	-1.55047e+07	4.81993e+08	2.55098e+08	3.72917e+07	2.1787e+07	35.037	35.037	43.3537	15.7819	37.3188	16.2166	0.98	0.96	116.821	302.063	1.81097e+08	2.33697e+08	2.0553e+08	2.12193e+08	2.30276e+08	4.81993e+08	2.19345e+08	2.31479e+08	1.95458e+08	1.58408e+08	2.32054e+08	2.55098e+08	1.54763e+07	1.899e+07	1.88562e+07	1.781e+07	1.94808e+07	3.72917e+07	1.91086e+07	1.89359e+07	1.61709e+07	1.40889e+07
0	PE(16:1_20:4)-H	PE(36:5)-H	PE	(16:1_20:4)	(16:1)	(20:4)		736.492	C41 H71 O8 N1 P1	0.465804	0.565841	-852731	-55694.8	1.59629e+06	743558	128282	72587.2	31.8963	31.8963	57.3893	16.8652	51.9097	23.0273	0.92	0.81	15.3028	1.23216	391658	776911	516422	562018	687418	1.59629e+06	743558	679011	454174	553358	686624	664511	36418.9	66721.9	41190.6	58799.5	53758	128282	72587.2	51463	40533	43125.6
0	PE(16:1_20:4)+H	PE(36:5)+H	PE	(16:1_20:4)	(16:1)	(20:4)		738.507	C41 H73 O8 N1 P1	0.56539	0.580786	-1.125e+06	-94545.1	2.58852e+06	1.46352e+06	225530	130985	31.8963	31.8963	51.5167	41.2314	56.0865	26.0861	0.96	0.91	7.53183	4.27469	983892	1.29458e+06	1.01336e+06	829860	966381	2.58852e+06	1.31326e+06	1.46352e+06	792207	303181	1.23386e+06	1.34953e+06	69718.7	135492	84570.5	73682.5	71555	225530	99073.6	115690	91495.1	54921.6
0	PE(16:1e_20:4)-H	PE(36:5e)-H	PE	(16:1e_20:4)	(16:1e)	(20:4)		722.513	C41 H73 O7 N1 P1	0.595619	0.597693	-8.56045e+07	-6.97349e+06	2.11693e+08	1.26088e+08	1.73337e+07	1.03603e+07	35.0352	35.0352	33.186	9.99436	33.6858	10.6068	0.97	0.96	210.616	467.148	9.21246e+07	1.22767e+08	1.11817e+08	1.13898e+08	1.13866e+08	2.11693e+08	1.07474e+08	1.10695e+08	1.09763e+08	9.23873e+07	1.15753e+08	1.26088e+08	7.59199e+06	9.66333e+06	9.24508e+06	8.99529e+06	9.34312e+06	1.73337e+07	9.22613e+06	9.31547e+06	8.99016e+06	7.38281e+06
0	PE(16:1e_20:5)-H	PE(36:6e)-H	PE	(16:1e_20:5)	(16:1e)	(20:5)		720.497	C41 H71 O7 N1 P1	0.512003	0.557706	-3.87248e+06	-276398	7.93546e+06	4.06298e+06	624919	348521	33.6734	33.6734	43.9139	14.2989	38.5514	15.5475	0.95	0.98	22.0915	27.4699	2.64802e+06	4.39926e+06	3.26052e+06	3.82496e+06	3.6378e+06	7.93546e+06	3.20753e+06	3.56663e+06	3.26218e+06	2.66844e+06	3.77942e+06	4.06298e+06	239639	379556	287049	385374	271124	624919	277309	319174	296993	221267
0	PE(19:1_18:0)+Na	PE(37:1)+Na	PE	(19:1_18:0)	(19:1)	(18:0)		782.567	C42 H82 O8 N1 P1 Na1	0.613455	0.531984	-1.9089e+06	-152272	4.93836e+06	3.02946e+06	325357	173085	36.483	36.483	53.6695	25.5796	40.7196	27.5466	0.92	0.94	1.19601	9.77967	2.38249e+06	2.66727e+06	570828	2.43521e+06	2.55017e+06	4.93836e+06	2.11001e+06	3.02946e+06	1.52861e+06	1.68088e+06	2.61565e+06	2.29192e+06	158675	190017	108172	160528	155410	325357	129344	143775	97803.1	76034.1
0	PE(18:1p_19:1)+H	PE(37:2p)+H	PE	(18:1p_19:1)	(18:1p)	(19:1)		742.575	C42 H81 O7 N1 P1	0.439946	0.446431	-6.10143e+06	-359985	1.08944e+07	4.79293e+06	650299	290314	37.8389	37.8389	70.1091	33.1547	65.7794	31.2836	0.94	0.91	6.72547	14.108	2.36479e+06	4.26662e+06	2.99915e+06	2.72987e+06	4.08769e+06	1.08944e+07	2.98583e+06	4.08087e+06	2.81126e+06	1.75775e+06	4.42815e+06	4.79293e+06	155521	249437	218696	164213	251269	650299	180202	251885	186791	118772
0	PE(17:0_20:4)-H	PE(37:4)-H	PE	(17:0_20:4)	(17:0)	(20:4)		752.524	C42 H75 O8 N1 P1	1.18358	0.936951	319314	-12116.8	1.73935e+06	2.05866e+06	192181	180065	35.0607	35.0607	26.8329	41.7664	30.4031	26.8736	0.96	0.96	13.0393	25.9232	1.29609e+06	1.73935e+06	1.27615e+06	1.46165e+06	744177	1.06697e+06	1.58834e+06	2.05866e+06	1.37434e+06	799367	790654	857752	162479	192181	107280	152035	80038.9	186951	137371	180065	121149	122061
0	PE(17:0_20:4)+H	PE(37:4)+H	PE	(17:0_20:4)	(17:0)	(20:4)		754.538	C42 H77 O8 N1 P1	0.698378	1.02258	-1.75151e+06	9691.48	5.80696e+06	4.05545e+06	429168	438859	35.0607	35.0607	40.9972	31.7029	23.1937	29.185	0.94	0.8	7.6544	27.078	2.91258e+06	4.11357e+06	2.83981e+06	2.82759e+06	1.82926e+06	5.80696e+06	3.25895e+06	4.05545e+06	2.46725e+06	2.09088e+06	1.72312e+06	2.44299e+06	303253	417768	356282	282265	232170	429168	397998	438859	285807	244438
0	PE(18:0p_20:0)+H	PE(38:0p)+H	PE	(18:0p_20:0)	(18:0p)	(20:0)		760.621	C43 H87 O7 N1 P1	0.498674	0.495447	-1.47331e+06	-121908	2.93883e+06	1.46552e+06	241616	119708	41.654	41.654	59.8236	43.6397	60.4818	36.2152	0.95	0.97	2.67007	1.33896	1.00403e+06	1.27811e+06	697096	917503	1.27337e+06	2.93883e+06	895680	1.33995e+06	813080	270943	1.46552e+06	1.12469e+06	76119.2	110208	55385.5	77359.2	105304	241616	71657.6	119708	75334.9	37223.5
0	PE(38:1)+Na	PE(38:1)+Na	PE	(38:1)	(38:1)			796.583	C43 H84 O8 N1 P1 Na1	0.417205	0.387158	-8.85607e+07	-8.55399e+06	1.51959e+08	6.33979e+07	1.39579e+07	5.40392e+06	37.508	37.508	61.6345	23.0849	63.8479	22.1639	0.98	0.97	28.5154	87.9119	5.0785e+07	6.6916e+07	4.16489e+07	4.47776e+07	5.26661e+07	1.51959e+08	5.76879e+07	6.33979e+07	4.51488e+07	3.10754e+07	5.49861e+07	6.01684e+07	4.64982e+06	5.66263e+06	3.56029e+06	4.00364e+06	4.88808e+06	1.39579e+07	5.21582e+06	5.40392e+06	4.38517e+06	2.66004e+06
0	PE(18:0_20:1)+H	PE(38:1)+H	PE	(18:0_20:1)	(18:0)	(20:1)		774.601	C43 H85 O8 N1 P1	0.447262	0.447077	-1.96777e+07	-1.39672e+06	3.56003e+07	1.59227e+07	2.52607e+06	1.12935e+06	39.2671	39.2671	70.2432	33.87	69.8102	36.041	0.94	0.93	64.8451	94.3187	8.7284e+06	1.47293e+07	8.22701e+06	8.27256e+06	1.44524e+07	3.56003e+07	9.53359e+06	1.55466e+07	9.58817e+06	6.04809e+06	1.59227e+07	1.4219e+07	673264	1.09485e+06	573034	570078	975904	2.52607e+06	720907	1.12935e+06	615682	408392
0	PE(18:0_20:1)-H	PE(38:1)-H	PE	(18:0_20:1)	(18:0)	(20:1)		772.586	C43 H83 O8 N1 P1	0.518559	0.477364	-8.63097e+06	-663027	1.79274e+07	9.29641e+06	1.26862e+06	605593	39.2671	39.2671	66.2539	36.1395	63.5558	32.0184	0.91	0.88	1.40407e+06	655795	4.65815e+06	7.89496e+06	4.28934e+06	4.28682e+06	8.4198e+06	1.79274e+07	5.42697e+06	6.64822e+06	4.82396e+06	3.38216e+06	9.29641e+06	8.79072e+06	357825	579030	315778	297730	661878	1.26862e+06	377971	483596	370330	232195
0	PE(18:0p_20:1)+H	PE(38:1p)+H	PE	(18:0p_20:1)	(18:0p)	(20:1)		758.606	C43 H85 O7 N1 P1	0.438041	0.423512	-7.42438e+07	-5.13611e+06	1.32116e+08	5.78723e+07	8.90932e+06	3.77321e+06	40.1885	40.1885	73.5198	37.0843	77.2401	36.6029	0.95	0.94	413.599	205.887	3.04665e+07	5.3299e+07	2.75157e+07	2.79778e+07	5.58137e+07	1.32116e+08	3.29967e+07	5.37218e+07	3.158e+07	2.06176e+07	5.78723e+07	5.53447e+07	2.01391e+06	3.51624e+06	1.73168e+06	1.67892e+06	3.5336e+06	8.90932e+06	2.10097e+06	3.40282e+06	2.0462e+06	1.37131e+06
0	PE(18:0_20:2)+Na	PE(38:2)+Na	PE	(18:0_20:2)	(18:0)	(20:2)		794.567	C43 H82 O8 N1 P1 Na1	0.421046	0.511704	-1.53576e+07	-953672	2.65265e+07	1.11689e+07	1.95306e+06	999390	36.9585	36.9585	53.2742	10.7612	41.4516	7.89977	0.97	0.97	33.0356	80.78	8.7861e+06	1.13815e+07	9.7768e+06	1.07703e+07	9.38558e+06	2.65265e+07	9.74995e+06	1.11689e+07	9.42011e+06	8.33689e+06	9.70187e+06	1.10559e+07	738789	1.04347e+06	870319	995340	837983	1.95306e+06	926678	999390	818893	870345
0	PE(18:0_20:2)-H	PE(38:2)-H	PE	(18:0_20:2)	(18:0)	(20:2)		770.571	C43 H81 O8 N1 P1	0.468631	0.464919	-2.17429e+07	-1.27005e+06	4.09187e+07	1.91758e+07	2.37356e+06	1.10351e+06	37.689	37.689	68.2042	32.0369	72.5396	36.9821	0.92	0.94	2.31351e+06	70.2049	1.00767e+07	1.64778e+07	1.00603e+07	1.0123e+07	1.74939e+07	4.09187e+07	1.16036e+07	1.53656e+07	1.13355e+07	7.32284e+06	1.91758e+07	1.72425e+07	572836	908786	534000	536751	934739	2.37356e+06	621670	858059	616069	378687
0	PE(38:2)+H	PE(38:2)+H	PE	(18:0_20:2)	(18:0)	(20:2)		772.585	C43 H83 O8 N1 P1	0.564312	0.485568	-2.35398e+07	-1.71206e+06	5.40291e+07	3.04893e+07	3.32807e+06	1.616e+06	37.689	37.689	68.8723	35.0129	63.2046	31.5365	0.92	0.92	19.1431	12.8273	1.37863e+07	2.18121e+07	1.26292e+07	1.28404e+07	2.31927e+07	5.40291e+07	2.01719e+07	2.83396e+07	1.94255e+07	9.03601e+06	2.39643e+07	3.04893e+07	905161	1.46723e+06	899883	871933	1.48466e+06	3.32807e+06	1.02138e+06	1.47709e+06	1.00785e+06	647580
0	PE(38:2)+Na	PE(38:2)+Na	PE	(18:0_20:2)	(18:0)	(20:2)		794.567	C43 H82 O8 N1 P1 Na1	0.734778	0.68074	-901899	-79905.6	3.40054e+06	2.49864e+06	250284	170379	37.689	37.689	48.7058	36.1927	37.6725	37.7714	0.94	0.86	4.50138	159564	1.59263e+06	2.67531e+06	589145	1.68222e+06	1.9713e+06	3.40054e+06	1.26007e+06	1.95958e+06	1.17246e+06	1.10719e+06	2.35093e+06	2.49864e+06	104966	156036	125396	100185	141380	250284	72601.1	170379	83710.1	74814.5
0	PE(18:1e_20:1)-H	PE(38:2e)-H	PE	(18:1e_20:1)	(18:1e)	(20:1)		756.591	C43 H83 O7 N1 P1	0.436348	0.461541	-4.38955e+07	-2.62731e+06	7.78769e+07	3.39815e+07	4.87931e+06	2.252e+06	40.1849	40.1849	74.366	39.2908	72.9	38.2897	0.94	0.91	548.313	115.504	1.86857e+07	3.00153e+07	1.60175e+07	1.55694e+07	3.31949e+07	7.78769e+07	1.88011e+07	2.84908e+07	1.77745e+07	1.05768e+07	3.39815e+07	3.21141e+07	1.08404e+06	1.97591e+06	1.03794e+06	1.03944e+06	2.19618e+06	4.87931e+06	1.22382e+06	1.86474e+06	1.22927e+06	718536
0	PE(38:2e)+Na	PE(38:2e)+Na	PE	(18:1e_20:1)	(18:1e)	(20:1)		780.588	C43 H84 O7 N1 P1 Na1	0.629633	0.516853	-5.20994e+06	-512001	1.4067e+07	8.85704e+06	1.05972e+06	547721	40.1849	40.1849	57.5249	41.6028	67.7875	42.1573	0.95	0.89	59.5681	536544	3.87434e+06	7.12431e+06	4.6228e+06	3.63395e+06	7.55925e+06	1.4067e+07	4.43686e+06	7.47939e+06	4.2272e+06	2.86442e+06	8.43233e+06	8.85704e+06	238797	534433	242923	271950	442170	1.05972e+06	237170	547721	263512	170719
0	PE(18:1p_20:1)+H	PE(38:2p)+H	PE	(18:1p_20:1)	(18:1p)	(20:1)		756.59	C43 H83 O7 N1 P1	0.441567	0.443074	-1.37482e+08	-8.51438e+06	2.46193e+08	1.08711e+08	1.52882e+07	6.7738e+06	38.6782	38.6782	67.1019	35.0052	69.0465	35.6796	0.94	0.9	36.3615	45.3564	6.09342e+07	1.05296e+08	6.48374e+07	5.68789e+07	1.08047e+08	2.46193e+08	6.26268e+07	1.01302e+08	6.70984e+07	3.9907e+07	1.08711e+08	1.05683e+08	3.50895e+06	5.98061e+06	3.94992e+06	3.56286e+06	6.9076e+06	1.52882e+07	3.84363e+06	6.2079e+06	3.87573e+06	2.41251e+06
0	PE(18:1_20:2)-H	PE(38:3)-H	PE	(18:1_20:2)	(18:1)	(20:2)		768.555	C43 H79 O8 N1 P1	0.876559	0.990295	-3.75701e+06	-30125.8	3.04357e+07	2.66787e+07	3.10402e+06	3.0739e+06	35.8235	35.8235	120.792	60.965	118.667	60.9353	0.613877	0.743996	72.0917	72.5132	51545.2	3.04357e+07	1.8016e+07	61628.2	1.31302e+07	388387	2.53534e+07	2.66787e+07	1.1858e+07	47333.9	1.45176e+07	2.59665e+07	20953.3	3.10402e+06	2.00079e+06	25052.1	1.24317e+06	81836.4	2916124	3.0739e+06	1.57183e+06	15176
0	PE(38:3)+Na	PE(38:3)+Na	PE	(18:1_20:2)	(18:1)	(20:2)		792.551	C43 H80 O8 N1 P1 Na1	0.608918	0.612224	-1.90493e+08	-1.59888e+07	4.87093e+08	2.966e+08	4.12321e+07	2.52433e+07	35.8235	35.8235	38.7044	19.6015	33.8077	17.7422	0.97	0.98	55.0582	81.8452	2.62606e+08	2.69982e+08	2.06785e+08	2.35499e+08	1.97814e+08	4.87093e+08	2.966e+08	2.43639e+08	2.03206e+08	1.7246e+08	1.95477e+08	2.34114e+08	2.32683e+07	2.40507e+07	1.98879e+07	2.13443e+07	1.84761e+07	4.12321e+07	2.52433e+07	2.07122e+07	1.75333e+07	1.63217e+07
0	PE(18:0_20:3)-H	PE(38:3)-H	PE	(18:0_20:3)	(18:0)	(20:3)		768.555	C43 H79 O8 N1 P1	0.593819	0.572928	-1.13881e+07	-938349	2.80369e+07	1.66489e+07	2.19717e+06	1.25882e+06	36.865	36.865	48.6341	24.0675	47.3623	27.3305	0.73	0.69	32.0852	36.0106	1.01394e+07	1.35774e+07	8.97234e+06	1.13094e+07	1.41248e+07	2.80369e+07	1.15632e+07	1.18436e+07	1.0906e+07	8.34839e+06	1.66489e+07	1.49891e+07	798914	1.0567e+06	730325	936624	1.10528e+06	2.19717e+06	835457	1.086e+06	786007	605254
0	PE(18:0_20:3)+H	PE(38:3)+H	PE	(18:0_20:3)	(18:0)	(20:3)		770.569	C43 H81 O8 N1 P1	0.500716	0.547811	-2.36086e+07	-1.46048e+06	4.7285e+07	2.36764e+07	3.22981e+06	1.76932e+06	36.865	36.865	51.7964	20.5859	49.6574	21.6666	0.64	0.59	95.3935	1.75525e+06	1.69882e+07	2.11425e+07	1.53769e+07	1.74641e+07	2.09492e+07	4.7285e+07	1.74251e+07	2.08166e+07	1.63186e+07	1.33845e+07	2.21299e+07	2.36764e+07	1.22199e+06	1.51765e+06	1.12858e+06	1.13103e+06	1.51515e+06	3.22981e+06	1.30364e+06	1.449e+06	1.1943e+06	930235
0	PE(18:0_20:3)-H	PE(38:3)-H	PE	(18:0_20:3)	(18:0)	(20:3)		768.555	C43 H79 O8 N1 P1	0.451513	0.480303	-9.7197e+06	-842947	1.77209e+07	8.00122e+06	1.622e+06	779049	37.4107	37.4107	61.4809	24.9785	63.1391	26.8471	0.99	0.97	23.0674	22.1426	5.15055e+06	7.49491e+06	4.78935e+06	5.26375e+06	7.56101e+06	1.77209e+07	5.88969e+06	6.43074e+06	4.99745e+06	4.03175e+06	8.00122e+06	7.74429e+06	439514	625521	463159	492159	656187	1.622e+06	530778	630356	469195	360924
0	PE(18:0_20:3)+H	PE(38:3)+H	PE	(18:0_20:3)	(18:0)	(20:3)		770.569	C43 H81 O8 N1 P1	0.458435	0.609543	-1.44284e+07	-759252	2.66421e+07	1.22137e+07	1.94452e+06	1.18527e+06	37.4107	37.4107	57.5237	24.9697	48.5614	29.8997	0.94	0.99	40.8972	15.4295	8.22086e+06	1.14055e+07	7.84682e+06	8.37177e+06	1.2468e+07	2.66421e+07	9.74082e+06	1.12209e+07	7.88998e+06	6.08808e+06	1.22137e+07	1.20624e+07	755844	948588	643850	671487	1.07465e+06	1.94452e+06	818306	939461	646521	498905
0	PE(18:1p_20:2)+H	PE(38:3p)+H	PE	(18:1p_20:2)	(18:1p)	(20:2)		754.575	C43 H81 O7 N1 P1	0.607005	0.5794	-1.10869e+07	-2.37698e+06	2.82113e+07	1.71244e+07	5.6514e+06	3.27442e+06	37.0203	37.0203	32.0173	14.1704	43.2815	21.3094	0.99	0.97	0.106193	186.452	1.49663e+07	1.43653e+07	1.37736e+07	1.56023e+07	1.58478e+07	2.82113e+07	1.31941e+07	1.28652e+07	1.39504e+07	1.19616e+07	1.71244e+07	1.61634e+07	2.3082e+06	2.72847e+06	2.20023e+06	2.35828e+06	2.96342e+06	5.6514e+06	2.31466e+06	2.47486e+06	2.14283e+06	1.7845e+06
0	PE(18:0p_20:3)+H	PE(38:3p)+H	PE	(18:0p_20:3)	(18:0p)	(20:3)		754.575	C43 H81 O7 N1 P1	0.446967	0.413169	-3.57977e+07	-2.91164e+06	6.47297e+07	2.8932e+07	4.96163e+06	2.04999e+06	37.8693	37.8693	69.0128	31.3123	71.63	28.3132	0.85	0.71	0.317344	-0.0485605	1.64213e+07	2.23356e+07	1.75487e+07	1.71829e+07	2.44108e+07	6.47297e+07	1.62313e+07	2.08846e+07	1.68489e+07	1.20581e+07	2.54463e+07	2.8932e+07	1.17283e+06	1.62018e+06	1.35474e+06	1.24908e+06	1.83767e+06	4.96163e+06	1.3363e+06	1.6115e+06	1.24763e+06	929984
0	PE(18:0p_20:3)+H	PE(38:3p)+H	PE	(18:0p_20:3)	(18:0p)	(20:3)		754.575	C43 H81 O7 N1 P1	0.489544	0.426239	-1.25509e+07	-1.20926e+06	2.45875e+07	1.20367e+07	2.10759e+06	898338	38.398	38.398	64.9738	38.1567	76.0711	34.9903	0.94	0.98	-0.604682	65.834	6.36174e+06	9.82162e+06	7.19943e+06	6.43113e+06	1.00258e+07	2.45875e+07	5.48282e+06	9.76632e+06	6.66803e+06	4.4012e+06	1.10244e+07	1.20367e+07	441728	670879	555489	490120	733192	2.10759e+06	501528	705908	458643	329521
0	PE(18:1_20:3)-H	PE(38:4)-H	PE	(18:1_20:3)	(18:1)	(20:3)		766.539	C43 H77 O8 N1 P1	0.357719	0.444808	-5.97129e+06	-376864	9.29701e+06	3.32572e+06	678799	301935	34.205	34.205	98.709	20.8488	81.549	22.2328	0.98	0.93	0.917848	0.905239	1.24556e+06	1.17673e+06	2.56213e+06	1.19402e+06	3.70206e+06	9.29701e+06	3.26745e+06	2.11021e+06	2.38232e+06	2.20012e+06	3.32572e+06	3.18883e+06	117801	126814	230317	129985	304503	678799	253424	188791	193263	189875
0	PE(16:0_22:4)-H	PE(38:4)-H	PE	(16:0_22:4)	(16:0)	(22:4)		766.539	C43 H77 O8 N1 P1	0.52165	0.490645	-7.8634e+06	-746053	1.64386e+07	8.57518e+06	1.4647e+06	718648	35.4986	35.4986	72.2803	23.2611	59.6954	24.2811	0.9	0.9	2.98681	1.99642	2.54585e+06	3.48201e+06	5.4422e+06	5.8224e+06	7.93508e+06	1.64386e+07	6.06142e+06	6.0766e+06	6.25602e+06	4.10574e+06	7.31761e+06	8.57518e+06	453561	532410	500489	387483	698407	1.4647e+06	643194	451332	510593	359123
0	PE(18:0_20:4)+H	PE(38:4)+H	PE	(18:0_20:4)	(18:0)	(20:4)		768.554	C43 H79 O8 N1 P1	0.610583	0.601673	-3.2225e+08	-2.78533e+07	8.27519e+08	5.05269e+08	6.99257e+07	4.20724e+07	36.0926	36.0926	50.2043	23.9207	49.1867	19.8921	0.97	0.97	420.789	49612500	3.54148e+08	5.0934e+08	2.55137e+08	3.11865e+08	3.05523e+08	8.27519e+08	4.32782e+08	5.05269e+08	3.17108e+08	2.62282e+08	3.22518e+08	3.72136e+08	2.89498e+07	4.34171e+07	2.18257e+07	2.65993e+07	2.80093e+07	6.99257e+07	3.45165e+07	4.20724e+07	2.8258e+07	2.47433e+07
0	PE(18:0_20:4)-H	PE(38:4)-H	PE	(18:0_20:4)	(18:0)	(20:4)		766.539	C43 H77 O8 N1 P1	0.693973	0.770284	-1.587e+08	-9.54683e+06	5.18583e+08	3.59882e+08	4.15592e+07	3.20124e+07	36.0926	36.0926	39.0393	23.4819	36.1964	21.8006	0.98	0.95	966.001	313.069	2.51082e+08	3.36587e+08	2.30134e+08	2.34424e+08	2.16572e+08	5.18583e+08	3.05207e+08	3.59882e+08	2.17778e+08	1.90612e+08	2.3943e+08	2.91888e+08	2.07746e+07	2.88852e+07	2.08556e+07	1.94892e+07	1.7826e+07	4.15592e+07	2.59184e+07	3.20124e+07	1.99993e+07	1.80815e+07
0	PE(18:0_20:4)+Na	PE(38:4)+Na	PE	(18:0_20:4)	(18:0)	(20:4)		790.536	C43 H78 O8 N1 P1 Na1	1.12585	1.22306	3.67558e+06	601413	2.92051e+07	3.28807e+07	2.69614e+06	3.29755e+06	36.0926	36.0926	17.8543	27.2009	16.1052	34.863	0.96	0.98	2.40495e+06	9.48446	2.5415e+07	2.92051e+07	2.18979e+07	2.18401e+07	1.81303e+07	2.85474e+07	2.23053e+07	3.28807e+07	1.88626e+07	1.82981e+07	1.67848e+07	2.00892e+07	2.33589e+06	2.07489e+06	2.00249e+06	1.98691e+06	1.69754e+06	2.69614e+06	1.90919e+06	3.29755e+06	1.73637e+06	1.51377e+06
0	PE(38:4)+K	PE(38:4)+K	PE	(18:0_20:4)	(18:0)	(20:4)		806.51	C43 H78 O8 N1 P1 K1	0.913844	0.871788	-1.68842e+06	-218222	1.95973e+07	1.79088e+07	1.70204e+06	1.48381e+06	36.0926	36.0926	32.7979	29.2408	28.9339	30.1892	0.97	0.98	22.8306	26.8236	1.27346e+07	1.84433e+07	9.0343e+06	1.17831e+07	9.77767e+06	1.95973e+07	1.25353e+07	1.79088e+07	9.07774e+06	9.69777e+06	9.22866e+06	1.0785e+07	1.22212e+06	1.53822e+06	797206	1.16432e+06	892897	1.70204e+06	1.15035e+06	1.48381e+06	712617	894025
0	PE(18:2e_20:2)-H	PE(38:4e)-H	PE	(18:2e_20:2)	(18:2e)	(20:2)		752.56	C43 H79 O7 N1 P1	0.943128	0.542286	-1.58667e+06	-1.76129e+06	2.78989e+07	2.63122e+07	3.84801e+06	2.08672e+06	36.8796	36.8796	65.9903	63.8282	63.4938	42.8753	0.97	0.9	23.9748	15.2858	8.71336e+06	1.17345e+07	4.92499e+06	7.83678e+06	2.30341e+07	2.78989e+07	9.22259e+06	1.26236e+07	6.12829e+06	4.87702e+06	1.38011e+07	2.63122e+07	1.0954e+06	1.60424e+06	922358	1.05222e+06	1.85735e+06	3.84801e+06	1.22126e+06	1.55802e+06	792207	686298
0	PE(18:1e_20:3)-H	PE(38:4e)-H	PE	(18:1e_20:3)	(18:1e)	(20:3)		752.56	C43 H79 O7 N1 P1	0.459464	0.508334	-2.64139e+07	-2.34294e+06	4.88661e+07	2.24522e+07	4.76531e+06	2.42237e+06	37.3958	37.3958	66.2168	34.9316	67.3407	37.6454	0.98	0.93	29.6269	17.8294	1.29477e+07	2.05686e+07	1.19935e+07	1.17956e+07	2.25143e+07	4.88661e+07	1.58445e+07	1.9731e+07	1.12263e+07	8.41614e+06	2.18241e+07	2.24522e+07	1.2611e+06	1.97648e+06	1.12844e+06	1.17936e+06	2.04016e+06	4.76531e+06	1.45966e+06	1.82948e+06	1.09248e+06	850648
0	PE(18:1e_20:3)+H	PE(38:4e)+H	PE	(18:1e_20:3)	(18:1e)	(20:3)		754.575	C43 H81 O7 N1 P1	0.418715	0.45045	-5.19882e+07	-4.67072e+06	8.94367e+07	3.74485e+07	8.49916e+06	3.82845e+06	37.3958	37.3958	70.1927	34.3298	70.0018	39.4937	0.98	0.97	1.42105	0.9516	2.24836e+07	3.7961e+07	2.09513e+07	1.98774e+07	3.5774e+07	8.94367e+07	2.63959e+07	3.61172e+07	2.01272e+07	1.42208e+07	3.74485e+07	3.62118e+07	2.38472e+06	3.48963e+06	1.8281e+06	1.90984e+06	3.40973e+06	8.49916e+06	2.39888e+06	3.2755e+06	1.69919e+06	1.2775e+06
0	PE(18:1e_20:3)-H	PE(38:4e)-H	PE	(18:1e_20:3)	(18:1e)	(20:3)		752.56	C43 H79 O7 N1 P1	0.428507	0.450881	-1.99802e+07	-1.41044e+06	3.49614e+07	1.49812e+07	2.56854e+06	1.15811e+06	37.8751	37.8751	71.494	30.4257	68.7679	31.0642	0.79	0.79	15.8056	-0.068413	8.0364e+06	1.19517e+07	9.34438e+06	8.35481e+06	1.38877e+07	3.49614e+07	8.91251e+06	1.12028e+07	9.16068e+06	6.60399e+06	1.49812e+07	1.44616e+07	599047	968421	744361	633740	990772	2.56854e+06	715453	851795	697705	486963
0	PE(38:4e)+H	PE(38:4e)+H	PE	(18:1e_20:3)	(18:1e)	(20:3)		754.575	C43 H81 O7 N1 P1	0.428717	0.419301	-3.4347e+07	-2.5523e+06	6.01227e+07	2.57756e+07	4.39521e+06	1.84292e+06	37.8751	37.8751	67.8007	28.6626	67.178	24.5112	0.87	0.7	0.132089	135.805	1.47414e+07	2.17225e+07	1.75099e+07	1.67411e+07	2.16314e+07	6.01227e+07	1.55951e+07	2.05881e+07	1.67858e+07	1.12183e+07	2.36797e+07	2.57756e+07	1.05711e+06	1.5979e+06	1.35624e+06	1.21851e+06	1.58738e+06	4.39521e+06	1.30044e+06	1.61244e+06	1.2431e+06	876961
0	PE(38:4e)-H	PE(38:4e)-H	PE	(38:4e)	(38:4e)			752.56	C43 H79 O7 N1 P1	0.412783	0.434312	-8.14021e+06	-730567	1.38623e+07	5.72213e+06	1.29147e+06	560898	38.3955	38.3955	78.644	32.9618	78.9972	36.5341	0.99	0.97	7.65754	3.87719	2.92687e+06	4.37776e+06	2.99505e+06	2.97979e+06	5.3026e+06	1.38623e+07	3.3485e+06	4.17943e+06	3.38294e+06	2.23586e+06	5.41225e+06	5.72213e+06	287348	386123	308928	264246	458678	1.29147e+06	297542	408494	297111	195310
0	PE(16:0p_22:4)+H	PE(38:4p)+H	PE	(16:0p_22:4)	(16:0p)	(22:4)		752.559	C43 H79 O7 N1 P1	0.53425	0.499675	-9.19129e+07	-9.10583e+06	1.97344e+08	1.05431e+08	1.81998e+07	9.09399e+06	36.5478	36.5478	56.9551	30.2006	55.8725	27.2988	0.93	0.91	42.9823	9121835	6.28694e+07	7.57134e+07	5.9949e+07	7.31671e+07	8.21792e+07	1.97344e+08	6.39092e+07	7.67193e+07	5.77349e+07	4.32497e+07	8.17878e+07	1.05431e+08	5.76973e+06	8.08234e+06	5.96811e+06	5.85515e+06	7.76038e+06	1.81998e+07	6.047e+06	7.10407e+06	5.56253e+06	4.13025e+06
0	PE(18:0p_20:4)+H	PE(38:4p)+H	PE	(18:0p_20:4)	(18:0p)	(20:4)		752.559	C43 H79 O7 N1 P1	0.489543	0.558956	-3.85374e+08	-2.70225e+07	7.54959e+08	3.69585e+08	6.12696e+07	3.4247e+07	37.1057	37.1057	50.5001	19.9914	44.2162	19.1672	0.97	0.97	233.82	139.794	2.82585e+08	3.36722e+08	2.57959e+08	2.79771e+08	3.34594e+08	7.54959e+08	2.8212e+08	3.33856e+08	2.70493e+08	2.03705e+08	3.38789e+08	3.69585e+08	2.50557e+07	2.89456e+07	2.43068e+07	2.63471e+07	2.79798e+07	6.12696e+07	2.48081e+07	2.80517e+07	2.51819e+07	1.89061e+07
0	PE(18:1_20:4)+H	PE(38:5)+H	PE	(18:1_20:4)	(18:1)	(20:4)		766.538	C43 H77 O8 N1 P1	0.54878	0.53458	-6.26507e+07	-5.53323e+06	1.38847e+08	7.61965e+07	1.18887e+07	6.35546e+06	34.21	34.21	47.1211	23.8219	51.4993	24.8053	0.98	0.97	13936727	7.18239e+06	5.46786e+07	8.11098e+07	5.15414e+07	5.57586e+07	5.39174e+07	1.38847e+08	6.46958e+07	7.61965e+07	5.06999e+07	3.79864e+07	5.10249e+07	6.64185e+07	4.55613e+06	6.24835e+06	4.12229e+06	4.5289e+06	4.06716e+06	1.18887e+07	5.09749e+06	6.35546e+06	4.33547e+06	2.8952e+06
0	PE(18:1_20:4)-H	PE(38:5)-H	PE	(18:1_20:4)	(18:1)	(20:4)		764.524	C43 H75 O8 N1 P1	0.482297	0.495764	-5.44965e+07	-4.44613e+06	1.05266e+08	5.07695e+07	8.81756e+06	4.37143e+06	34.21	34.21	56.4127	18.2341	57.3486	18.4289	0.98	0.98	10288966	85.8884	3.52932e+07	4.92608e+07	3.35357e+07	3.4427e+07	3.92323e+07	1.05266e+08	4.46946e+07	5.07695e+07	3.55105e+07	3.00453e+07	4.43456e+07	4.61898e+07	2.91442e+06	3.95715e+06	2.81145e+06	2.87291e+06	3.21842e+06	8.81756e+06	3.42026e+06	4.37143e+06	3.01996e+06	2.51176e+06
0	PE(18:1_20:4)+Na	PE(38:5)+Na	PE	(18:1_20:4)	(18:1)	(20:4)		788.52	C43 H76 O8 N1 P1 Na1	0.941345	0.837304	-414348	-123198	7.06419e+06	6.64984e+06	757232	634033	34.21	34.21	28.6632	39.7852	31.5277	37.6704	0.98	0.97	0.753495	3.85867	4.87855e+06	6.53457e+06	6.41563e+06	4.82887e+06	2.86323e+06	7.06419e+06	4.11024e+06	6.64984e+06	3.25334e+06	3.04863e+06	2.17375e+06	5.09693e+06	486903	543243	597692	461947	262704	757232	397477	634033	276830	259809
0	PE(18:0_20:5)-H	PE(38:5)-H	PE	(18:0_20:5)	(18:0)	(20:5)		764.524	C43 H75 O8 N1 P1	0.702033	0.739932	-4.2923e+06	-311244	1.44053e+07	1.0113e+07	1.19678e+06	885533	34.8495	34.8495	38.8214	19.7645	42.9519	27.41	0.98	0.97	41.7809	17.2916	6.45877e+06	9.42477e+06	6.17459e+06	7.13728e+06	6.24735e+06	1.44053e+07	7.0616e+06	1.0113e+07	6.52823e+06	5.87882e+06	8.10673e+06	7.3228e+06	500223	734483	479137	539097	485656	1.19678e+06	573028	885533	493422	427001
0	PE(18:0_20:5)+H	PE(38:5)+H	PE	(18:0_20:5)	(18:0)	(20:5)		766.538	C43 H77 O8 N1 P1	0.653008	0.594078	-1.01304e+07	-991165	2.91949e+07	1.90645e+07	2.44176e+06	1.45059e+06	34.8495	34.8495	44.6655	24.7905	53.6622	24.824	0.96	1	2.8447e+06	1.54047e+06	1.30143e+07	1.60202e+07	1.09309e+07	1.26629e+07	1.13203e+07	2.91949e+07	1.20237e+07	1.90645e+07	1.20018e+07	9.37894e+06	1.25085e+07	1.31501e+07	826797	1.45182e+06	762264	1.01894e+06	796545	2.44176e+06	983898	1.45059e+06	914704	690194
0	PE(38:5e)-H	PE(38:5e)-H	PE	(38:5e)	(38:5e)			750.544	C43 H77 O7 N1 P1	0.496958	0.492051	-3.06494e+07	-3.11049e+06	6.09282e+07	3.02788e+07	6.12362e+06	3.01313e+06	35.5921	35.5921	63.4665	38.3619	62.323	34.3061	0.99	0.98	6.05731e+06	65.2002	1.78401e+07	2.64612e+07	1.41527e+07	1.64232e+07	2.87071e+07	6.09282e+07	2.01924e+07	2.54907e+07	1.26594e+07	1.0598e+07	2.76766e+07	3.02788e+07	1.82392e+06	2.69362e+06	1.48347e+06	1.66699e+06	2.9035e+06	6.12362e+06	2.34341e+06	2.58462e+06	1.45565e+06	1.15515e+06
0	PE(18:1e_20:4)-H	PE(38:5e)-H	PE	(18:1e_20:4)	(18:1e)	(20:4)		750.544	C43 H77 O7 N1 P1	0.550768	0.623532	-1.73259e+08	-1.07134e+07	3.85678e+08	2.12419e+08	2.84577e+07	1.77443e+07	37.1023	37.1023	40.5895	16.8199	30.8499	13.2715	0.96	0.97	30196586	18824818	1.58221e+08	1.97275e+08	1.71051e+08	1.6225e+08	2.05074e+08	3.85678e+08	1.80357e+08	1.84574e+08	1.68606e+08	1.27683e+08	2.0519e+08	2.12419e+08	1.40357e+07	1.68667e+07	1.51375e+07	1.3981e+07	1.82151e+07	2.84577e+07	1.61785e+07	1.77443e+07	1.60944e+07	1.1878e+07
0	PE(38:5e)+Na	PE(38:5e)+Na	PE	(18:1e_20:4)	(18:1e)	(20:4)		774.541	C43 H78 O7 N1 P1 Na1	0.828897	0.873411	-5.55994e+06	-313611	3.24947e+07	2.69347e+07	2.47741e+06	2.16379e+06	37.1023	37.1023	10.9349	11.8297	12.7948	14.6502	0.97	0.91	2.14323e+06	23.2642	2.36967e+07	2.78679e+07	2.77655e+07	2.55855e+07	2.62751e+07	3.24947e+07	1.93134e+07	2.69347e+07	2.35144e+07	2.03153e+07	2.26833e+07	2.26866e+07	1.97976e+06	1.69915e+06	2.47741e+06	1.98484e+06	1.97326e+06	1.90609e+06	1.40612e+06	2.16379e+06	1.86977e+06	1.60803e+06
0	PE(18:1p_20:4)+H	PE(38:5p)+H	PE	(18:1p_20:4)	(18:1p)	(20:4)		750.543	C43 H77 O7 N1 P1	0.485149	0.489031	-2.04591e+08	-1.68269e+07	3.97379e+08	1.92788e+08	3.29314e+07	1.61045e+07	35.2915	35.2915	49.8149	21.5335	51.3958	23.4482	0.98	0.94	117.632	15414600	1.50789e+08	1.96347e+08	1.42414e+08	1.41749e+08	1.66426e+08	3.97379e+08	1.70868e+08	1.87374e+08	1.38731e+08	1.01529e+08	1.5762e+08	1.92788e+08	1.21937e+07	1.57674e+07	1.14914e+07	1.1881e+07	1.30117e+07	3.29314e+07	1.40102e+07	15406101	1.06889e+07	8.13419e+06
0	PE(18:2_20:4)-H	PE(38:6)-H	PE	(18:2_20:4)	(18:2)	(20:4)		762.508	C43 H73 O8 N1 P1	0.47528	0.461124	-3.72097e+06	-305508	7.09135e+06	3.37038e+06	566935	261427	32.5566	32.5566	65.4264	30.0381	65.4444	27.7856	0.94	0.88	6.80207	0.57519	1.95853e+06	3.39821e+06	1.81419e+06	2.04734e+06	2.33552e+06	7.09135e+06	2.57261e+06	3.37038e+06	1.60674e+06	1.53783e+06	2.50772e+06	2.11787e+06	162713	235491	150764	187471	167514	566935	219828	261427	139706	121178
0	PE(18:2_20:4)+H	PE(38:6)+H	PE	(18:2_20:4)	(18:2)	(20:4)		764.522	C43 H75 O8 N1 P1	0.355857	0.336258	-1.40417e+07	-1.18167e+06	2.1799e+07	7.75735e+06	1.78032e+06	598645	32.5566	32.5566	95.0039	35.5035	85.3531	28.135	0.99	0.85	212.436	19.5844	4.43376e+06	7.80397e+06	3.32695e+06	3.7138e+06	4.17753e+06	2.1799e+07	5.86886e+06	7.75735e+06	3.28628e+06	2.9719e+06	4.82516e+06	4.97085e+06	352357	716929	340015	366568	419489	1.78032e+06	518804	598645	308536	284831
0	PE(16:0_22:6)+H	PE(38:6)+H	PE	(16:0_22:6)	(16:0)	(22:6)		764.522	C43 H75 O8 N1 P1	0.534009	0.532583	-5.07907e+07	-4.03751e+06	1.08995e+08	5.82043e+07	8.63793e+06	4.60041e+06	33.5315	33.5315	42.4576	15.6755	35.7695	15.1729	0.96	0.98	2043.09	68.7772	5.47103e+07	4.86386e+07	4.60269e+07	5.39983e+07	4.13038e+07	1.08995e+08	5.82043e+07	4.9943e+07	4.82554e+07	3.56051e+07	4.39521e+07	4.85206e+07	5.10442e+06	4.15055e+06	4.09316e+06	4.88622e+06	3.65619e+06	8.63793e+06	4.60041e+06	4.08132e+06	4.44303e+06	2.87384e+06
0	PE(16:0_22:6)-H	PE(38:6)-H	PE	(16:0_22:6)	(16:0)	(22:6)		762.508	C43 H73 O8 N1 P1	0.566601	0.65662	-2.41832e+07	-1.53118e+06	5.57989e+07	3.16157e+07	4.45915e+06	2.92797e+06	33.5315	33.5315	34.5983	12.5409	29.3985	17.805	0.99	0.99	2381.71	3.23801e+06	2.94806e+07	2.76511e+07	3.06836e+07	2.94408e+07	2.45932e+07	5.57989e+07	3.16157e+07	2.32921e+07	2.71272e+07	2.33119e+07	2.62845e+07	2.97911e+07	2.4961e+06	2.52216e+06	2.6986e+06	2.48873e+06	2.18456e+06	4.45915e+06	2.77138e+06	1.99956e+06	2.2021e+06	1.88379e+06
0	PE(38:6)+Na	PE(38:6)+Na	PE	(16:0_22:6)	(16:0)	(22:6)		786.504	C43 H74 O8 N1 P1 Na1	0.695483	0.793836	-1.70569e+06	-101435	5.60129e+06	3.8956e+06	492011	390576	33.5315	33.5315	24.6422	11.9984	30.6808	17.6044	0.97	0.93	11.8861	6.16605	4.53486e+06	3.98854e+06	5.60129e+06	4.80602e+06	2.48907e+06	3.99701e+06	2.9833e+06	3.8956e+06	3.34936e+06	3.41001e+06	2.90028e+06	2.91623e+06	362630	492011	454386	369158	164268	429621	275030	390576	355803	285361
0	PE(18:2e_20:4)-H	PE(38:6e)-H	PE	(18:2e_20:4)	(18:2e)	(20:4)		748.529	C43 H75 O7 N1 P1	0.538173	0.571945	-9.71512e+07	-7.05757e+06	2.10363e+08	1.13211e+08	1.64875e+07	9.42996e+06	35.2733	35.2733	42.7193	21.4513	40.0124	22.3672	0.98	0.95	111.206	341.996	8.46286e+07	1.08462e+08	9.2767e+07	8.29717e+07	1.01553e+08	2.10363e+08	1.10894e+08	9.99963e+07	8.8154e+07	5.76537e+07	9.99789e+07	1.13211e+08	7.0232e+06	9.21225e+06	7.31614e+06	6.96021e+06	8.12472e+06	1.64875e+07	9.14408e+06	8.81325e+06	7.80573e+06	4.56478e+06
0	PE(38:6e)+Na	PE(38:6e)+Na	PE	(18:2e_20:4)	(18:2e)	(20:4)		772.525	C43 H76 O7 N1 P1 Na1	0.885996	0.867832	-1.97637e+06	-182347	1.7336e+07	1.53596e+07	1.37966e+06	1.19731e+06	35.2733	35.2733	12.5806	16.2754	15.2933	20.3298	0.95	0.98	48.5771	128.811	1.26173e+07	1.7336e+07	1.57193e+07	1.31561e+07	1.36122e+07	1.5808e+07	1.19719e+07	1.53596e+07	1.14668e+07	9.69122e+06	1.09564e+07	1.32319e+07	1.03491e+06	1.37966e+06	1.09829e+06	969670	974248	1.29037e+06	1.07186e+06	1.19731e+06	826639	714535
0	PE(18:1e_20:5)-H	PE(38:6e)-H	PE	(18:1e_20:5)	(18:1e)	(20:5)		748.529	C43 H75 O7 N1 P1	0.582862	0.455337	-8.70581e+06	-945735	2.08703e+07	1.21645e+07	1.73637e+06	790632	35.9208	35.9208	41.9798	18.0097	51.5449	13.2749	0.99	0.99	84.9726	884340	7.58544e+06	1.11023e+07	1.016e+07	9.11221e+06	9.56024e+06	2.08703e+07	9.64318e+06	1.00915e+07	9.06084e+06	6.89551e+06	9.09421e+06	1.21645e+07	514085	760720	680232	713857	721979	1.73637e+06	672151	759853	691510	529615
0	PE(18:2p_20:4)+H	PE(38:6p)+H	PE	(18:2p_20:4)	(18:2p)	(20:4)		748.528	C43 H75 O7 N1 P1	0.446342	0.466706	-8.92117e+06	-654502	1.61131e+07	7.19198e+06	1.22728e+06	572779	33.7593	33.7593	54.8872	22.9901	52.058	24.0235	0.9	0.93	5.47107	8.78121	6.08225e+06	6.21476e+06	5.93991e+06	5.94101e+06	5.36267e+06	1.61131e+07	6.65478e+06	4.42231e+06	5.56562e+06	4.08778e+06	6.97945e+06	7.19198e+06	504163	543937	396811	442437	479930	1.22728e+06	423688	572779	376946	279554
0	PE(16:0p_22:6)+H	PE(38:6p)+H	PE	(16:0p_22:6)	(16:0p)	(22:6)		748.528	C43 H75 O7 N1 P1	0.561667	0.520686	-4.30907e+07	-4.15425e+06	9.83059e+07	5.52152e+07	8.66708e+06	4.51283e+06	34.637	34.637	39.0911	21.8625	39.8052	22.5752	0.96	0.91	24.4669	146.877	4.89858e+07	6.13536e+07	4.16937e+07	5.04852e+07	3.77839e+07	9.83059e+07	5.1564e+07	5.52152e+07	4.08976e+07	2.99387e+07	3.64877e+07	4.64007e+07	4.33409e+06	5.18354e+06	3.48237e+06	4.59483e+06	3.30407e+06	8.66708e+06	4.51283e+06	4.36681e+06	3.57142e+06	2.44346e+06
0	PE(18:3e_20:4)-H	PE(38:7e)-H	PE	(18:3e_20:4)	(18:3e)	(20:4)		746.513	C43 H73 O7 N1 P1	0.50455	0.590764	-4.64895e+06	-283666	9.3833e+06	4.73435e+06	693160	409494	33.7421	33.7421	50.3164	23.2689	50.1676	20.5961	0.9	0.87	805584	393449	3.44916e+06	4.07307e+06	3.93633e+06	3.24794e+06	3.80692e+06	9.3833e+06	4.73435e+06	3.72277e+06	3.6117e+06	2.14996e+06	3.63785e+06	4.08237e+06	238060	317361	291424	263757	263967	693160	327147	282713	275728	230001
0	PE(16:1e_22:6)-H	PE(38:7e)-H	PE	(16:1e_22:6)	(16:1e)	(22:6)		746.513	C43 H73 O7 N1 P1	0.60731	0.606058	-2.07314e+07	-1.81734e+06	5.27933e+07	3.20619e+07	4.61321e+06	2.79587e+06	34.6334	34.6334	35.0045	19.8771	35.6941	19.459	0.96	0.96	5234406	3.32997e+06	2.53465e+07	3.47342e+07	2.63603e+07	2.69603e+07	2.35127e+07	5.27933e+07	3.14736e+07	3.20619e+07	2.23342e+07	1.96397e+07	2.27445e+07	2.72257e+07	2.27525e+06	2.8337e+06	2.1866e+06	2.42448e+06	1.98257e+06	4.61321e+06	2.64973e+06	2.79587e+06	1.97684e+06	1.66706e+06
0	PE(18:0p_21:1)+H	PE(39:1p)+H	PE	(18:0p_21:1)	(18:0p)	(21:1)		772.621	C44 H87 O7 N1 P1	0.421554	0.382915	-4.09362e+06	-275400	7.07694e+06	2.98332e+06	446291	170892	40.896	40.896	75.8524	20.2918	73.5957	34.4323	0.91	0.51	3.68997	2.80288	1.58792e+06	2.6515e+06	1.23295e+06	1.98472e+06	2.44129e+06	7.07694e+06	2.98332e+06	2.54048e+06	1.66584e+06	1.99796e+06	2.74828e+06	2.46934e+06	107947	146793	99280.5	116677	164418	446291	113483	169566	95348.2	63498.9
0	PE(18:1p_21:1)+H	PE(39:2p)+H	PE	(18:1p_21:1)	(18:1p)	(21:1)		770.606	C44 H85 O7 N1 P1	0.442818	0.465928	-5.12691e+06	-306457	9.20149e+06	4.07459e+06	573812	267355	39.4551	39.4551	66.3969	30.66	61.6014	33.8315	0.92	0.87	49.7986	8.00719	2.50698e+06	3.35071e+06	2.36834e+06	2.35365e+06	4.16321e+06	9.20149e+06	2.73836e+06	3.98826e+06	2.76882e+06	1.5671e+06	3.61622e+06	4.07459e+06	154711	248691	154661	167391	267734	573812	178507	267355	181586	86485.2
0	PE(39:3e)-H	PE(39:3e)-H	PE	(39:3e)	(39:3e)			768.591	C44 H83 O7 N1 P1	0.418263	0.438413	-2.91483e+06	-185611	5.01056e+06	2.09574e+06	330511	144900	39.4656	39.4656	74.5632	33.1002	76.8128	32.8303	0.9	0.85	52.8281	18.7719	1.1168e+06	1.84701e+06	1.13451e+06	1.14393e+06	1.87698e+06	5.01056e+06	1.14432e+06	1.8952e+06	1.44776e+06	804793	2.09574e+06	1.98698e+06	66603.7	127289	68448.5	80352.7	113694	330511	87213.8	138684	97147.4	53861.4
0	PE(18:1_22:0)-H	PE(40:1)-H	PE	(18:1_22:0)	(18:1)	(22:0)		800.617	C45 H87 O8 N1 P1	0.486717	0.423781	-2.66502e+06	-220186	5.1921e+06	2.52708e+06	382122	161936	40.8112	40.8112	66.7725	40.5331	80.5095	37.8546	0.97	0.96	20.5756	160625	1.36101e+06	2.15682e+06	1.15203e+06	1.36863e+06	2.36695e+06	5.1921e+06	1.20375e+06	2.21971e+06	1.38998e+06	775390	2.52708e+06	2.25441e+06	83741.1	112864	69673.9	93175.1	136627	382122	85101.3	130024	89065.7	58141.1
0	PE(40:1)+H	PE(40:1)+H	PE	(18:1_22:0)	(18:1)	(22:0)		802.632	C45 H89 O8 N1 P1	0.738775	0.328076	-236527	-272981	905455	668928	406268	133287	40.8112	40.8112	49.7342	17.9351	104.91	35.6661	0.545335	0.824438	5.12053	0	186826	905455	375013	532198	447741	801934	595525	668928	458787	506315	408852	581970	56596	123019	61189.9	69322.2	67905.2	406268	117061	91697.1	68224.5	58327.8
0	PE(18:0p_22:1)+H	PE(40:1p)+H	PE	(18:0p_22:1)	(18:0p)	(22:1)		786.637	C45 H89 O7 N1 P1	0.446906	0.490239	-1.74574e+07	-1.0198e+06	3.15632e+07	1.41058e+07	2.00055e+06	980749	41.6176	41.6176	62.7166	28.7491	62.6249	30.8036	0.89	0.9	146.729	938891	9.35617e+06	1.49715e+07	8.12271e+06	7.86786e+06	1.396e+07	3.15632e+07	9.44709e+06	1.41058e+07	1.01351e+07	6.1805e+06	1.3883e+07	1.39634e+07	615372	976814	528927	486277	831203	2.00055e+06	597574	980749	675160	403484
0	PE(18:1_22:1)-H	PE(40:2)-H	PE	(18:1_22:1)	(18:1)	(22:1)		798.602	C45 H85 O8 N1 P1	0.430899	0.430286	-7.1087e+06	-386718	1.24911e+07	5.38241e+06	678793	292075	39.3744	39.3744	69.5795	27.4047	69.0475	26.6908	0.81	0.89	30.2575	27.9726	3.10793e+06	5.09788e+06	3.10903e+06	3.06891e+06	4.63564e+06	1.24911e+07	3.41194e+06	4.81357e+06	3.64684e+06	2.41455e+06	5.38241e+06	4.88472e+06	170181	283881	180969	159256	248329	678793	202281	267966	195322	130048
0	PE(40:2)+H	PE(40:2)+H	PE	(18:1_22:1)	(18:1)	(22:1)		800.616	C45 H87 O8 N1 P1	0.402723	0.399519	-1.47749e+07	-804893	2.47371e+07	9.96218e+06	1.34041e+06	535521	39.3744	39.3744	66.226	33.7798	66.2537	27.1662	0.78	0.86	63.3543	27.5794	6.74072e+06	1.03445e+07	6.34771e+06	6.28723e+06	9.85706e+06	2.47371e+07	4.89736e+06	9.96218e+06	7.04073e+06	4.18407e+06	9.20189e+06	9.79623e+06	387668	532107	312647	358224	550627	1.34041e+06	454811	527652	365030	234460
0	PE(18:1p_22:1)+H	PE(40:2p)+H	PE	(18:1p_22:1)	(18:1p)	(22:1)		784.621	C45 H87 O7 N1 P1	0.4298	0.447499	-6.31745e+07	-3.65189e+06	1.10794e+08	4.76191e+07	6.60974e+06	2.95785e+06	40.2635	40.2635	67.1796	31.5552	63.8037	31.7795	0.76	0.85	17.2474	18.1716	2.73994e+07	4.85145e+07	2.92878e+07	2.62644e+07	4.5649e+07	1.10794e+08	3.18154e+07	4.76191e+07	3.26081e+07	1.84651e+07	4.68035e+07	4.68562e+07	1.71817e+06	2.94222e+06	1.88389e+06	1.68638e+06	2.83198e+06	6.60974e+06	1.95698e+06	2.95785e+06	1.9619e+06	1.16332e+06
0	PE(18:0_22:3)-H	PE(40:3)-H	PE	(18:0_22:3)	(18:0)	(22:3)		796.586	C45 H83 O8 N1 P1	0.593823	0.519132	-1.80882e+06	-186926	4.45328e+06	2.64446e+06	388726	201800	38.7212	38.7212	60.0234	30.3982	55.1277	26.3379	0.94	0.96	375524	228741	1.32021e+06	1.88105e+06	1.24435e+06	1.23715e+06	2.2602e+06	4.45328e+06	1.48917e+06	2.03341e+06	1.47212e+06	1.12035e+06	2.64446e+06	2.06499e+06	130758	173768	113815	115614	235422	388726	129808	181298	142886	96509.5
0	PE(18:2e_22:1)-H	PE(40:3e)-H	PE	(18:2e_22:1)	(18:2e)	(22:1)		782.607	C45 H85 O7 N1 P1	0.434252	0.451575	-3.73876e+07	-2.19491e+06	6.60853e+07	2.86977e+07	4.00221e+06	1.8073e+06	40.2678	40.2678	68.7063	30.8417	67.8732	32.4603	0.89	0.8	42.6825	34.794	1.62439e+07	2.76125e+07	1.61454e+07	1.52344e+07	2.85563e+07	6.60853e+07	1.70468e+07	2.54393e+07	1.8678e+07	1.10055e+07	2.86977e+07	2.26406e+07	997349	1.69439e+06	966562	937414	1.79935e+06	4.00221e+06	992300	1.54883e+06	1.07055e+06	722544
0	PE(40:3e)+Na	PE(40:3e)+Na	PE	(18:2e_22:1)	(18:2e)	(22:1)		806.603	C45 H86 O7 N1 P1 Na1	0.5246	0.575706	-5.28547e+06	-291860	1.11179e+07	5.83248e+06	687872	396012	40.2678	40.2678	53.3768	36.51	51.6613	34.212	0.85	0.92	0.625664	0.621389	3.4816e+06	6.25765e+06	3.63559e+06	3.37459e+06	5.5451e+06	1.11179e+07	2.87465e+06	5.83248e+06	3.6395e+06	2.3292e+06	5.78933e+06	5.58779e+06	261549	349121	201795	224644	349716	687872	188100	396012	278240	166677
0	PE(18:0_22:4)-H	PE(40:4)-H	PE	(18:0_22:4)	(18:0)	(22:4)		794.571	C45 H81 O8 N1 P1	0.433409	0.397119	-5.08905e+07	-5.33893e+06	8.98187e+07	3.89282e+07	8.85571e+06	3.51677e+06	37.4751	37.4751	59.0534	23.2121	64.053	22.703	0.97	0.98	228.149	674.339	2.99625e+07	4.09718e+07	2.48119e+07	2.86148e+07	3.36287e+07	8.98187e+07	3.16833e+07	3.60755e+07	2.41482e+07	2.11473e+07	3.69557e+07	3.89282e+07	2.90432e+06	3.97091e+06	2.19916e+06	2.64764e+06	2.8174e+06	8.85571e+06	2.81567e+06	3.11762e+06	2.13018e+06	2.04147e+06
0	PE(18:0_22:4)+H	PE(40:4)+H	PE	(18:0_22:4)	(18:0)	(22:4)		796.585	C45 H83 O8 N1 P1	0.406378	0.401833	-9.57458e+07	-8.68081e+06	1.61291e+08	6.5545e+07	1.45124e+07	5.83155e+06	37.4751	37.4751	61.2563	22.5848	61.0644	22.99	0.97	0.97	20.3523	5539395	5.50997e+07	6.93306e+07	4.57641e+07	4.46687e+07	5.89955e+07	1.61291e+08	5.74919e+07	6.32961e+07	4.64838e+07	3.33558e+07	6.05494e+07	6.5545e+07	5.04371e+06	5.77551e+06	4.16869e+06	4.0841e+06	5.50007e+06	1.45124e+07	5.22125e+06	5.40582e+06	4.37655e+06	2.8135e+06
0	PE(18:0_22:4)+Na	PE(40:4)+Na	PE	(18:0_22:4)	(18:0)	(22:4)		818.567	C45 H82 O8 N1 P1 Na1	0.800688	0.893559	-945897	-58392.6	4.74581e+06	3.79992e+06	548593	490200	37.4751	37.4751	11.1731	21.1997	17.3441	26.7618	0.98	0.97	14.8748	17.2855	3.51798e+06	4.74581e+06	4.24423e+06	3.59575e+06	3.99935e+06	4.02704e+06	2.25561e+06	3.79992e+06	2.90715e+06	2.4349e+06	2.27695e+06	2.84699e+06	391069	548593	426444	411828	323970	429347	344818	490200	276684	257339
0	PE(18:0e_22:4)-H	PE(40:4e)-H	PE	(18:0e_22:4)	(18:0e)	(22:4)		780.591	C45 H83 O7 N1 P1	0.541066	0.393903	-6.46332e+06	-1.47389e+06	1.40833e+07	7.62e+06	2.43177e+06	957882	38.719	38.719	65.8002	37.6807	65.784	30.3654	0.98	0.98	2.28176	31.768	5.26542e+06	1.26381e+07	2.72867e+06	3.78215e+06	5.36173e+06	1.40833e+07	5.69591e+06	7.62e+06	3.2251e+06	2.68647e+06	6.306e+06	7.18985e+06	781206	1.1209e+06	523916	608308	942015	2.43177e+06	785128	938655	552821	404596
0	PE(18:1p_22:3)+H	PE(40:4p)+H	PE	(18:1p_22:3)	(18:1p)	(22:3)		780.59	C45 H83 O7 N1 P1	0.46461	0.497065	-2.17943e+07	-2.15446e+06	4.07073e+07	1.8913e+07	4.28377e+06	2.12931e+06	37.5544	37.5544	69.4575	40.0327	69.4232	42.7729	0.95	0.89	154.301	144.054	1.28475e+07	1.94878e+07	7.79846e+06	9.66904e+06	1.39991e+07	4.07073e+07	1.22193e+07	1.83059e+07	7.72539e+06	6.70222e+06	1.69152e+07	1.8913e+07	1.345e+06	2.031e+06	749686	950793	1.73679e+06	4.28377e+06	1.31617e+06	1.91122e+06	755067	672814
0	PE(18:0p_22:4)+H	PE(40:4p)+H	PE	(18:0p_22:4)	(18:0p)	(22:4)		780.59	C45 H83 O7 N1 P1	0.480394	0.483695	-2.03714e+07	-2.48014e+06	3.92054e+07	1.8834e+07	4.80362e+06	2.32349e+06	38.2144	38.2144	76.2105	40.424	68.5783	34.6707	0.96	0.97	171.987	154.798	1.02036e+07	1.34223e+07	7.74116e+06	7.79245e+06	1.57007e+07	3.92054e+07	9.8568e+06	1.47185e+07	9.08923e+06	5.72935e+06	1.67546e+07	1.8834e+07	1.27109e+06	1.86e+06	1.22939e+06	1.13263e+06	1.92392e+06	4.80362e+06	1.37205e+06	1.77637e+06	1.24884e+06	830380
0	PE(20:0p_20:4)+H	PE(40:4p)+H	PE	(20:0p_20:4)	(20:0p)	(20:4)		780.59	C45 H83 O7 N1 P1	0.425363	0.446466	-1.75857e+07	-1.47005e+06	3.06032e+07	1.30175e+07	2.65576e+06	1.18571e+06	38.9389	38.9389	67.5656	27.3599	63.6303	27.044	0.98	0.96	94.0918	79.2757	8.40696e+06	1.05051e+07	7.67912e+06	8.76563e+06	1.19228e+07	3.06032e+07	8.52974e+06	9.96446e+06	8.47618e+06	5.98203e+06	1.24882e+07	1.30175e+07	802577	941562	712163	831363	1.03347e+06	2.65576e+06	745140	907047	731698	542925
0	PE(18:0_22:5)+H	PE(40:5)+H	PE	(18:0_22:5)	(18:0)	(22:5)		794.569	C45 H81 O8 N1 P1	0.484808	0.500776	-5.38395e+07	-4.44266e+06	1.04504e+08	5.06643e+07	8.89912e+06	4.45647e+06	36.2993	36.2993	62.4964	32.6826	59.3267	32.6684	0.98	0.98	689.378	73.1752	3.62245e+07	5.13068e+07	2.30532e+07	2.84275e+07	4.10782e+07	1.04504e+08	3.79068e+07	5.06643e+07	2.40758e+07	2.07613e+07	4.14012e+07	4.64052e+07	3.12077e+06	4.45444e+06	2.1258e+06	2.61133e+06	3.71108e+06	8.89912e+06	3.51191e+06	4.45647e+06	2.25595e+06	1.7874e+06
0	PE(18:0_22:5)-H	PE(40:5)-H	PE	(18:0_22:5)	(18:0)	(22:5)		792.555	C45 H79 O8 N1 P1	0.525948	0.489479	-2.44412e+07	-2.28825e+06	5.15581e+07	2.71168e+07	4.48219e+06	2.19394e+06	36.2993	36.2993	54.2615	30.3477	55.4078	27.8159	0.98	0.98	5359183	283.561	1.80775e+07	2.9617e+07	1.49197e+07	1.55017e+07	2.39638e+07	5.15581e+07	2.34149e+07	2.71168e+07	1.59609e+07	1.0985e+07	2.45572e+07	2.65803e+07	1.57958e+06	2.44417e+06	1.20428e+06	1.3358e+06	2.12488e+06	4.48219e+06	1.99147e+06	2.19394e+06	1.42179e+06	956059
0	PE(40:5)+Na	PE(40:5)+Na	PE	(18:0_22:5)	(18:0)	(22:5)		816.551	C45 H80 O8 N1 P1 Na1	0.923998	0.828744	-293335	-67808.1	3.85957e+06	3.56624e+06	395946	328138	36.2993	36.2993	30.7235	37.6485	27.9439	42.0968	0.98	0.96	329819	9.04431	2.34801e+06	3.85957e+06	1.95994e+06	1.92391e+06	2.31412e+06	3.43803e+06	2.23298e+06	3.56624e+06	1.51478e+06	1.51426e+06	1.68665e+06	2.88661e+06	215457	293176	184159	237444	273197	395946	185302	320317	132233	153847
0	PE(18:0_22:5)+H	PE(40:5)+H	PE	(18:0_22:5)	(18:0)	(22:5)		794.569	C45 H81 O8 N1 P1	0.467128	0.532521	-1.36971e+07	-1.06926e+06	2.57044e+07	1.20072e+07	2.2873e+06	1.21803e+06	36.9354	36.9354	48.0844	11.0034	43.5471	10.1793	0.97	0.96	86.5646	54.3723	9.62213e+06	1.1706e+07	1.00682e+07	1.04475e+07	1.0523e+07	2.57044e+07	9.82489e+06	1.13508e+07	1.01637e+07	8.76389e+06	1.07694e+07	1.20072e+07	939597	1.07102e+06	905277	1.03066e+06	1.05874e+06	2.2873e+06	961706	1.03887e+06	985205	918144
0	PE(18:0_22:5)-H	PE(40:5)-H	PE	(18:0_22:5)	(18:0)	(22:5)		792.555	C45 H79 O8 N1 P1	0.613327	0.623786	-5.31352e+06	-426334	1.37416e+07	8.42811e+06	1.13322e+06	706890	36.9354	36.9354	34.6936	15.7019	36.9967	17.9101	0.97	0.95	1.36482e+06	79.5124	5.9156e+06	7.36156e+06	7.47197e+06	7.63702e+06	6.66659e+06	1.37416e+07	6.91079e+06	6.75879e+06	7.0028e+06	5.05442e+06	7.18356e+06	8.42811e+06	475147	566193	498292	610758	658544	1.13322e+06	539092	547153	706890	433475
0	PE(18:0e_22:5)-H	PE(40:5e)-H	PE	(18:0e_22:5)	(18:0e)	(22:5)		778.576	C45 H81 O7 N1 P1	0.485671	0.49173	-1.14056e+07	-1.21992e+06	2.21757e+07	1.07701e+07	2.40014e+06	1.18022e+06	37.5645	37.5645	70.6571	38.35	73.9241	43.039	0.96	0.92	2.39156e+06	6.51033	5.78262e+06	1.17343e+07	4.13148e+06	4.82719e+06	8.98477e+06	2.21757e+07	8.31959e+06	1.07701e+07	4.78383e+06	3.57414e+06	9.94065e+06	1.01898e+07	641548	1.07699e+06	399036	521318	916225	2.40014e+06	766478	1.08205e+06	432128	354493
0	PE(40:5e)+Na	PE(40:5e)+Na	PE	(18:0e_22:5)	(18:0e)	(22:5)		802.572	C45 H82 O7 N1 P1 Na1	0.771294	0.706347	-976006	-87721.3	4.26752e+06	3.29151e+06	298725	211003	37.5645	37.5645	65.693	46.4781	40.3793	44.6735	0.81	0.95	1.94586	6.49688	1.30419e+06	2.11096e+06	1.05487e+06	1.28267e+06	1.21449e+06	4.26752e+06	1.40329e+06	3.29151e+06	1.18823e+06	1.04434e+06	1.8237e+06	1.76117e+06	132553	194977	118925	115870	170821	298725	104965	211003	70127.9	76977.7
0	PE(18:1e_22:4)-H	PE(40:5e)-H	PE	(18:1e_22:4)	(18:1e)	(22:4)		778.576	C45 H81 O7 N1 P1	0.491471	0.462454	-9.49462e+06	-1.34483e+06	1.86708e+07	9.17615e+06	2.50179e+06	1.15696e+06	38.144	38.144	71.9122	38.114	70.0739	36.9957	0.97	0.96	63.3053	1.31665	4.33048e+06	7.81777e+06	3.9224e+06	4.00588e+06	8.45779e+06	1.86708e+07	4.98441e+06	6.61502e+06	4.54685e+06	2.99364e+06	9.17615e+06	7.99115e+06	638551	998656	570593	555937	1.08985e+06	2.50179e+06	661966	858505	655542	393052
0	PE(40:5e)+Na	PE(40:5e)+Na	PE	(18:1e_22:4)	(18:1e)	(22:4)		802.572	C45 H82 O7 N1 P1 Na1	0.881811	0.782784	-361334	-86413.1	3.05724e+06	2.69591e+06	397821	311408	38.144	38.144	44.8423	43.3733	44.6108	43.5706	0.94	0.96	389713	2.76973	1.16099e+06	1.9516e+06	1.66107e+06	803813	1.72435e+06	3.05724e+06	1.11443e+06	1.7892e+06	1.10967e+06	865993	1.6812e+06	2.69591e+06	142809	255766	202341	117281	224520	397821	112629	223550	140338	103313
0	PE(40:5e)+K	PE(40:5e)+K	PE	(18:1e_22:4)	(18:1e)	(22:4)		818.546	C45 H82 O7 N1 P1 K1	0.470383	0.776259	-868160	-21900.4	1.63922e+06	771062	97882.8	75982.4	38.144	38.144	63.1259	41.9019	31.2816	37.7126	0.86	0.97	115708	1.79197	432347	693829	634519	358337	641853	1.63922e+06	404456	704619	303157	279621	680607	771062	50283.6	70407.5	59815.6	40637	59998.7	97882.8	36085	62305.5	42353.6	28407.3
0	PE(20:1e_20:4)-H	PE(40:5e)-H	PE	(20:1e_20:4)	(20:1e)	(20:4)		778.576	C45 H81 O7 N1 P1	0.452007	0.456467	-8.47576e+06	-779195	1.54669e+07	6.99114e+06	1.43357e+06	654379	38.9317	38.9317	65.6168	29.2982	67.8594	30.9322	0.96	0.98	0.970363	0.458489	4.30108e+06	5.45052e+06	4.06886e+06	4.40974e+06	6.45387e+06	1.54669e+07	4.66958e+06	5.04279e+06	4.53345e+06	3.07454e+06	6.99114e+06	6.9909e+06	396637	479772	380256	373103	582995	1.43357e+06	406598	462724	425536	259189
0	PE(18:1p_22:4)+H	PE(40:5p)+H	PE	(18:1p_22:4)	(18:1p)	(22:4)		778.575	C45 H81 O7 N1 P1	0.501251	0.550961	-1.05803e+07	-729764	2.12137e+07	1.06334e+07	1.62517e+06	895404	35.82	35.82	61.2453	38.8977	56.6824	41.0242	0.97	0.99	-0.560405	-0.4861	8.01046e+06	1.12985e+07	4.60528e+06	5.66215e+06	8.31719e+06	2.12137e+07	8.45058e+06	1.06334e+07	4.90427e+06	3.39826e+06	7.76165e+06	1.06276e+07	660220	902483	359846	527036	656656	1.62517e+06	677010	895404	370407	250151
0	PE(18:1p_22:4)+H	PE(40:5p)+H	PE	(18:1p_22:4)	(18:1p)	(22:4)		778.575	C45 H81 O7 N1 P1	0.853131	0.479463	-1.22664e+07	-3.64252e+06	8.35194e+07	7.1253e+07	6.99762e+06	3.3551e+06	36.737	36.737	42.9799	31.3416	50.8981	22.2961	0.89	0.95	6.98771e+06	725.796	2.96448e+07	4.09549e+07	4.82216e+07	2.91108e+07	6.31077e+07	8.35194e+07	3.40994e+07	7.1253e+07	4.84864e+07	3.71598e+07	3.92316e+07	6.41364e+07	2.56361e+06	3.29128e+06	2.37779e+06	2.42977e+06	3.1944e+06	6.99762e+06	2.93312e+06	3.11573e+06	2.44579e+06	1.72092e+06
0	PE(18:0p_22:5)+H	PE(40:5p)+H	PE	(18:0p_22:5)	(18:0p)	(22:5)		778.575	C45 H81 O7 N1 P1	0.433605	0.383364	-7.2855e+07	-6.76692e+06	1.28629e+08	5.57742e+07	1.09739e+07	4.20701e+06	37.2968	37.2968	59.4989	26.7799	64.8625	22.0406	0.99	0.99	18.9755	14.8167	4.00218e+07	5.5295e+07	3.96057e+07	3.9009e+07	4.93733e+07	1.28629e+08	4.49271e+07	5.49182e+07	3.6069e+07	2.54224e+07	5.14053e+07	5.57742e+07	3.41965e+06	4.48605e+06	2.66948e+06	3.30796e+06	3.78057e+06	1.09739e+07	4.12629e+06	4.03382e+06	3.09619e+06	2.23455e+06
0	PE(18:0p_22:5)+H	PE(40:5p)+H	PE	(18:0p_22:5)	(18:0p)	(22:5)		778.575	C45 H81 O7 N1 P1	0.429278	0.384417	-1.62426e+07	-1.61758e+06	2.84598e+07	1.22171e+07	2.62772e+06	1.01014e+06	37.8911	37.8911	66.6089	23.5994	69.2431	18.7566	0.98	0.93	26.2457	16.1837	7.33008e+06	9.93428e+06	8.88166e+06	8.40833e+06	9.62888e+06	2.84598e+07	7.47789e+06	9.48888e+06	7.86169e+06	6.31237e+06	9.70952e+06	1.22171e+07	620177	877378	832941	766655	835387	2.62772e+06	693795	830814	729684	589806
0	PE(18:1_22:5)-H	PE(40:6)-H	PE	(18:1_22:5)	(18:1)	(22:5)		790.539	C45 H77 O8 N1 P1	0.451904	0.45441	-4.37938e+06	-310426	7.99017e+06	3.61078e+06	568972	258547	34.4692	34.4692	79.0769	32.423	75.9641	31.3509	0.96	0.85	-0.640961	16.1429	2.84818e+06	3.67374e+06	823815	1.28641e+06	2.79809e+06	7.99017e+06	2.94201e+06	2.75125e+06	1.97258e+06	1.37362e+06	3.61078e+06	3.49084e+06	151813	267539	81035.3	110972	226713	568972	221592	164503	137141	113222
0	PE(18:0_22:6)+H	PE(40:6)+H	PE	(18:0_22:6)	(18:0)	(22:6)		792.554	C45 H79 O8 N1 P1	0.576551	0.571716	-2.04109e+08	-1.76618e+07	4.82014e+08	2.77905e+08	4.12384e+07	2.35767e+07	35.7355	35.7355	42.0181	18.9755	42.9977	19.7179	0.97	0.98	50.8624	398.212	2.47785e+08	2.48916e+08	1.95195e+08	2.24098e+08	1.81389e+08	4.82014e+08	2.77905e+08	2.44253e+08	2.04506e+08	1.60077e+08	2.01936e+08	2.50533e+08	2.04108e+07	2.05849e+07	1.68384e+07	1.83369e+07	1.56611e+07	4.12384e+07	2.21051e+07	2.06517e+07	1.75438e+07	1.37799e+07
0	PE(18:0_22:6)-H	PE(40:6)-H	PE	(18:0_22:6)	(18:0)	(22:6)		790.539	C45 H77 O8 N1 P1	0.708811	0.799665	-6.85652e+07	-3.799e+06	2.35467e+08	1.66901e+08	1.89633e+07	1.51643e+07	35.7355	35.7355	31.0298	17.8964	28.0032	20.7569	0.98	0.96	199.033	71.1505	1.29343e+08	1.49728e+08	1.21796e+08	1.26918e+08	1.13749e+08	2.35467e+08	1.66901e+08	1.24206e+08	1.1969e+08	1.02172e+08	1.10839e+08	1.29154e+08	1.1116e+07	1.32087e+07	1.02485e+07	1.09846e+07	9.60032e+06	1.89633e+07	1.51643e+07	1.06774e+07	9.68221e+06	9.31099e+06
0	PE(18:0_22:6)+Na	PE(40:6)+Na	PE	(18:0_22:6)	(18:0)	(22:6)		814.536	C45 H78 O8 N1 P1 Na1	0.913859	1.00573	-1.79357e+06	10017.9	2.08214e+07	1.90278e+07	1.74742e+06	1.75744e+06	35.7355	35.7355	19.4958	14.0434	19.9351	22.6529	0.98	0.92	47.7113	62.2024	2.08214e+07	1.83195e+07	2.04342e+07	1.85999e+07	1.28861e+07	1.36201e+07	1.63537e+07	1.90278e+07	1.54313e+07	1.5251e+07	1.21724e+07	1.61007e+07	1.57326e+06	1.74742e+06	1.64378e+06	1.6957e+06	1.15739e+06	1.05898e+06	1.20392e+06	1.75744e+06	1.35219e+06	1.41742e+06
0	PE(18:1e_22:5)-H	PE(40:6e)-H	PE	(18:1e_22:5)	(18:1e)	(22:5)		776.56	C45 H79 O7 N1 P1	0.517431	0.567696	-3.42443e+07	-1.77321e+06	7.09625e+07	3.67182e+07	4.10177e+06	2.32856e+06	36.769	36.769	54.784	32.5923	45.2709	20.4441	0.88	0.95	21.8409	940.58	1.72549e+07	4.02258e+07	3.00685e+07	1.90848e+07	3.66153e+07	7.09625e+07	2.1692e+07	2.27242e+07	3.07842e+07	1.31194e+07	3.67182e+07	2.41996e+07	1.59359e+06	2.00907e+06	1.61146e+06	1.53453e+06	2.1438e+06	4.10177e+06	1.82682e+06	1.70091e+06	1.73374e+06	1.21049e+06
0	PE(18:1e_22:5)-H	PE(40:6e)-H	PE	(18:1e_22:5)	(18:1e)	(22:5)		776.56	C45 H79 O7 N1 P1	0.507224	0.448196	-3.66531e+07	-3.7517e+06	7.43809e+07	3.77278e+07	6.79897e+06	3.04727e+06	37.302	37.302	57.7327	27.7089	64.2988	26.5268	0.97	0.99	3.35264	442.259	2.35493e+07	3.35772e+07	2.22731e+07	2.2303e+07	3.24602e+07	7.43809e+07	2.66444e+07	3.18084e+07	2.18307e+07	1.65451e+07	3.19837e+07	3.77278e+07	1.79173e+06	2.88486e+06	1.94996e+06	1.85826e+06	2.6374e+06	6.79897e+06	2.52293e+06	2.76545e+06	1.7464e+06	1.4311e+06
0	PE(18:1e_22:5)-H	PE(40:6e)-H	PE	(18:1e_22:5)	(18:1e)	(22:5)		776.56	C45 H79 O7 N1 P1	0.399516	0.54626	-8.60906e+06	-472186	1.43369e+07	5.72781e+06	1.04065e+06	568467	37.8874	37.8874	66.8978	23.1543	57.823	26.4161	0.95	0.98	1.23237e+06	558964	3.37707e+06	4.95787e+06	4.15916e+06	4.35529e+06	5.51359e+06	1.43369e+07	3.76077e+06	4.6395e+06	4.09601e+06	3.09134e+06	5.5804e+06	5.72781e+06	287461	429971	342274	387896	400844	1.04065e+06	337496	368337	329450	280411
0	PE(18:1p_22:5)+H	PE(40:6p)+H	PE	(18:1p_22:5)	(18:1p)	(22:5)		776.559	C45 H79 O7 N1 P1	0.737693	0.528682	-5.46175e+06	-744848	2.0822e+07	1.53602e+07	1.58035e+06	835503	35.5559	35.5559	39.2135	37.4493	52.0502	34.8525	0.96	0.95	52.9421	8.01827	1.1519e+07	1.41224e+07	1.00307e+07	1.02869e+07	6.82628e+06	2.0822e+07	1.20256e+07	1.32067e+07	5.22746e+06	6.39243e+06	1.26117e+07	1.53602e+07	694893	777919	464097	536156	636496	1.58035e+06	778577	835503	410726	318000
0	PE(18:0p_22:6)+H	PE(40:6p)+H	PE	(18:0p_22:6)	(18:0p)	(22:6)		776.559	C45 H79 O7 N1 P1	0.56609	0.522865	-9.49763e+07	-9.98255e+06	2.18885e+08	1.23908e+08	2.09219e+07	1.09393e+07	36.7377	36.7377	39.875	19.9093	43.1504	19.4708	0.96	0.98	9.38367	13.8991	1.12478e+08	1.2483e+08	9.01093e+07	1.01643e+08	8.90841e+07	2.18885e+08	1.18113e+08	1.23908e+08	8.604e+07	7.39428e+07	8.86881e+07	1.08768e+08	1.02637e+07	1.05994e+07	8.34347e+06	9.38296e+06	7.95717e+06	2.09219e+07	1.0308e+07	1.09393e+07	7.75906e+06	6.55224e+06
0	PE(18:1_22:6)+Na	PE(40:7)+Na	PE	(18:1_22:6)	(18:1)	(22:6)		812.52	C45 H76 O8 N1 P1 Na1	0.572883	0.813194	-2.92248e+06	-101278	6.84235e+06	3.91987e+06	542156	440878	31.854	31.854	47.8941	23.0717	37.9433	31.5105	0.98	0.97	542116	436842	2.63389e+06	3.07527e+06	2.99588e+06	3.02204e+06	2.33994e+06	6.84235e+06	3.91987e+06	2.69129e+06	2.4902e+06	2.12376e+06	2.35767e+06	2.81776e+06	240624	305899	249094	326387	218944	542156	440878	257487	251212	214806
0	PE(18:1_22:6)+H	PE(40:7)+H	PE	(18:1_22:6)	(18:1)	(22:6)		790.538	C45 H77 O8 N1 P1	0.496646	0.524179	-3.38209e+07	-2.46056e+06	6.71912e+07	3.33702e+07	5.17118e+06	2.71062e+06	33.8344	33.8344	46.3588	19.9305	44.5597	21.4499	0.99	0.99	20.5561	128.485	3.03065e+07	3.16847e+07	2.4815e+07	3.02892e+07	2.46227e+07	6.71912e+07	3.33702e+07	3.24991e+07	2.46131e+07	1.88992e+07	2.52897e+07	2.7998e+07	2.40357e+06	2.56277e+06	1.83171e+06	2.5889e+06	1.95441e+06	5.17118e+06	2.71062e+06	2.53148e+06	2.2186e+06	1.39806e+06
0	PE(18:1_22:6)-H	PE(40:7)-H	PE	(18:1_22:6)	(18:1)	(22:6)		788.524	C45 H75 O8 N1 P1	0.490116	0.516494	-1.93268e+07	-1.38899e+06	3.79042e+07	1.85775e+07	2.87275e+06	1.48376e+06	33.8344	33.8344	41.3887	11.852	41.5606	16.8054	0.97	0.98	76.5411	6.7396	1.68914e+07	1.93915e+07	1.65368e+07	1.7438e+07	1.57092e+07	3.79042e+07	1.85775e+07	1.75127e+07	1.59715e+07	1.29527e+07	1.65521e+07	1.74621e+07	1.3217e+06	1.46831e+06	1.34932e+06	1.23193e+06	1.14329e+06	2.87275e+06	1.34557e+06	1.33181e+06	1.19034e+06	868470
0	PE(18:1e_22:6)-H	PE(40:7e)-H	PE	(18:1e_22:6)	(18:1e)	(22:6)		774.544	C45 H77 O7 N1 P1	0.678011	0.769509	-2.91657e+06	-191791	9.05799e+06	6.14142e+06	832097	640306	35.1649	35.1649	43.2716	19.9456	36.7131	21.4403	0.79	0.9	23.1034	21.869	4.31148e+06	6.23659e+06	3.33978e+06	4.17117e+06	3.44267e+06	9.05799e+06	6.14142e+06	5.85229e+06	4.06918e+06	3.64301e+06	4.75567e+06	4.83305e+06	542885	656091	343808	397003	370582	832097	640306	613089	425593	380311
0	PE(40:7e)+H	PE(40:7e)+H	PE	(18:1e_22:6)	(18:1e)	(22:6)		776.559	C45 H79 O7 N1 P1	0.729751	0.581557	-5.26338e+06	-890743	1.9476e+07	1.42127e+07	2.12871e+06	1.23796e+06	35.1649	35.1649	42.1907	30.9148	49.4988	24.8075	0.81	0.84	8.45676	51.0954	1.22437e+07	1.21366e+07	6.99713e+06	8.18058e+06	7.63646e+06	1.9476e+07	1.15663e+07	1.42127e+07	7.14135e+06	6.25411e+06	8.93363e+06	8.9445e+06	883534	1.28706e+06	709691	817108	770702	2.12871e+06	1.11677e+06	1.23796e+06	703894	651415
0	PE(18:1e_22:6)-H	PE(40:7e)-H	PE	(18:1e_22:6)	(18:1e)	(22:6)		774.544	C45 H77 O7 N1 P1	0.555087	0.609994	-5.4673e+07	-3.76537e+06	1.22885e+08	6.82118e+07	9.65464e+06	5.88927e+06	36.7306	36.7306	39.1035	16.7266	35.657	18.0054	0.96	0.95	22.9202	7.0598e+06	5.61656e+07	6.84273e+07	5.24477e+07	5.71742e+07	5.66352e+07	1.22885e+08	6.59156e+07	6.82118e+07	5.18199e+07	4.27385e+07	5.41887e+07	6.11584e+07	5.03575e+06	5.88178e+06	4.11459e+06	4.68691e+06	4.74762e+06	9.65464e+06	5.50418e+06	5.88927e+06	4.36319e+06	3.57605e+06
0	PE(40:7e)+Na	PE(40:7e)+Na	PE	(18:1e_22:6)	(18:1e)	(22:6)		798.541	C45 H78 O7 N1 P1 Na1	0.960884	0.802888	-433117	-213763	1.10725e+07	1.06394e+07	1.08448e+06	870714	36.7306	36.7306	12.3404	16.3507	15.3039	15.3667	0.97	0.96	31.0238	17.2306	1.06197e+07	1.06637e+07	1.04502e+07	1.10725e+07	7.68501e+06	1.0849e+07	9.23378e+06	1.06394e+07	7.20463e+06	7.61782e+06	7.13664e+06	8.85392e+06	1.023e+06	796400	1.018e+06	955267	721928	1.08448e+06	815550	870714	622449	648698
0	PE(18:1p_22:6)+H	PE(40:7p)+H	PE	(18:1p_22:6)	(18:1p)	(22:6)		774.543	C45 H77 O7 N1 P1	0.573025	0.556482	-1.31492e+07	-1.16853e+06	3.07961e+07	1.7647e+07	2.63469e+06	1.46616e+06	34.914	34.914	40.4243	23.4813	47.0846	22.6518	1	0.98	25.4968	21.5519	1.6091e+07	1.64064e+07	1.1993e+07	1.39448e+07	1.33789e+07	3.07961e+07	1.7647e+07	1.59149e+07	1.26049e+07	9.07375e+06	1.2371e+07	1.70113e+07	1.22922e+06	1.34541e+06	989087	1.08833e+06	900911	2.63469e+06	1.14718e+06	1.46616e+06	1.06255e+06	747008
0	PE(18:2_22:6)-H	PE(40:8)-H	PE	(18:2_22:6)	(18:2)	(22:6)		786.508	C45 H73 O8 N1 P1	0.409531	0.48941	-3.00512e+06	-192686	5.08938e+06	2.08426e+06	377379	184693	32.1833	32.1833	63.5456	17.5762	49.08	14.1939	0.94	0.97	377048	184563	1.63361e+06	2.22428e+06	1.50203e+06	1.61926e+06	1.38398e+06	5.08938e+06	1.97956e+06	2.00439e+06	1.50117e+06	1.34217e+06	1.61518e+06	2.08426e+06	133886	239827	132684	151021	149134	377379	153244	155531	141360	121956
0	PE(18:2_22:6)+H	PE(40:8)+H	PE	(18:2_22:6)	(18:2)	(22:6)		788.522	C45 H75 O8 N1 P1	0.580143	0.556881	-2.48996e+06	-248833	5.93049e+06	3.44053e+06	561548	312715	32.1833	32.1833	39.3031	17.7514	47.1585	21.1127	0.95	0.96	627433	339787	2.91889e+06	3.60762e+06	2.6414e+06	3.16917e+06	2.128e+06	5.93049e+06	3.44053e+06	3.31616e+06	2.58517e+06	2.36713e+06	2.2741e+06	2.63468e+06	205799	297187	236457	282953	179091	561548	312715	265283	231595	179618
0	PE(40:8e)-H	PE(40:8e)-H	PE	(40:8e)	(40:8e)			772.529	C45 H75 O7 N1 P1	0.690953	0.726817	-4.20473e+06	-299918	1.36055e+07	9.40076e+06	1.09787e+06	797947	34.9067	34.9067	34.8749	22.938	37.5428	26.9499	0.98	0.94	17.2823	16.995	6.55348e+06	8.70809e+06	7.35803e+06	6.53989e+06	6.04966e+06	1.36055e+07	8.04182e+06	9.40076e+06	6.56101e+06	4.81914e+06	6.10837e+06	8.01878e+06	509858	644357	510916	575358	454232	1.09787e+06	565942	797947	447241	374768
0	PE(41:2e)+H	PE(41:2e)+H	PE	(41:2e)	(41:2e)			800.653	C46 H91 O7 N1 P1	1.20294	0.4864	341309	-72345.2	1.6818e+06	2.02311e+06	140859	68514	42.261	42.261	46.9216	49.291	54.0336	22.1596	0.71	0.88	2.13946	2.38756	219004	1.60159e+06	1.64202e+06	952106	1.16651e+06	1.6818e+06	2.02311e+06	1.25153e+06	1.08148e+06	267863	1.70244e+06	1.04622e+06	37992.3	64021.5	50629	54356.5	60642.2	140859	60703.5	63860.5	60395.4	32978.4
0	PE(42:1)+H	PE(42:1)+H	PE	(42:1)	(42:1)			830.663	C47 H93 O8 N1 P1	0.399261	0.391846	-2.92034e+06	-262267	4.86125e+06	1.94091e+06	431251	168984	42.367	42.367	91.3025	40.1749	87.2967	30.3335	0.99	0.97	423387	166802	842423	1.42524e+06	727351	1.00107e+06	1.44966e+06	4.86125e+06	974112	1.60619e+06	1.04415e+06	591235	1.94091e+06	1.79097e+06	77872.7	135645	63521.4	96982.3	139929	431251	131262	129221	106665	63661.7
0	PE(20:4_22:6)-H	PE(42:10)-H	PE	(20:4_22:6)	(20:4)	(22:6)		810.508	C47 H73 O8 N1 P1	0.509603	0.524955	-2.07849e+06	-182780	4.23838e+06	2.15989e+06	384765	201984	31.8415	31.8415	58.3322	21.9789	56.7928	23.0135	0.97	0.96	96.948	24.2247	1.42237e+06	1.39193e+06	1.57653e+06	1.49649e+06	1.49287e+06	4.23838e+06	2.15989e+06	1.45331e+06	1.4248e+06	1.12387e+06	1.54323e+06	1.62169e+06	128641	120200	165602	136834	139662	384765	201984	136627	134806	106735
0	PE(20:4_22:6)+H	PE(42:10)+H	PE	(20:4_22:6)	(20:4)	(22:6)		812.522	C47 H75 O8 N1 P1	0.56315	0.856758	-3.04075e+06	-73711	6.96062e+06	3.91987e+06	514589	440878	31.8415	31.8415	48.0862	21.7542	33.9825	30.0448	0.99	0.97	542116	436842	2.63389e+06	3.08017e+06	3.0244e+06	3.02204e+06	2.46715e+06	6.96062e+06	3.91987e+06	2.69231e+06	2.4902e+06	2.17329e+06	2.5321e+06	2.88536e+06	240624	307706	249147	326387	234754	514589	440878	256715	251212	215260
0	PE(18:1_24:1)-H	PE(42:2)-H	PE	(18:1_24:1)	(18:1)	(24:1)		826.633	C47 H89 O8 N1 P1	0.398993	0.409297	-1.66231e+06	-122216	2.76587e+06	1.10356e+06	206899	84683.1	40.918	40.918	77.2132	32.0209	73.5676	26.1844	0.99	0.97	25.1427	11.1483	590766	900332	534411	655431	1.14088e+06	2.76587e+06	726594	920905	629600	449460	1.08741e+06	1.10356e+06	44782.4	69747.1	36769.9	55384.7	107176	206899	62078.1	75825.3	46489.2	43968.5
0	PE(18:1p_24:1)+H	PE(42:2p)+H	PE	(18:1p_24:1)	(18:1p)	(24:1)		812.653	C47 H91 O7 N1 P1	0.456809	0.485226	-8.71582e+06	-599886	1.60456e+07	7.32978e+06	1.16534e+06	565452	41.728	41.728	63.2163	28.3915	62.6996	28.9759	0.98	0.96	113.783	27.7205	4.45674e+06	7.45768e+06	4.13796e+06	4.50807e+06	6.46981e+06	1.60456e+07	4.74712e+06	7.32978e+06	4.8548e+06	3.25403e+06	6.81206e+06	6.86592e+06	307423	562786	324803	318391	477258	1.16534e+06	340527	565452	339318	247428
0	PE(18:2e_24:1)-H	PE(42:3e)-H	PE	(18:2e_24:1)	(18:2e)	(24:1)		810.638	C47 H89 O7 N1 P1	0.439356	0.505998	-4.59865e+06	-281440	8.20245e+06	3.60379e+06	569713	288274	41.7239	41.7239	66.3614	29.3581	63.369	32.3602	0.98	0.93	17.3039	14.9587	2.23274e+06	3.47779e+06	2.07404e+06	2.17143e+06	3.10726e+06	8.20245e+06	2.21837e+06	3.57845e+06	2.52824e+06	1.6026e+06	3.60379e+06	3.36771e+06	179046	248627	154916	141589	224749	569713	155419	288274	186775	121542
0	PE(42:4e)-H	PE(42:4e)-H	PE	(42:4e)	(42:4e)			808.623	C47 H87 O7 N1 P1	0.618141	0.54253	-901489	-86882.6	2.36079e+06	1.4593e+06	189920	103037	40.515	40.515	53.3661	36.7616	59.8429	38.3154	0.91	0.76	188484	4.49912	738584	981748	1.05605e+06	647546	1.1927e+06	2.36079e+06	792680	931318	767681	461218	1.4593e+06	1.07864e+06	52708.3	88820.5	57394.4	49159.7	94844.3	189920	48893.1	78136	72687.4	29678.9
0	PE(20:0p_22:4)+H	PE(42:4p)+H	PE	(20:0p_22:4)	(20:0p)	(22:4)		808.621	C47 H87 O7 N1 P1	0.411469	0.432006	-2.31556e+06	-241840	3.93448e+06	1.61891e+06	425780	183940	40.0708	40.0708	75.8863	20.5409	71.29	29.8462	0.96	0.95	2.96417	5.03039	948677	1.0461e+06	727467	1.19382e+06	1.57297e+06	3.93448e+06	1.31868e+06	1.17094e+06	1.29356e+06	834399	1.61891e+06	1.40392e+06	110478	152080	100809	101895	163844	425780	118191	148916	114535	74574.9
0	PE(42:6)-H	PE(42:6)-H	PE	(42:6)	(42:6)			818.571	C47 H81 O8 N1 P1	0.990288	1.25547	-8552.15	19706.1	880588	872036	77137.2	96843.4	37.187	37.187	49.366	79.8424	49.8175	83.927	0.76	0.89	0.971414	6.41365	327909	575534	143954	548797	565929	880588	236033	408426	249925	59299.7	872036	271846	27163.5	57600.4	16122.7	38769.4	45595	77137.2	28045.8	32905	17994.3	11871.4
0	PE(42:6e)+H	PE(42:6e)+H	PE	(42:6e)	(42:6e)			806.606	C47 H85 O7 N1 P1	0.468553	0.460517	-1.52875e+07	-1.16352e+06	2.87658e+07	1.34783e+07	2.15673e+06	993211	38.277	38.277	61.0749	34.6706	61.5634	33.4716	0.93	0.96	3.36105	1.01407e+06	8.88549e+06	1.45328e+07	8.00036e+06	7.30601e+06	1.18643e+07	2.87658e+07	9.35527e+06	1.34783e+07	8.00099e+06	4.56445e+06	1.3033e+07	1.27202e+07	680046	1.07783e+06	630369	519969	842358	2.15673e+06	773535	938875	595195	340092
0	PE(20:3_22:6)-H	PE(42:9)-H	PE	(20:3_22:6)	(20:3)	(22:6)		812.524	C47 H75 O8 N1 P1	0.580683	0.391913	-737471	-104527	1.75874e+06	1.02127e+06	171894	67367.5	32.858	32.858	54.548	45.0069	55.0135	10.4456	0.94	0.99	1.91007	0.903581	737186	686603	679397	822864	422388	1.75874e+06	1.02127e+06	663358	324709	340578	548951	885146	58451	68258.7	61378.4	63538.7	62957.4	171894	67367.5	55906.1	59170.6	49084.7
0	PE(22:4_22:6)-H	PE(44:10)-H	PE	(22:4_22:6)	(22:4)	(22:6)		838.539	C49 H77 O8 N1 P1	0.571566	0.462072	-3.83367e+06	-488669	8.9481e+06	5.11443e+06	908428	419759	33.6203	33.6203	47.285	20.1067	54.6991	19.4776	0.98	0.98	24.0076	47.3109	3.48586e+06	3.51281e+06	3.81076e+06	3.96282e+06	3.64672e+06	8.9481e+06	5.11443e+06	3.15792e+06	3.72675e+06	3.00197e+06	3.6558e+06	3.62767e+06	345966	284724	350934	365057	329566	908428	387933	242087	363205	290220
0	PE(22:5_22:6)-H	PE(44:11)-H	PE	(22:5_22:6)	(22:5)	(22:6)		836.524	C49 H75 O8 N1 P1	0.445437	0.448141	-2.58122e+06	-233466	4.65451e+06	2.07329e+06	423054	189588	32.1836	32.1836	62.2213	22.638	62.2936	23.8588	0.97	0.94	475780	172284	1.70932e+06	1.49334e+06	1.39984e+06	1.56593e+06	1.50144e+06	4.65451e+06	1.84463e+06	1.76906e+06	1.17509e+06	1.1827e+06	1.74532e+06	2.07329e+06	132420	142160	135313	140676	144265	423054	176086	159600	100118	111937
0	PE(44:11)+H	PE(44:11)+H	PE	(22:5_22:6)	(22:5)	(22:6)		838.538	C49 H77 O8 N1 P1	0.584315	0.490878	-1.90122e+06	-340644	4.5737e+06	2.67248e+06	669081	328437	32.1836	32.1836	58.1916	34.9067	47.3515	17.5685	0.88	0.95	1.78779	4.96267	2.17194e+06	2.33666e+06	1.30255e+06	1.27284e+06	1.37732e+06	4.5737e+06	2.67248e+06	1.87404e+06	1.07607e+06	1.07355e+06	1.97981e+06	2.17924e+06	335273	329990	247237	253026	241045	669081	328437	304044	236324	203949
0	PE(22:5_22:6)-H	PE(44:11)-H	PE	(22:5_22:6)	(22:5)	(22:6)		836.524	C49 H75 O8 N1 P1	0.33534	0.377049	-1.25467e+06	-99419.2	1.88769e+06	633016	159594	60174.6	32.856	32.856	81.871	29.8811	83.6508	32.9346	0.96	0.97	16.0543	3.68473	259358	212017	733167	686287	662317	1.88769e+06	409541	245201	606059	450741	509116	633016	18955.3	19799.9	67417.4	60854.9	45531.2	159594	28311	23795	51108.1	41805.2
0	PE(22:6_22:6)-H	PE(44:12)-H	PE	(22:6_22:6)	(22:6)	(22:6)		834.508	C49 H73 O8 N1 P1	0.573063	0.564962	-3.39647e+06	-321970	7.95542e+06	4.55896e+06	740098	418127	31.4292	31.4292	48.0702	20.0494	49.217	19.8777	0.94	0.93	25.105	60.4193	2.91902e+06	3.55129e+06	3.46729e+06	3.56967e+06	2.80491e+06	7.95542e+06	4.55896e+06	3.01069e+06	3.11416e+06	2.66117e+06	3.2146e+06	3.79627e+06	271067	353224	349101	299711	236081	740098	418127	310861	272233	252201
0	PE(22:6_22:6)+H	PE(44:12)+H	PE	(22:6_22:6)	(22:6)	(22:6)		836.522	C49 H75 O8 N1 P1	0.588303	0.628665	-6.64767e+06	-549917	1.6147e+07	9.4993e+06	1.48092e+06	931002	31.4292	31.4292	48.254	23.6804	45.4489	23.9114	0.96	0.98	82.9868	930815	6.65953e+06	6.88249e+06	7.07046e+06	6.98064e+06	5.3742e+06	1.6147e+07	9.4993e+06	5.96814e+06	5.77747e+06	5.25701e+06	5.82224e+06	7.02106e+06	638396	727754	727627	615440	489526	1.48092e+06	931002	563600	505856	567997
0	PE(44:12)+Na	PE(44:12)+Na	PE	(22:6_22:6)	(22:6)	(22:6)		858.504	C49 H74 O8 N1 P1 Na1	0.779258	0.630356	-303540	-56963.3	1.37509e+06	1.07155e+06	154103	97140	31.4292	31.4292	47.1523	38.9702	43.4833	24.899	0.91	0.95	36.9103	96889.8	590551	609330	889451	589339	390514	1.37509e+06	1.07155e+06	523143	399810	575460	475590	625301	92772	72464.8	92360.2	68900.8	41631.1	154103	97140	69141	48135.7	64441.9
0	PG(16:0_18:1)-H	PG(34:1)-H	PG	(16:0_18:1)	(16:0)	(18:1)		747.518	C40 H76 O10 N0 P1	0.503082	0.640219	-3.67016e+06	-210617	7.38584e+06	3.71568e+06	585404	374787	33.4339	33.4339	47.3971	20.3002	43.5792	24.7999	0.9	0.88	-0.144235	0.35001	3.77377e+06	5.25103e+06	2.02578e+06	2.73508e+06	3.41557e+06	7.38584e+06	3.04617e+06	3.63087e+06	2.13029e+06	2.53894e+06	3.71568e+06	3.08601e+06	304208	358755	181574	270693	242904	585404	374787	261497	168301	252791
0	PI(34:0)-H	PI(34:0)-H	PI	(34:0)	(34:0)			837.55	C43 H82 O13 N0 P1	0.625073	0.53579	-1.24938e+06	-133170	3.33232e+06	2.08294e+06	286874	153704	34.727	34.727	40.6452	46.678	52.2017	33.3133	0.69	0.81	2.9788	2.25505	1.78923e+06	1.82841e+06	947694	1.61829e+06	2.06357e+06	3.33232e+06	2.08294e+06	1.5923e+06	346558	888675	1.84373e+06	1.59069e+06	101994	128351	87461.6	102262	142806	286874	148423	138252	60467.4	77401.7
0	PI(16:0_18:1)+K	PI(34:1)+K	PI	(16:0_18:1)	(16:0)	(18:1)		875.505	C43 H81 O13 N0 P1 K1	0.739334	1.19885	-5.38153e+06	897377	2.06453e+07	1.52638e+07	4.51283e+06	5.41021e+06	47.524	47.524	51.6081	63.2457	40.2704	61.3774	0.6	0	4.43011e+06	5.64887e+06	1.04519e+07	1.93816e+07	4250441	1.07522e+07	8.68243e+06	2.06453e+07	1.52638e+07	6.88948e+06	2.49601e+06	3.14885e+06	1.08569e+07	7.04305e+06	2.94629e+06	4.39131e+06	1.19226e+06	4.16675e+06	2.44796e+06	4.51283e+06	5.41021e+06	1.91712e+06	1.00284e+06	1.4524e+06
0	PI(18:0_18:0)+K	PI(36:0)+K	PI	(18:0_18:0)	(18:0)	(18:0)		905.552	C45 H87 O13 N0 P1 K1	1.47411	0.880638	3.17458e+06	-250969	6.69594e+06	9.87052e+06	2.10259e+06	1.85162e+06	49.171	49.171	62.2105	71.9595	66.0918	40.9692	0.87	0.48	8.12199	1.82375e+06	4.4021e+06	5.05356e+06	6.69594e+06	3.97389e+06	17452.4	2.26484e+06	9.87052e+06	3.27002e+06	3.30377e+06	2.01498e+06	2.25828e+06	3.61564e+06	1.39123e+06	1.47873e+06	1.75252e+06	2.10259e+06	7458.29	488095	1.85162e+06	600626	1239906	930055
0	PI(18:0_18:1)+K	PI(36:1)+K	PI	(18:0_18:1)	(18:0)	(18:1)		903.536	C45 H85 O13 N0 P1 K1	0.825402	0.825378	-2.11453e+06	-447320	1.21108e+07	9.99632e+06	2.56164e+06	2.11432e+06	48.4783	48.4783	55.0784	89.8835	36.6606	49.4932	0.56	0.77	2.41468	2.11394e+06	3.43222e+06	1.21108e+07	4.54517e+06	5.35017e+06	3.46362e+06	6.67768e+06	8.68582e+06	9.99632e+06	1.58736e+06	2.69362e+06	1.84378e+06	1.3135e+06	809204	2.56164e+06	2.17745e+06	1.96765e+06	1.25146e+06	2.32898e+06	1.66752e+06	2.11432e+06	705494	1.30548e+06
0	PI(18:1_18:1)+K	PI(36:2)+K	PI	(18:1_18:1)	(18:1)	(18:1)		901.52	C45 H83 O13 N0 P1 K1	0.694667	0.968259	-4.8065e+06	-62555.1	1.57418e+07	1.09353e+07	1.97078e+06	1.90822e+06	47.712	47.712	78.2281	70.1173	41.6033	55.6743	0.86	0.92	8.90003	1.69624e+06	3.00163e+06	1.57418e+07	3.9459e+06	9.08999e+06	1.45403e+06	6.80551e+06	1.03186e+07	5.06389e+06	1.09353e+07	85729.2	4.42223e+06	4.28292e+06	1.28693e+06	1.97078e+06	1.15436e+06	1.25849e+06	367693	1.41643e+06	1.78175e+06	1.90822e+06	1.69901e+06	38616.8
0	PI(18:0_20:4)-H	PI(38:4)-H	PI	(18:0_20:4)	(18:0)	(20:4)		885.55	C47 H82 O13 N0 P1	1.2453	1.11988	4.36415e+06	204358	1.77913e+07	2.21554e+07	1.7047e+06	1.90906e+06	33.5014	33.5014	37.5119	72.3694	40.5113	67.5737	0.96	0.96	148.955	70.4554	1.77913e+07	1.71163e+07	3.74998e+06	1.45026e+07	1.61581e+07	1.35073e+07	2.21554e+07	6.62657e+06	4.68197e+06	8.91318e+06	2.06909e+07	4.14036e+06	1.64908e+06	1.7047e+06	328053	1.3553e+06	1.35093e+06	1.07223e+06	1.90906e+06	634802	400667	872046
0	PI(18:0_20:4)+NH4	PI(38:4)+NH4	PI	(18:0_20:4)	(18:0)	(20:4)		904.591	C47 H87 O13 N1 P1	1.06039	1.13473	1.01357e+06	206738	1.67839e+07	1.77975e+07	1.53452e+06	1.74125e+06	33.5014	33.5014	38.3605	68.2971	38.1522	71.0002	0.97	0.96	1.49345e+06	76.9742	1.67839e+07	1.40879e+07	3.23236e+06	1.26728e+07	1.25746e+07	1.23193e+07	1.77904e+07	6.61628e+06	4.07358e+06	7.72668e+06	1.77975e+07	3.51099e+06	1.53452e+06	1.36671e+06	304099	1.21981e+06	1.09295e+06	1.2983e+06	1.73271e+06	615275	352599	668441
0	PI(18:1_20:4)-H	PI(38:5)-H	PI	(18:1_20:4)	(18:1)	(20:4)		883.534	C47 H80 O13 N0 P1	0.800481	0.891795	-825578	-22926.2	4.13783e+06	3.31225e+06	211878	188951	31.4326	31.4326	44.4761	47.995	44.6265	48.7369	0.57	0.86	10.1734	11.1748	1.89566e+06	2.12337e+06	1.22716e+06	1.9109e+06	2.05926e+06	4.13783e+06	3.31225e+06	1.15394e+06	1.11283e+06	1.47717e+06	2.58848e+06	1.49924e+06	95612.7	101797	63346.6	106119	102311	211878	188951	62195.3	68640.9	71272.6
0	PI(18:1_20:4)+NH4	PI(38:5)+NH4	PI	(18:1_20:4)	(18:1)	(20:4)		902.575	C47 H85 O13 N1 P1	1.67811	1.56051	541975	42992.2	799248	1.34122e+06	76702.1	119694	31.4326	31.4326	41.4246	94.5082	35.2341	69.8133	0.98	0.99	68895.2	118531	799248	720235	102248	716636	754126	707805	1.34122e+06	224018	98833.5	484723	1.08443e+06	128974	69939.4	76702.1	18044.6	67212	70817.7	72880.5	119694	36103.3	19105.3	49593.8
0	PMe(40:5)-H	PMe(40:5)-H	PMe	(40:5)	(40:5)			763.528	C44 H76 O8 N0 P1	1.00873	1.46748	75350.7	289610	8.62707e+06	8.70242e+06	619511	909121	36.7319	36.7319	21.4342	28.5656	15.4144	36.4581	0.99	0.99	676238	73.1705	4.87238e+06	7.59269e+06	7.18246e+06	5.20693e+06	7.29152e+06	8.62707e+06	4.71891e+06	7.84667e+06	4.74668e+06	4.77281e+06	7.34244e+06	8.70242e+06	419195	547111	441488	459223	550472	619511	395305	616698	378723	438715
0	PMe(22:4_22:4)-H	PMe(44:8)-H	PMe	(22:4_22:4)	(22:4)	(22:4)		813.544	C48 H78 O8 N0 P1	0.735051	0.669438	-1.10541e+06	-125467	4.17215e+06	3.06674e+06	379556	254089	36.5763	36.5763	25.7089	23.7368	28.376	19.5372	0.98	0.98	6.13637	5.0242	2.08918e+06	3.22237e+06	3.2258e+06	2.20622e+06	2.95931e+06	4.17215e+06	1.95645e+06	3.04353e+06	1.9508e+06	1.88882e+06	2.85746e+06	3.06674e+06	196170	218454	229766	193213	253066	379556	219288	254089	169425	151567
0	PS(16:0_18:1)-H	PS(34:1)-H	PS	(16:0_18:1)	(16:0)	(18:1)		760.513	C40 H75 O10 N1 P1	1.1503	0.701498	1.55628e+06	-209190	1.03544e+07	1.19106e+07	700797	491607	33.2975	33.2975	29.5835	36.874	41.9686	31.089	0.7	0.76	11.2165	12.7425	8.99332e+06	9.83793e+06	3.77877e+06	7.62497e+06	1.03544e+07	1.01752e+07	1.19106e+07	7.83227e+06	5.41004e+06	5.88411e+06	1.02307e+07	4.93848e+06	311005	414677	194585	372531	413442	700797	489651	307358	248667	256194
0	PS(16:0_18:1)+H	PS(34:1)+H	PS	(16:0_18:1)	(16:0)	(18:1)		762.528	C40 H77 O10 N1 P1	0.628293	0.716997	-6.68582e+06	-222835	1.79868e+07	1.1301e+07	787393	564559	33.2975	33.2975	49.7228	29.2893	40.241	26.6405	0.66	0.75	0.935617	20.2591	9.56878e+06	1.06178e+07	4.35207e+06	1.00199e+07	5.51419e+06	1.79868e+07	1.07012e+07	6.01449e+06	6.56196e+06	6.00969e+06	1.1301e+07	7.98411e+06	437354	466113	218132	453288	393104	787393	488378	427317	301118	283291
0	PS(17:0_18:1)-H	PS(35:1)-H	PS	(17:0_18:1)	(17:0)	(18:1)		774.529	C41 H77 O10 N1 P1	0.570638	0.634415	-1.81143e+06	-90632.6	4.21889e+06	2.40746e+06	247911	157279	34.3802	34.3802	55.3279	29.6876	43.971	24.753	0.96	0.73	7.27999	1.28721	1.85913e+06	1.7052e+06	899315	1.86852e+06	1.67554e+06	4.21889e+06	2.11861e+06	1.7128e+06	1.11719e+06	1.22794e+06	2.40746e+06	1.55586e+06	125654	125124	72103.1	111436	125740	247911	157279	88315.9	96394.1	85730.6
0	PS(18:0_18:0)+Na	PS(36:0)+Na	PS	(18:0_18:0)	(18:0)	(18:0)		814.557	C42 H82 O10 N1 P1 Na1	0.530583	0.567293	-8.40101e+06	-445948	1.78967e+07	9.49568e+06	1.0306e+06	584653	34.5809	34.5809	62.5065	26.841	47.6693	27.127	0.73	0.81	72.0698	2.88524	7.02712e+06	7.0336e+06	3.29827e+06	1.00811e+07	4.74728e+06	1.78967e+07	6.58025e+06	5.09333e+06	5.37044e+06	4.9615e+06	9.49568e+06	6.46948e+06	476219	491547	252049	485291	515449	1.0306e+06	390117	386130	263566	334796
0	PS(18:0_18:1)+Na	PS(36:1)+Na	PS	(18:0_18:1)	(18:0)	(18:1)		812.541	C42 H80 O10 N1 P1 Na1	0.712119	0.623674	-1.00843e+07	-907765	3.50295e+07	2.49452e+07	2.41218e+06	1.50441e+06	33.8367	33.8367	40.8315	36.2627	53.7191	33.7142	0.89	0.89	8.05865	11.3671	2.30741e+07	2.4116e+07	8.80402e+06	1.89606e+07	1.74473e+07	3.50295e+07	2.49452e+07	1.96171e+07	1.09836e+07	9.5557e+06	1.90086e+07	1.3572e+07	1.30178e+06	1.18144e+06	364163	1.09473e+06	1.05839e+06	2.41218e+06	1.50441e+06	892865	624657	663369
0	PS(18:0_18:1)-H	PS(36:1)-H	PS	(18:0_18:1)	(18:0)	(18:1)		788.545	C42 H79 O10 N1 P1	0.737683	0.602063	-9.91201e+07	-7.66877e+06	3.77864e+08	2.78743e+08	1.92713e+07	1.16025e+07	35.4159	35.4159	42.9183	43.9982	48.315	29.466	0.88	0.85	218.957	93.4983	1.86619e+08	2.78353e+08	9.68003e+07	1.78359e+08	2.27273e+08	3.77864e+08	2.61079e+08	1.14478e+08	9.09875e+07	1.33019e+08	2.78743e+08	1.94695e+08	8.19755e+06	1.11211e+07	4.33893e+06	8.57666e+06	1.03595e+07	1.92713e+07	1.03744e+07	7.47134e+06	5735257	5.73105e+06
0	PS(18:0_18:1)+H	PS(36:1)+H	PS	(18:0_18:1)	(18:0)	(18:1)		790.559	C42 H81 O10 N1 P1	0.595388	0.626471	-1.66365e+08	-7.89318e+06	4.11172e+08	2.44807e+08	2.11314e+07	1.32382e+07	35.4159	35.4159	47.1861	29.2801	42.262	26.7052	0.8	0.76	11.5095	9.74142	1.99129e+08	2.54344e+08	9.05324e+07	1.75139e+08	2.24414e+08	4.11172e+08	2.28775e+08	1.96298e+08	1.27963e+08	1.14644e+08	2.44807e+08	1.69366e+08	1.20925e+07	1.47462e+07	5.20908e+06	9.9079e+06	1.19949e+07	2.11314e+07	1.26279e+07	1.15312e+07	7.54893e+06	6.5395e+06
0	PS(36:1)+Na	PS(36:1)+Na	PS	(18:0_18:1)	(18:0)	(18:1)		812.541	C42 H80 O10 N1 P1 Na1	1.04728	0.903869	1.0446e+06	-143551	2.2094e+07	2.31386e+07	1.49328e+06	1.34973e+06	35.4159	35.4159	14.575	27.7573	18.0658	20.2123	0.89	0.69	5.53983	9.82019	1.7874e+07	2.0498e+07	1.44529e+07	1.73122e+07	2.00385e+07	2.2094e+07	1.88528e+07	1.23512e+07	1.43706e+07	1.10708e+07	2.31386e+07	1.73149e+07	1.3209e+06	1.49328e+06	852249	1.11052e+06	1.33335e+06	1.27432e+06	1.21856e+06	1.34973e+06	893754	771808
0	PS(18:0_18:1)-H	PS(36:1)-H	PS	(18:0_18:1)	(18:0)	(18:1)		788.545	C42 H79 O10 N1 P1	1.404	1.3273	1.01599e+06	118783	2.51481e+06	3.53079e+06	362922	481705	36.3944	36.3944	41.3741	79.0429	35.2812	64.1589	0	0	0	0	936546	2.51481e+06	763002	1.72797e+06	1.48205e+06	1.71222e+06	3.53079e+06	1.0866e+06	783282	895184	616396	1.32569e+06	173895	362922	127502	327995	306278	266907	481705	172964	188012	112945
0	PS(18:0_18:1)+H	PS(36:1)+H	PS	(18:0_18:1)	(18:0)	(18:1)		790.559	C42 H81 O10 N1 P1	0.971964	0.722817	-1.36671e+06	-479615	4.87492e+07	4.73825e+07	1.73032e+06	1.2507e+06	36.3944	36.3944	41.673	31.9583	41.2516	35.0445	0.91	0.82	1.0484	2.76728	3.80794e+07	4.50227e+07	1.55356e+07	3.11075e+07	1.85271e+07	4.87492e+07	4.51701e+07	3.59904e+07	2.41813e+07	2.22122e+07	4.73825e+07	2.77054e+07	985697	1.07406e+06	445092	801072	1.1323e+06	1.73032e+06	1.22676e+06	933493	659416	522292
0	PS(18:0_18:1)-H	PS(36:1)-H	PS	(18:0_18:1)	(18:0)	(18:1)		788.545	C42 H79 O10 N1 P1	1.31262	1.04891	4.67026e+06	18362.4	1.49391e+07	1.96094e+07	375467	393829	37.1307	37.1307	136.301	130.846	77.3953	62.7255	0.97	0.53	2.25489	-0.024873	1.49391e+07	1.70592e+06	1.03813e+07	436618	516519	77724	1.81626e+06	1.96094e+07	1.51084e+07	553335	1.70731e+06	339931	375467	236308	227630	80751.5	88639.8	17795.6	211026	356686	393829	90650.3
0	PS(18:1_18:1)-H	PS(36:2)-H	PS	(18:1_18:1)	(18:1)	(18:1)		786.529	C42 H77 O10 N1 P1	0.62048	0.589036	-1.07028e+07	-868625	2.82009e+07	1.74981e+07	2.11363e+06	1.24501e+06	33.5969	33.5969	42.5335	24.5258	50.4534	30.113	0.89	0.77	2.09588e+06	8.75121	1.4125e+07	1.63306e+07	7.02484e+06	1.40186e+07	1.90999e+07	2.82009e+07	1.74981e+07	1.26156e+07	1.02364e+07	9.79967e+06	1.70717e+07	1.31274e+07	947805	1.10811e+06	541552	746311	1.03442e+06	2.11363e+06	1.02386e+06	776039	637889	561465
0	PS(18:1_18:1)+H	PS(36:2)+H	PS	(18:1_18:1)	(18:1)	(18:1)		788.544	C42 H79 O10 N1 P1	0.551279	0.636319	-1.85742e+07	-992781	4.13937e+07	2.28195e+07	2.72981e+06	1.73703e+06	33.5969	33.5969	48.1028	28.1459	48.4609	29.8044	0.8	0.95	35.2864	17.0518	1.97676e+07	2.40897e+07	9.34758e+06	1.77558e+07	2.03712e+07	4.13937e+07	2.1835e+07	1.95665e+07	1.21817e+07	1.11358e+07	2.28195e+07	1.70392e+07	1.27357e+06	1.52859e+06	606516	1.13634e+06	1.45357e+06	2.72981e+06	1.73703e+06	1.42559e+06	914313	878599
0	PS(18:0_18:2)+H	PS(36:2)+H	PS	(18:0_18:2)	(18:0)	(18:2)		788.544	C42 H79 O10 N1 P1	0.918722	0.540193	-2.27304e+06	-1.29517e+06	2.79662e+07	2.56931e+07	2.81678e+06	1.5216e+06	34.037	34.037	42.9732	45.6882	40.7705	17.3334	0.98	0.98	16.2781	3.57227	1.41429e+07	1.59788e+07	6.55197e+06	2.79662e+07	2.42909e+07	2.51377e+07	1.55918e+07	2.41663e+07	1.00434e+07	1.126e+07	2.56931e+07	9.09925e+06	1.40515e+06	1.66708e+06	747663	1.51725e+06	1.74593e+06	2.81678e+06	1.44604e+06	1.42427e+06	929832	1.20241e+06
0	PS(36:4e)-H	PS(36:4e)-H	PS	(36:4e)	(36:4e)			768.518	C42 H75 O9 N1 P1	0.805585	0.801306	-2.20221e+06	-202850	1.13274e+07	9.12517e+06	1.02091e+06	818065	36.713	36.713	25.0322	25.0348	32.0152	28.1349	0.99	0.99	44.4655	39.6141	6.37904e+06	9.42485e+06	7.30486e+06	6.0875e+06	9.70909e+06	1.13274e+07	5.51829e+06	9.12517e+06	6.13823e+06	4.8483e+06	8.27139e+06	8.36421e+06	643736	660715	467568	462589	853911	1.02091e+06	446390	818065	493894	467987
0	PS(18:0_20:1)+Na	PS(38:1)+Na	PS	(18:0_20:1)	(18:0)	(20:1)		840.573	C44 H84 O10 N1 P1 Na1	0.595078	0.646164	-2.69672e+07	-1.1131e+06	6.65984e+07	3.96313e+07	3.14582e+06	2.03272e+06	35.325	35.325	57.0281	28.4646	39.4918	28.7342	0.76	0.82	20.7751	13.2395	2.51611e+07	2.83819e+07	1.64644e+07	1.92678e+07	3.76877e+07	6.65984e+07	2.94975e+07	3.3458e+07	1.96097e+07	2.12513e+07	3.96313e+07	2.27097e+07	1.72692e+06	2.26786e+06	861611	1613065	1.9064e+06	3.14582e+06	2.03272e+06	1.62093e+06	1.02268e+06	944085
0	PS(18:0_20:1)-H	PS(38:1)-H	PS	(18:0_20:1)	(18:0)	(20:1)		816.576	C44 H83 O10 N1 P1	0.741947	0.778331	-7.73893e+06	-213765	2.99897e+07	2.22508e+07	964343	750578	37.2024	37.2024	46.9544	64.32	43.4957	58.3335	0.83	0.64	9.63784	6.05816	1.31224e+07	2.07897e+07	6.8455e+06	1.29156e+07	1.86809e+07	2.99897e+07	1.49039e+07	1.54589e+07	9.08654e+06	8.7213e+06	2.22508e+07	106326	464047	763262	260321	420704	669451	964343	544909	509592	329060	325840
0	PS(18:0_20:1)+H	PS(38:1)+H	PS	(18:0_20:1)	(18:0)	(20:1)		818.591	C44 H85 O10 N1 P1	0.553092	0.722515	-1.55049e+07	-428949	3.46937e+07	1.91888e+07	1.54585e+06	1.1169e+06	37.2024	37.2024	54.1625	32.6379	49.2902	38.5179	0.54	0.61	16.0952	13.3578	1.51699e+07	1.97743e+07	5.67861e+06	1.37712e+07	1.71382e+07	3.46937e+07	1.44783e+07	1.41285e+07	7.7511e+06	9.68343e+06	1.91888e+07	1.06338e+07	714962	1.05073e+06	334235	578211	896405	1.54585e+06	708974	874872	424083	410265
0	PS(20:1_18:1)-H	PS(38:2)-H	PS	(20:1_18:1)	(20:1)	(18:1)		814.56	C44 H81 O10 N1 P1	0.679343	0.728443	-3.17486e+06	-141788	9.90113e+06	6.72627e+06	522130	380342	35.4946	35.4946	59.8481	30.1409	42.5956	33.0905	0.56	0.74	8.77835	5.8564	4.08434e+06	4.59698e+06	1.413e+06	3.1456e+06	5.93816e+06	9.90113e+06	3.804e+06	4.29039e+06	3.52885e+06	6.72627e+06	6.15004e+06	3.53048e+06	243600	340658	140329	242795	342574	522130	380342	243902	179176	189291
0	PS(18:0_20:2)-H	PS(38:2)-H	PS	(18:0_20:2)	(18:0)	(20:2)		814.56	C44 H81 O10 N1 P1	0.702792	0.726141	-3.84792e+06	-136296	1.29469e+07	9.09899e+06	497687	361391	36.0174	36.0174	59.4645	41.6364	49.9763	30.4569	0.88	0.88	7.32059	6.15153	1.14959e+06	9.33163e+06	5.81986e+06	6.84099e+06	4.67378e+06	1.29469e+07	7.59235e+06	4.75187e+06	2.86747e+06	4.36581e+06	9.09899e+06	4.67054e+06	144155	319093	150272	208179	274766	497687	267256	252409	188187	148329
0	PS(18:0_20:3)+Na	PS(38:3)+Na	PS	(18:0_20:3)	(18:0)	(20:3)		836.541	C44 H80 O10 N1 P1 Na1	0.753458	0.754528	-1.95731e+07	-947906	7.93906e+07	5.98174e+07	3.86156e+06	2.91365e+06	33.5056	33.5056	35.4371	29.549	32.5916	20.8994	0.74	0.77	46.2523	13.0743	5.78257e+07	6.27708e+07	2.79906e+07	5.57823e+07	3.50029e+07	7.93906e+07	5.98174e+07	5.1256e+07	3.32867e+07	3.14541e+07	3.60874e+07	3.16971e+07	3.00197e+06	2.76572e+06	1.49109e+06	2.81891e+06	1.81924e+06	3.86156e+06	2.91365e+06	2.37146e+06	1.79347e+06	1.77354e+06
0	PS(18:0_20:3)-H	PS(38:3)-H	PS	(18:0_20:3)	(18:0)	(20:3)		812.545	C44 H79 O10 N1 P1	0.80044	0.823158	-1.42116e+06	-105724	7.12148e+06	5.70031e+06	597844	492120	34.6352	34.6352	52.2162	34.9108	34.842	32.5517	0.89	0.84	653557	10.1243	2.34474e+06	3.10978e+06	1.44052e+06	4.89198e+06	5.08688e+06	7.12148e+06	4.44343e+06	2.12977e+06	3.16855e+06	3.63731e+06	5.70031e+06	2.79819e+06	343615	339450	199804	351400	433639	597844	395352	292561	237476	208954
0	PS(38:3)+H	PS(38:3)+H	PS	(18:0_20:3)	(18:0)	(20:3)		814.559	C44 H81 O10 N1 P1	0.556102	0.578635	-8.26934e+06	-430629	1.86289e+07	1.03596e+07	1.02199e+06	591357	34.6352	34.6352	55.2968	27.6637	43.3276	26.5463	0.8	0.83	8.60674	4.77524	7.53938e+06	8.01288e+06	3.3489e+06	1.29299e+07	7.5187e+06	1.86289e+07	6.97337e+06	8.82968e+06	5.49487e+06	5.24831e+06	1.03596e+07	9.46237e+06	490388	561645	274099	523392	531183	1.02199e+06	442216	432420	264649	336351
0	PS(18:0_20:3)-H	PS(38:3)-H	PS	(18:0_20:3)	(18:0)	(20:3)		812.545	C44 H79 O10 N1 P1	0.792154	0.612193	-772806	-99710.9	3.71816e+06	2.94535e+06	257115	157404	35.2044	35.2044	59.9371	56.6585	42.9673	29.1796	0.75	0.41	1.60335	1.5602	689729	3.71816e+06	635865	2.30386e+06	3.4522e+06	2.3554e+06	2.73729e+06	659099	1.01001e+06	1.65559e+06	2.94535e+06	1.09622e+06	111507	138496	83390.2	114158	193119	257115	154130	108060	97492.2	70785.8
0	PS(38:3)-H	PS(38:3)-H	PS	(38:3)	(38:3)			812.545	C44 H79 O10 N1 P1	0.532362	0.537613	-4.15659e+06	-334753	8.88848e+06	4.73189e+06	723966	389213	37.685	37.685	50.7662	25.8146	47.5262	25.5465	0.99	0.98	714898	33.8317	3.12468e+06	4.11863e+06	3.08753e+06	3.05739e+06	4.34689e+06	8.88848e+06	3.09884e+06	3.45487e+06	3.01648e+06	2.3924e+06	4.73189e+06	4.51469e+06	272394	354573	269742	252297	377351	723966	233320	292290	286774	200125
[truncated: 313 more rows]
[truncated: 255 more columns]

## Sheet: Calculations_for_Volcano_plot
Duplication	LipidIon	ID	LipidGroup	Class	FattyAcid	FA1	FA2	FA3	CalcMz	IonFormula	Area[c-1]	Area[c-2]	Area[c-3]	Area[c-4]	Area[c-5]	Area[c-6]	Area[s1-1]	Area[s1-2]	Area[s1-3]	Area[s1-4]	Area[s1-5]	Area[s1-6]	AV-RT	AV-c	AV-s	FC(s/c)	P-value	log2(FC)	-log10(P)
[truncated: 1,001 more rows]

## Sheet: volcano_plot
ID	LipidGroup	Class	FattyAcid	FA1	FA2	FA3	CalcMz	IonFormula	log2(FC)	-log10(P)		ID	LipidGroup	Class	FattyAcid	FA1	FA2	FA3	CalcMz	IonFormula	log2(FC)	-log10(P)
[truncated: 997 more rows]

[truncated: 1 more sheets: Counting_decreased_species]
